# Supplementary material for: Identification of hnRNP-A1 as a pharmacodynamic biomarker of type I PRMT inhibition in blood and tumor tissues
Source: Sci Rep. 2020 Dec 17;10:22155. doi: 10.1038/s41598-020-78800-6 (PMC7746746; doi:10.1038/s41598-020-78800-6)
Supplement: Supplementary file 1 — Supplementary Data File 1. [file 41598_2020_78800_MOESM1_ESM.xlsx]

## Sheet: Donor 1
Data File 1. Donor 1. Arginine Methylation Changes by Type I PRMTi (GSK3368712)
Legend: * - mono-methylation, @ - di-methylation, # - oxidized methionine
Modification	Protein	Peptide	Log2 Fold Change
MMA	ADAMTS20	NGGNYCVGR*	6.25258
MMA	ADAR	GFQHPSPR*	1.54214
MMA	AGTR1	MEYR*WPFGNYLCK	1.95975
MMA	AHDC1	GLATFPSR*GAK	3.14892
MMA	AKT1S1	MASGR*PEELWEAVVGAAER	4.8967
MMA	ALOX15B	GQR*PRWQAGGDPAPQPHSALSAF	5.8617
MMA	ALOX15B	GQRPR*WQAGGDPAPQPHSALSAF	5.8617
MMA	ALYREF	AGSQGGR*GGGAQAAAR	1.45512
MMA	ANKRD54	GGGGAGLSGR*ASGGAQSPLR	5.89537
MMA	API5	GGR*GWGTR	1.6702
MMA	API5	GSR*GGR*GWGTR	6.90181
MMA	AQP9	SGGHINPAVSLAM#CLFGR*	3.23901
MMA	ARHGAP27	R*GGGWR*	5.31982
MMA	ARHGEF35	SWDGGR*	4.74314
MMA	ASXL2	LGFAGR*	1.62997
MMA	ATF7IP	FFLYMAPR*	2.12811
MMA	ATXN2L	GPHHLDNSSPGPGSEAR*	2.26202
MMA	AVEN	HSERPGAAAAVAR*GGGGGGGGDGGGR	7.34372
MMA	B2M	YACR*VNHVTLSQPK	1.59
MMA	BCLAF1	AR*GVFAGTNTGPNNSNTTFQK	7.61852
MMA	BCLAF1	YHR*GGYRPVWNR	5.831
MMA	BIN3	EEMPR*FYGSR	4.73859
MMA	BIRC6	VLSAGR*	3.49331
MMA	BPTF	CAPAPPPPPPPPTSGPIGGLR*	2.20402
MMA	BRD9	SGSGHDSSYYDDR*SDHER	5.15882
MMA	BTF3	TGAPAQADSR*GR*GR	5.33631
MMA	BTF3	TGAPAQADSR*GRGR*	5.33631
MMA	BTF3	TGAPAQADSRGR*GR*	5.33631
MMA	C20orf194	QSILTQSSKSR*PDGILCILGIDSR	5.01031
MMA	C2CD4D	VR*PR*EQQSRVV	1.52219
MMA	CACNA1H	VFIFLNCVTIALERPDIDPGSTER*	7.05627
MMA	CACNA1S	PIYNNR*	5.74007
MMA	CAPRIN1	GR*GGPPRPNR	5.49903
MMA	CAPRIN1	R*GMPQMNTQQVN	1.54831
MMA	CAPRIN1	SNQPYYNSR*GVSR*GGSR*	6.1728
MMA	CAPRIN1	SNQPYYNSR*GV	2.63233
MMA	CAPRIN1	GAR*GLM#NGYR*GPANGFR	6.85689
MMA	CAPRIN1	R*GPANGFR*GGYDGYRPSFSNTPNSGYTQSQFSAPR	1.92584
MMA	CAPRIN1	GLMNGYR*GPANGFR	5.57986
MMA	CAPRIN1	GPANGFR*GGYDGYR*PSFSNTPNSGYTQSQFSAPR	3.1408
MMA	CAPRIN1	GGYDGYR*PSFSNTPNSGYTQSQFSAPR	4.76551
MMA	CAPRIN1	GAPR*GNILWW	3.86732
MMA	CCDC9	TPPQQGGR*AGM	3.63531
MMA	CCDC9	GR*GR*GSPHLSGAGDTSISDR	3.69671
MMA	CDK9	GR*GGAWSAAAAGPGAGAAAAATGGGGGALEAAMAK	1.307
MMA	CECR1	RDYVFRSM#QEFYEDNVLYM#EIR*	7.2378
MMA	CELSR3	CRAATLGHR*AVPAASYGR*IYAGGGTGSLSQPASR	1.37062
MMA	CFAP43	QLCLSSPSTVSVWTIER*SN	5.79334
MMA	CFAP61	AVSKDPM#SYALNHTNR*	7.46649
MMA	CHD2	HFSNADR*GDWQR	2.31121
MMA	CHMP2B	ASTSKATISDEEIER*	3.96009
MMA	CHTOP	TLLR*GGMSLR*GQNLLR	2.96871
MMA	CHTOP	GGMSLR*GQNLLR	3.57456
MMA	CHTOP	GGLGR*GAMGR*GGIGGR*	8.15146
MMA	CHTOP	GGLGR*GAMGR*GGIGGR	10.4731
MMA	CHTOP	GAMGR*GGIGGR*	3.87713
MMA	CHTOP	GAMGR*GGIGGR	3.32193
MMA	CHTOP	GAIGGR*GLPIIQR*	8.10452
MMA	CHTOP	GAIGGR*GLPIIQR	3.67615
MMA	CHTOP	GLPIIQR*GLPR*	4.2671
MMA	CHTOP	TLLR*GGMSLR	2.76077
MMA	CHTOP	GR*GMIGR	6.15693
MMA	CIRBP	GGSAGGR*GFFR	7.24931
MMA	CIRBP	GYR*GGSAGGR*GFFR*	2.51224
MMA	CIRBP	GYR*GGSAGGR*GFF	6.37793
MMA	CIRBP	GGSAGGR*GFFR*	8.89614
MMA	CITED4	LGPPPPR*	2.68101
MMA	CKMT1A	QERHNGYDPR*	4.77902
MMA	CNBP	GR*GGFTSDRDICYR	4.47716
MMA	CNBP	SR*GR*GGFTSDR	8.07275
MMA	CNBP	GR*GGFTSDR	13.3489
MMA	CNBP	ECPTGGGR*GR*	6.82074
MMA	CNBP	ECPTGGGR*	6.27636
MMA	COIL	TVGLFAGR*	2.77547
MMA	COL14A1	PGPQGIPGGVGSPGR*	1.54822
MMA	COL24A1	PGPPGPAGIPGPSGKR*GPR	6.59341
MMA	COL27A1	LDPMLPASVGGSTR*	12.2686
MMA	CPSF6	FPGAVPGGDR*FPGPAGPGGPPPPFPGNLIK	1.54019
MMA	CPSF6	AAFPQGGR*GR*	1.44714
MMA	CRTC3	DGLNMLSDSSMGLLDPSVEETFR*ADR*	5.87858
MMA	CYP27C1	DIQYQM#DR*GR	6.81601
MMA	DDX5	GRDR*GFGAPR	2.00987
MMA	DHX36	GSGGGGGGGGGGR*GGR*GR*	2.99752
MMA	DHX36	GSGGGGGGGGGGR*GGR*GR	4.91914
MMA	DHX36	GSGGGGGGGGGGR*GGRGR*	4.91914
MMA	DHX36	GSGGGGGGGGGGRGGR*GR*	4.91914
MMA	DHX36	GR*HPGHLK	3.86231
MMA	DHX9	YDNGSGYR*RGGSSYSGGG	3.69985
MMA	DHX9	R*GGSSYSGGGYGGGYSSGGYGSGGYGGSANSFR*AGYGAGVGGGYR*	7.78986
MMA	DHX9	R*GGSSYSGGGYGGGYSSGGYGSGGYGGSANSFR*AGYGAGVGGGYR	9.65631
MMA	DHX9	R*GGSSYSGGGYGGGYSSGGYGSGGYGGSANSFRAGYGAGVGGGYR*	9.65631
MMA	DHX9	R*GGSSYSGGGYGGGYSSGGYGSGGYGGSANSFR	10.1385
MMA	DHX9	GGSSYSGGGYGGGYSSGGYGSGGYGGSANSFR*AGYGAGVGGGYR*GVSR*GGFR*	6.80877
MMA	DHX9	GGSSYSGGGYGGGYSSGGYGSGGYGGSANSFR*AGYGAGVGGGYR*	4.77625
MMA	DHX9	GGSSYSGGGYGGGYSSGGYGSGGYGGSANSFR*AGYGAGVGGGYR	6.50909
MMA	DHX9	YGAGVGGGYR*GVSR*GGFR*	5.48329
MMA	DHX9	AGYGAGVGGGYR*GVSR*	6.26313
MMA	DHX9	RGGSSYSGGGYGGGYSSGGYGSGGYGGSANSFRAGYGAGVGGGYR*	7.96828
MMA	DHX9	GVSR*GGFR*GNSGGDYR	5.84228
MMA	DHX9	R*GNSGGDYR*GPSGGYR	3.09879
MMA	DHX9	GGSSYSGGGYGGGYSSGGYGSGGYGGSANSFRAGYGAGVGGGYRGVSRGGFR*G	1.71671
MMA	DHX9	SGGYR*GSGGFQR*GGGR*GAYGTGYFGQGR*	4.93531
MMA	DHX9	SGGYR*GSGGFQR	7.26112
MMA	DHX9	GSGGFQR*GGGR*GAYGTGYFGQGR*GGGGY	8.93094
MMA	DHX9	GSGGFQR*GGGR*GAYGTGYFGQGR	10.1519
MMA	DHX9	GGFQR*GGGR	4.27765
MMA	DHX9	GGGR*GAYGTGYFGQGR*GGGGY	16.224
MMA	DHX9	GGGR*GAYGTGYFGQGR	10.7014
MMA	DHX9	GAYGTGYFGQGR*GGGGY	13.0207
MMA	DHX9	GNSGGDYR*GPSGGYR*GSGGFQR*	6.5455
MMA	DHX9	GNSGGDYR*GPSGGYR*GSGGFQR	3.67603
MMA	DHX9	SGGDYR*GPSGGYR	3.09929
MMA	DHX9	GSGGFQR*	4.08041
MMA	DHX9	GPSGGYR*GSGGFQR*	3.69803
MMA	DHX9	MLNM#IRQISR*PSAAGINLMIGSTR	11.5418
MMA	DOCK9	VR*DVSPFPVNAGM#TVK	1.34891
MMA	DONSON	ALVAGLPLR*PFPAAGGR	2.3922
MMA	DONSON	AGLPLRPFPAAGGR*GGGSGGGPAAAR	4.84661
MMA	DUOX2	R*DYWPGPGK	2.02613
MMA	EIF4ENIF1	AASADYLR*PR*	3.27575
MMA	EIF4G1	QHFYPSR*AQPPSSAASR	2.28297
MMA	EIF4H	DDFNSGFRDDFLGGR*GGSRPGDR	1.78481
MMA	EIF4H	GFRDDFLGGR*GGSRPGDRR	3.2243
MMA	EIF4H	GFRDDFLGGRGGSR*PGDRR	3.2243
MMA	EIF4H	GFRDDFLGGR*GGSR	2.67429
MMA	EIF4H	DDFNSGFRDDFLGGRGGSR*PGDR	1.95464
MMA	EP300	YPPQQQQR*	6.25472
MMA	EWSR1	GGR*GGGR*GGM#GLQSESLVYTSILK	1.95055
MMA	EWSR1	GGR*GGGR*GGMGAGER	9.23403
MMA	EWSR1	GGGR*GGMGAGER	5.40426
MMA	EWSR1	GGR*GGGR*GGMGSAGER	12.0018
MMA	EWSR1	GGGR*GGMGSAGER	7.93487
MMA	EWSR1	KKPPMNSMR*GGLPPR	4.78558
MMA	EWSR1	EGR*GMPPPLR*GGPGGPGGPGGPMGR	3.02471
MMA	EWSR1	EGR*GMPPPLR	2.92431
MMA	EWSR1	GGPGGPGGPGGPMGR*	1.79304
MMA	EWSR1	MGGR*GGDR*GGFPPR*GPR*	3.71527
MMA	EWSR1	MGGR*GGDR*GGFPPR	3.11291
MMA	EWSR1	GGDR*GGFPPR*GPR*	7.87478
MMA	EWSR1	GGDR*GGFPPR*GPR	7.93457
MMA	EWSR1	GGDR*GGFPPRGPR*	7.93457
MMA	EWSR1	GGDR*GGFPPR	8.38354
MMA	EWSR1	GGFPPR*GPR*	6.73373
MMA	EWSR1	GSR*GNPSGGGNVQHR	4.44527
MMA	EWSR1	EGFLPPPFPPPGGDR*GR*GGPGGMR*GGR*	5.15505
MMA	EWSR1	APKPEGFLPPPFPPPGGDR*GR*GGPGGMR*	5.79939
MMA	EWSR1	KPEGFLPPPFPPPGGDR*GR*	5.31098
MMA	EWSR1	APKPEGFLPPPFPPPGGDR*GRGGPGGM#R*	4.08925
MMA	EWSR1	APKPEGFLPPPFPPPGGDR*GR	10.258
MMA	EWSR1	GR*GGPGGMR*GGR*GGLMDR*	6.26405
MMA	EWSR1	GR*GGPGGMR*GGR*GGLMDR	3.00944
MMA	EWSR1	KPEGFLPPPFPPPGGDRGR*GGPGGMR*	5.77935
MMA	EWSR1	APKPEGFLPPPFPPPGGDRGR*	10.258
MMA	EWSR1	GGPGGMR*GGR*GGLMDR	11.3503
MMA	EWSR1	GGR*GGLMDR*GGPGGMFR*GGR*	6.10658
MMA	EWSR1	GGR*GGLMDR*GGPGGMFR	6.56858
MMA	EWSR1	GGR*GGLMDR	11.8991
MMA	EWSR1	GGLMDR*GGPGGMFR*GGR*	10.8336
MMA	EWSR1	GGLMDR*GGPGGMFR*GGR	6.56858
MMA	EWSR1	GGLM#DR*GGPGGMFR	3.99666
MMA	EWSR1	GGPGGMFR*GGR*	13.5543
MMA	EWSR1	GGPGGMFR*GGR	6.1992
MMA	EWSR1	GGR*GGDR*GGFR	3.13642
MMA	EWSR1	GGFR*GGR*GMDR	3.19263
MMA	EWSR1	GGR*GMDR	3.84964
MMA	EWSR1	GMDR*GGFGGGR	8.00352
MMA	EWSR1	GGFGGGR*R*GGPGGPPGPLMEQMGGR	8.59699
MMA	EWSR1	R*RGGPGGPPGPLMEQMGGR	5.98458
MMA	EWSR1	R*GGPGGPPGPLMEQMGGR*	2.75716
MMA	EWSR1	R*GGPGGPPGPLMEQMGGR	3.85323
MMA	EWSR1	PGGPPGPLMEQMGGR*R*GGR	4.12314
MMA	EWSR1	SMSGPDNR*GR*	5.05334
MMA	EWSR1	GR*GR*GGFDR*GGMSR	6.44045
MMA	EWSR1	GR*GR*GGFDR	5.66312
MMA	EWSR1	GGFDR*GGMSR*	10.324
MMA	EWSR1	GGFDR*GGMSR	10.913
MMA	EWSR1	QSSFR*QDHPSSMGVYGQESGGFSGPGENRSMSGPDNR*	4.56165
MMA	EWSR1	GGIMDR*	6.68858
MMA	EWSR1	R*GGFGGGR*	3.08528
MMA	EWSR1	R*GR*GGFDR	4.26825
MMA	EWSR1	GR*GGFDR	6.00685
MMA	EWSR1	GR*GGDR*GGFR	6.58327
MMA	EWSR1	GPGGPGGPGGPM#GR*MGGR*	1.77309
MMA	EWSR1	MGGR*GGDR*GGFPPR*GPR	4.14435
MMA	EWSR1	GGPGGMR*GGR*GGLMDR*GGPGGMF	3.13687
MMA	EWSR1	PGGMRGGR*GGLMDR*GGPGGMFR*	3.78593
MMA	EWSR1	R*GGLM#DRGGPGGM#FRGGR*	9.10763
MMA	EWSR1	GPGENR*SM#SGPDNRGR	4.37418
MMA	EWSR1	SMSGPDNR*	2.86151
MMA	FAM104A	NTTPSVPSLR*GAAPR	1.46184
MMA	FAM117A	GGGAWGPGR*GGAGGLR	3.48535
MMA	FAM117A	AGAAAGGR*GGGAWGPGR	3.01402
MMA	FAM120A	YYGR*GYK	4.00472
MMA	FAM120A	GR*GGR*GPFPLQVVSVGGPAR	5.25987
MMA	FAM120A	GGR*GPFPLQVVSVGGPAR*	2.35452
MMA	FAM120A	TFGR*GGR	2.6621
MMA	FAM120A	R*GR*GGR*GPFPLQVVSVGGPAR	5.56019
MMA	FAM120A	R*GRGGR*GPFPLQVVSVGGPAR	6.83361
MMA	FAM25D	MSQSVLAGGGIPEPHLGCPGTYR*SI	1.48902
MMA	FAM90A20P	R*M#DPVLSGRSATEMSGR*	9.10763
MMA	FAM98A	RQDGPQQQTGGR*GGGR*GGYEHSSYGGR*	4.04228
MMA	FAM98A	RQDGPQQQTGGR*GGGR*GGYEHSSYGGR	10.98
MMA	FAM98A	RQDGPQQQTGGR*GGGR	5.02689
MMA	FAM98A	GGGR*GGYEHSSYGGR	10.0302
MMA	FAM98A	GGR*GGYDHGGR	4.41123
MMA	FAM98A	AGQGGGWGGR*GSQNYHQGGQFEQHFQHGGYQYNHSGFGQGR	5.90928
MMA	FAM98A	GGYDHGGR*GGGR	5.02979
MMA	FAM98A	R*QDGPQQQTGGR*GGGR*GGYEHSSYGGR	4.04228
MMA	FAM98B	QEGGGGR*GGWGGGGGGGGR*	6.78162
MMA	FAM98B	QEGGGGR*GGWGGGGGGGGR*GGGGGGGGR*	10.5381
MMA	FAM98B	GGWGGGGGGGGRGGGGGGGGR*	9.39752
MMA	FAM98B	GGGGGGGGR*GGWGGGGGGWGGGGGGGGGWGGGGGGGR*GGFQGR*	11.8537
MMA	FAM98B	GGWGGGGGGWGGGGGGGGGWGGGGGGGR*GGFQGR	8.4784
MMA	FAM98B	GGWGGGGGGWGGGGGGGGGWGGGGGGGR*GGFQGR*	8.13311
MMA	FAM98B	GGYGGR*GGYGGR	4.3464
MMA	FAM98B	GGYGGR*GGYGGR*GYGDPYGGGGGGGGGGGGGGGYR	2.99837
MMA	FAM98B	GGYGGR*GYGDPYGGGGGGGGGGGGGGGYR	7.73606
MMA	FAM98B	GGWGGGGGGGGR*GGGGGGGGR	9.39752
MMA	FAM98B	GGWGGGGGGGGR*GGGGGGGGR*	5.78567
MMA	FAM98B	GGWGGGGGGGGR*GGGGGGGGR*GGWGGGGGGWGGGGGGGGGWGGGGGGGR*GGFQGR*	12.0532
MMA	FAM98B	GGGGGGGGR*GGWGGGGGGWGGGGGGGGGWGGGGGGGR*GGFQGR	2.12833
MMA	FAM98B	GGGGGGGGR*GGWGGGGGGWGGGGGGGGGWGGGGGGGRGGFQGR*	2.12833
MMA	FAM98B	GDYGGR*GGYGGR*GGYGGR*	2.93453
MMA	FAM98B	R*QEGGGGR*GGWGGGGGGGGR*GGGGGGGGR*	7.35171
MMA	FBL	GR*GGGFR	8.24377
MMA	FBL	GGGFGGR*GGFGDR	9.78919
MMA	FBL	GGGFGGR*GGFGDR*GGR	8.21758
MMA	FBL	GGGFGGR*GGFGDR*GGR*	12.9104
MMA	FBL	GGFGDR*GGR*	2.18692
MMA	FBL	GGR*GGFGGGR*	5.85185
MMA	FBL	GR*GGGGGGGGGGGGGR*GGGGFHSGGNR	1.64725
MMA	FBL	GGGGGGGGGGGGGR*GGGGFHSGGNR	11.974
MMA	FBL	GGGGGGGGGGGGGR*GGGGFHSGGNR*	5.89119
MMA	FBL	GGGGFHSGGNR*GR*	4.29649
MMA	FBL	MKPGFSPR*	8.00766
MMA	FBL	M#KPGFSPR*GGGFGGR*GGFGDR*	5.74109
MMA	FBL	GR*GR*GGGGGGGGGGGGGR*GGGGFHSGGNR	10.9655
MMA	FBL	GGGFGGR*	6.70867
MMA	FBLL1	GFGAR*ARGFGGGGR	6.62884
MMA	FBXO7	FDPVGPLPGPNPILPGR*GGPNDR*FPFR*PSR*	3.22196
MMA	FBXO7	FDPVGPLPGPNPILPGR*GGPNDR*FPFR*PSR	5.21924
MMA	FBXO7	FDPVGPLPGPNPILPGR*GGPNDR*FPFRPSR*	8.22284
MMA	FBXO7	FDPVGPLPGPNPILPGR*GGPNDR*FPFRPSR	9.52115
MMA	FBXO7	FDPVGPLPGPNPILPGR*GGPNDRFPFR*PSR*	5.21924
MMA	FBXO7	GGPNDR*FPFR*PSR*	3.01742
MMA	FBXO7	GGPNDR*FPFR*PSR	5.80802
MMA	FBXO7	GGPNDR*FPFRPSR	4.76538
MMA	FIGN	SSYGNYSYGQQR*STQSPM#YR*	4.69473
MMA	FLG	PDSAHGR*TGTSTGGR*QGSHHEQAR	3.13634
MMA	FUBP1	GR*GRGQGNWNM#GPPGGLQEFNFIVPTGK	1.67445
MMA	FUS	GGR*GR*GGSGGGGGGGGGGYNR*SSGGYEPR	6.24149
MMA	FUS	GGR*GR*GGSGGGGGGGGGGYNR	6.26524
MMA	FUS	GR*GGSGGGGGGGGGGYNR*SSGGYEPR	7.57166
MMA	FUS	GR*GGSGGGGGGGGGGYNR	7.13867
MMA	FUS	GGSGGGGGGGGGGYNR*SSGGYEPR	8.66541
MMA	FUS	SSGGYEPR*	3.75543
MMA	FUS	GR*GGGR*GGR*GGMGGSDR	4.75567
MMA	FUS	GGR*GGMGGSDR*GGFNK	3.8102
MMA	FUS	GGR*GGMGGSDR	8.49276
MMA	FUS	GGMGGSDR*GGFNK	13.2794
MMA	FUS	RR*ADFNR	4.42605
MMA	FUS	ADFNR*GGGNGR	4.85395
MMA	FUS	GGPMGR*GGYGGGGSGGGGR*GGFPSGGGGGGGQQR	4.60317
MMA	FUS	GGPMGR*GGYGGGGSGGGGR	9.04552
MMA	FUS	GGYGGGGSGGGGR*GGFPSGGGGGGGQQR*	3.47639
MMA	FUS	GGYGGGGSGGGGR*GGFPSGGGGGGGQQR	12.7886
MMA	FUS	R*GGR*GGYDR*GGYR*	13.0562
MMA	FUS	RGGR*GGYDR*GGYR*	4.93455
MMA	FUS	GGR*GGYDR*GGYR	14.5353
MMA	FUS	RGGR*GGYDR	9.90664
MMA	FUS	GGYDR*GGYR	8.70673
MMA	FUS	GGR*GGGDR*GGFGPGK	9.66003
MMA	FUS	GGGDR*GGFGPGK	4.22317
MMA	FUS	GGR*GR*GGPMGR	2.7167
MMA	FUS	GR*GGPMGR*GGYGGGGSGGGGR	8.75579
MMA	FUS	SGGGGSGGYGQQDRGGR*GRGGSGGGGGGGGGGYNR	2.00734
MMA	FUS	R*GGR*GGYDR*	3.62245
MMA	FUS	GR*GGPM#GR*GGYGGGGSGGGGR*GGFPSGGGGGGGQQR	6.79446
MMA	FUS	GR*GGPMGR	5.66923
MMA	G3BP1	LRGPGGPR*GGLGGGMR	2.24381
MMA	G3BP1	GGMVQKPGFGVGR*GLAPR	3.71869
MMA	GAR1	GGGR*GGGF	2.67929
MMA	GAR1	GGGR*GGGFR*GGR	3.66857
MMA	GAR1	GGR*GGGGGGFR*GGR*GGGFR*	7.33076
MMA	GAR1	GGGGGGFR*GGR	8.49093
MMA	GAR1	GGGR*GGGGR*GGGR*GGGFR	4.33745
MMA	GAR1	GGR*GGGFR	4.52084
MMA	GAR1	GGSSNHFR*GGGGGGGGGNFR*GGGR	3.59441
MMA	GAR1	GPPR*GGGR*GGR*GGGRGGGG	6.12408
MMA	GAR1	GGGGGGGGGNFRGGGR*	4.53674
MMA	GAR1	GGGGR*GGGR*GGGFR	7.6397
MMA	GAR1	GGR*GGGGGGFR	6.96973
MMA	GAR1	GGGGGGFR*GGR*GGGFR	4.47223
MMA	GAR1	NR*GGGGGGFNR	5.7444
MMA	GAR1	GGGGGGFNR*GGSSNHFR*GGGGGGGGGNFR	5.83998
MMA	GAR1	GGGGGGFNR*GGSSNHFR	10.0845
MMA	GAR1	GGSSNHFR*GGGGGGGGGNFR*GGGR*	9.85385
MMA	GAR1	GGSSNHFR*GGGGGGGGGNFR	12.3247
MMA	GAR1	GGFGR*GGGR*GGFNK	7.39033
MMA	GAR1	GGGR*GGFNR*GGGGGGFNR	2.42098
MMA	GAR1	GGGGGGGGGNFR*GGGRGGFGR*	10.2436
MMA	GAR1	GGGGGGGGGNFR*GGGR*GGFGR*GGGR*	8.00623
MMA	GAR1	GGGGGGGGGNFR*GGGR*GGFGR*	6.99992
MMA	GAR1	GGGGGGGGGNFR*GGGR*GGFGR	10.2436
MMA	GAR1	GGGGGGGGGNFR*GGGR	4.53674
MMA	GAR1	R*GGFGR*	6.83321
MMA	GCSH	R*TGPALLSVR	3.23669
MMA	GIGYF1	GAGPPLAGTSR*	3.28129
MMA	GIGYF1	GR*GR*GDSCFYQR	4.18496
MMA	GIGYF2	LTGR*GGGGTVVGAPR*GR*	3.15529
MMA	GIGYF2	LTGR*GGGGTVVGAPR*	6.45144
MMA	GIGYF2	LTGR*GGGGTVVGAPR	4.5295
MMA	GIGYF2	GGGGTVVGAPR*	4.02912
MMA	GNAO1	M#M#R*LWGDSGIQECFNR	6.15453
MMA	GNN	SVPRFFR*	5.73632
MMA	HAPLN4	NYGYR*HNAEE	2.75936
MMA	HEBP1	R*AALEGTATYR	9.0943
MMA	HLA-H	R*YFYTTMSR*PGAGEPR*	2.6668
MMA	HMHA1	NR*AGSPSPQPSGELP	2.25842
MMA	HNRNPA0	SSYGPM#KSGGGGGGGGSSWGGR*SNSGPYR*GGYGGGGGYGGSSF	8.40168
MMA	HNRNPA0	SNSGPYR*GGYGGGGGYGGSSF	6.89877
MMA	HNRNPA1	GGNFSGR*GGFGGSR*GGGGYGGSGDGYNGFGNDGGYGGGGPGYSGGSR	2.46867
MMA	HNRNPA1	GGFGGSR*GGGGYGGSGDGYNGFGNDGGYGGGGPGYSGGSR	4.14216
MMA	HNRNPA1	SSSQR*GR*SGSGNFGGGR*GGGFGGNDNFGR	2.79571
MMA	HNRNPA1	GR*SGSGNFGGGR*GGGFGGNDNFGR	11.0072
MMA	HNRNPA1	SGSGNFGGGR*GGGFGGNDNFGR*GGNFSGR*GGFGGSR*	5.10749
MMA	HNRNPA1	SGSGNFGGGR*GGGFGGNDNFGR*GGNFSGR*GGFGGSR	3.90019
MMA	HNRNPA1	SGSGNFGGGR*GGGFGGNDNFGR*GGNFSGR	5.72024
MMA	HNRNPA1	GGGFGGNDNFGR*GGNFSGR*GGFGGSR*	4.04892
MMA	HNRNPA1	GGGFGGNDNFGR*GGNFSGR*GGFGGSRGGGG	8.77618
MMA	HNRNPA1	GGGFGGNDNFGR*GGNFSGRGGFGGSR*	8.91896
MMA	HNRNPA1	GGGFGGNDNFGR*GGNFSGR	6.03277
MMA	HNRNPA1	GGNFSGR*GGFGGSR*GGGG	6.7116
MMA	HNRNPA1	GGNFSGR*GGFGGSRGGGG	5.25025
MMA	HNRNPA1	GGFGGSR*GGGGYGGSGDGYNGFGND	4.71304
MMA	HNRNPA1	GGNFSGR*GGFGGSR*GGGGYGGSGDGYNGFGNDGSNFGGGGSYNDFGNYNNQSSNFGPM#K	3.68855
MMA	HNRNPA1	GGFGGSR*GGGGYGGSGDGYNGFGNDGSNFGGGGSYNDFGNYNNQSSNFGPM#K	9.01651
MMA	HNRNPA1L2	GGNDNFGR*GGNFSGR	6.37974
MMA	HNRNPA1L2	GGNFSGR*GGF	5.74133
MMA	HNRNPA2B1	GGSDGYGSGR*GFGDGYNGYGGGPGGGNFGGSPGYGGGR*GGYGGGGPGYGNQGGGYGGGYDNY	8.73834
MMA	HNRNPA3	GGNFGGGGGNFGRGGNFGGRGGYGGGGGGSR*GSYGGGDGGYNGFGGDGGNYGGGPGYSSRG	1.78355
MMA	HNRNPA3	QEMQSAGSQR*GR*GGGSGNFMGR*GGNFGGGGGNFGR*	3.87124
MMA	HNRNPA3	QEMQSAGSQR*GR*GGGSGNFMGR*GGNFGGGGGNFGR	7.38537
MMA	HNRNPA3	QEMQSAGSQR*GR*GGGSGNFMGR	7.74873
MMA	HNRNPA3	QEMQSAGSQR*	4.25807
MMA	HNRNPA3	GR*GGGSGNFMGR*GGNFGGGGGNFGR*GGNFGGR*	6.43365
MMA	HNRNPA3	GR*GGGSGNFMGR*GGNFGGGGGNFGR*GGNFGGR	12.7382
MMA	HNRNPA3	GR*GGGSGNFMGR*GGNFGGGGGNFGR	9.62987
MMA	HNRNPA3	QEMQSAGSQRGR*GGGSGNFM#GRGGNFGGGGGNFGR*G	2.52003
MMA	HNRNPA3	GR*GGGSGNFMGR	8.39862
MMA	HNRNPA3	GGGSGNFMGR*GGNFGGGGGNFGR*GGNFGGR*GGYGGGGGGSR*	7.5751
MMA	HNRNPA3	MGR*GGNFGGGGGNFGR*	7.36959
MMA	HNRNPA3	GGGSGNFMGR*GGNFGGGGGNFGRGGNFGGR*	7.15342
MMA	HNRNPA3	GGGSGNFMGR*GGNFGGGGGNFGR	7.47877
MMA	HNRNPA3	GGNFGGGGGNFGR*GGNFGGR*GGYGGGGGGSR	9.76364
MMA	HNRNPA3	GGNFGGGGGNFGR*GGNFGGRGGYGGGGGGSR*	9.76364
MMA	HNRNPA3	GGNFGGGGGNFGR*GGNFGGR	14.3072
MMA	HNRNPA3	GGNFGGR*GGYGGGGGGSR*GSYGGGDGGYNGFGGDGGNYGGGPGYSSR	6.97332
MMA	HNRNPA3	GGNFGGR*GGYGGGGGGSR	8.81859
MMA	HNRNPAB	SQR*R*GGHQNNYKPY	2.53974
MMA	HNRNPD	AR*GR*GGDQQSGYGK	4.36629
MMA	HNRNPD	GR*GGDQQSGYGK	4.52487
MMA	HNRNPD	AR*GR*GGGPSQNWNQGYSNYWNQGYGNYGYN	7.65353
MMA	HNRNPD	GR*GGGPSQNWNQGYSNYWNQGYGNY	5.43968
MMA	HNRNPD	R*GGHQNSYKPY	2.9141
MMA	HNRNPD	VSR*R*GGHQNSYKPY	5.90332
MMA	HNRNPDL	GGTR*GR*GR*GQGQNWNQGFNNYYDQGYGNYNSAY	4.00219
MMA	HNRNPDL	GR*GR*GQGQNWNQGFNNYYDQGYGNYN	4.70171
MMA	HNRNPDL	GR*GQGQNWNQGFNNYYDQGYGNYNSAY	5.38445
MMA	HNRNPDL	GAAAGGR*GGTR*	4.10647
MMA	HNRNPDL	ASR*GGGNHQNNYQPY	5.36235
MMA	HNRNPDL	GGR*GAAAGGR*GGTR*	8.54361
MMA	HNRNPDL	GGR*GAAAGGR*GGTR	8.08485
MMA	HNRNPDL	GR*GR*GQQSTYGK	5.18121
MMA	HNRNPH1	PGPYDR*PGAGRGYNSIGR*	2.21346
MMA	HNRNPH1	PGAGR*GYNSIGR*GAGFER	2.49961
MMA	HNRNPH3	LLGQR*PGPYDRPIGGR*GGYYGAGRGSYGGFDDYGGYNNYGYGNDGFDDR	3.51048
MMA	HNRNPH3	LLGQRPGPYDR*PIGGR*GGYYGAGRGSMYDR*	2.10619
MMA	HNRNPH3	R*PIGGR	5.56348
MMA	HNRNPH3	PGPYDR*PIGGRGGYYGAGR*GSYGGFDDYGGYNNYGYGNDGFDDR	3.36661
MMA	HNRNPH3	PGPYDR*PIGGR*GGYYGAGRGSYGGFDDYGGYNNYGYGNDGFDDR	3.36661
MMA	HNRNPH3	GGYYGAGR*GSYGGFDDYGGYNNYGYGNDGFDDR	3.53599
MMA	HNRNPH3	PIGGR*GGYYGAGR*GSYGGFDDYGGYNNYGYGNDGFDDR	4.90636
MMA	HNRNPH3	LLGQR*PGPYDR*PIGGRGGYYGAGR*GSMYDR	2.10619
MMA	HNRNPH3	DR*PIGGR*GGYYGAGR*GSMYDR	2.85405
MMA	HNRNPH3	PGPYDR*PIGGRGGYYGAGR*GSM#YDR*	3.13736
MMA	HNRNPH3	PGPYDRPIGGR*GGYYGAGR*GSMYDR*	2.30017
MMA	HNRNPH3	PIGGR*GGYYGAGR*GSMYDR	6.15027
MMA	HNRNPH3	PGPYDRPIGGR*GGYYGAGRGSMYDR*	4.70912
MMA	HNRNPH3	GGYYGAGR*GSMYDR*	8.06325
MMA	HNRNPH3	GGYYGAGR*GSMYDR	4.87185
MMA	HNRNPH3	PIGGR*GGYYGAGR*	3.94403
MMA	HNRNPH3	RLLGQRPGPYDRPIGGR*GGY	5.297
MMA	HNRNPH3	GGYYGAGR*	3.98462
MMA	HNRNPH3	GSGMGGYGR*DGMDNQGGYGSVGRMGMGNNYSGGYGTPDGLGGYGR*	2.51056
MMA	HNRNPH3	GSGMGGYGRDGMDNQGGYGSVGR*MGMGNNYSGGYGTPDGLGGYGR*	2.51056
MMA	HNRNPH3	DGMDNQGGYGSVGR*	1.40801
MMA	HNRNPH3	MGM#GNNYSGGYGTPDGLGGYGR*GGGGSGGYYGQGGM#SGGGWR	1.52477
MMA	HNRNPH3	SGGGWR*	6.84658
MMA	HNRNPK	GRPVGFPM#R*GRGGFDR*	7.34832
MMA	HNRNPK	GR*GGFDR*MPPGRGGR*	3.82941
MMA	HNRNPK	MPPGRGGR*PM#PPSR	5.8322
MMA	HNRNPK	R*GR*PVGFPM	2.34352
MMA	HNRNPK	R*GRPVGFPMR*	1.51478
MMA	HNRNPK	GRPVGFPMR*GR*GGFDR*	2.35644
MMA	HNRNPK	PVGFPMR*GR*	5.88357
MMA	HNRNPK	RGRPVGFPMR*GR	7.45312
MMA	HNRNPK	GR*GGFDR*MPPGR*GGR*	7.72855
MMA	HNRNPK	GR*GGFDR*MPPGR*GGR	3.82941
MMA	HNRNPK	GR*GGFDR*MPPGR	9.41077
MMA	HNRNPK	GR*GGFDRM	5.8801
MMA	HNRNPK	GGFDR*MPPGR*GGR*	5.29951
MMA	HNRNPK	GGFDR*MPPGR*GGR	8.47412
MMA	HNRNPK	GGFDR*MPPGRGGR*	8.47412
MMA	HNRNPK	GGFDR*MPPGR	4.45261
MMA	HNRNPK	MPPGR*GGR*PMPPSR*	1.48166
MMA	HNRNPK	MPPGR*GGR*PMPPSR	2.95408
MMA	HNRNPK	MPPGR*GGRPM#PPSR	5.8322
MMA	HNRNPK	RGPPPPPPGR*GGR*GGSR*	4.92374
MMA	HNRNPK	RGPPPPPPGR*GGR*	6.89071
MMA	HNRNPK	RGPPPPPPGR*GGR	8.98162
MMA	HNRNPK	RGPPPPPPGRGGR*GGSR*	4.85565
MMA	HNRNPK	RGPPPPPPGRGGR*	8.98162
MMA	HNRNPR	GR*GGGR*GGYGYPPDYYGYEDYYDDYYGYDYHDYR	5.20083
MMA	HNRNPR	GR*GAPPPR*GR*	6.9251
MMA	HNRNPR	GAPLGPPR*GSR	4.16106
MMA	HNRNPR	GGYEDPYYGYDDGYAVR*GR*GGGR*GGR*	5.402
MMA	HNRNPR	GGYEDPYYGYDDGYAVR*GR*GGGR*	7.15228
MMA	HNRNPR	GGYEDPYYGYDDGYAVR*GR*GGGR	4.5892
MMA	HNRNPR	GGYEDPYYGYDDGYAVR*	10.8508
MMA	HNRNPR	AGYSQR*GAPLGPPR	3.29122
MMA	HNRNPR	MPPPIR*GR	4.85649
MMA	HNRNPR	GGGR*GGYGYPPDYYGYEDYYDDYYGYDYHDYR	4.34397
MMA	HNRNPR	GR*AGYSQR*GAPLGPPR	5.94407
MMA	HNRNPR	GGR*GGPAQQQR	5.29065
MMA	HNRNPU	NQFNR*GGGHR*	3.58468
MMA	HNRNPU	NQFNR*GGGHR	8.05801
MMA	HNRNPU	GGGHR*GR*GGFNMR	5.08669
MMA	HNRNPU	GR*GGFNMR*GGNFR*GGAPGNR	5.33568
MMA	HNRNPU	GR*GGFNMR*GGNFR	11.8641
MMA	HNRNPU	GR*GGFNMR	9.50902
MMA	HNRNPU	NMR*GGNFR*GGAPGNR*GGYNR*	12.2122
MMA	HNRNPU	GGFNMR*GGNFR*GGAPGNR	3.27328
MMA	HNRNPU	GGFNMR*GGNFR	11.2264
MMA	HNRNPU	GGNFR*GGAPGNR*GGYNR*	9.46976
MMA	HNRNPU	GGNFR*GGAPGNR*GGYNR	9.6313
MMA	HNRNPU	GGNFR*GGAPGNR	8.05576
MMA	HNRNPU	GGAPGNR*GGYNR*	4.69228
MMA	HNRNPU	RGGAPGNR*GGYNR	2.84853
MMA	HNRNPU	R*GNMPQR*GGGGGGSGGIGYPYPR	9.47703
MMA	HNRNPU	R*GNMPQRGGGGGGSGGIGYPYPR	7.86984
MMA	HNRNPU	GNMPQR*GGGGGGSGGIGYPYPR*	1.64584
MMA	HNRNPU	GNM#PQR*GGGGGGSGGIGYPYPR	10.9572
MMA	HNRNPU	GGGGGGSGGIGYPYPR*APVFPGR*GSYSNR*GNYNR*	4.66766
MMA	HNRNPU	GGGGGGSGGIGYPYPR*APVFPGR*GSY	4.76049
MMA	HNRNPU	GGGGGGSGGIGYPYPR*	5.49632
MMA	HNRNPU	APVFPGR*GSYSNR*GNYNR*	4.66639
MMA	HNRNPU	APVFPGR*GSY	5.31302
MMA	HNRNPU	GSYSNR*GNYNR*GGMPNR*	9.61515
MMA	HNRNPU	GSYSNR*GNYNR	11.6883
MMA	HNRNPU	YNR*GGMPNR*GNYNQNFR*	3.9109
MMA	HNRNPU	NR*GGMPNR*GNYNQNFR	4.75277
MMA	HNRNPU	R*GNYNQNFR*GR*GNNR*	3.36463
MMA	HNRNPU	GGMPNR*GNYNQNFR*GR*GN	6.46173
MMA	HNRNPU	GGMPNR*GNYNQNFR*	10.9002
MMA	HNRNPU	GGMPNR*GNYNQNFR	12.4318
MMA	HNRNPU	GNYNQNFR*GR*GNNR*	4.5729
MMA	HNRNPU	GNYNQNFR*GR*GN	9.82911
MMA	HNRNPU	GNYNQNFR*	10.2302
MMA	HNRNPU	APVFPGR*GSYSNR*GNYNR	2.31266
MMA	HNRNPU	APVFPGRGSYSNR*GNYNR*	2.31266
MMA	HNRNPUL1	GGGGFR*GR*GGGGGFQR	4.89535
MMA	HNRNPUL1	GR*GGGGGFQR	10.9538
MMA	HNRNPUL1	GPPGGNR*GGFQNR*GGGSGGGGNYR	6.47012
MMA	HNRNPUL1	GPPGGNR*GGFQNR	5.12733
MMA	HNRNPUL1	GGFQNR*GGGSGGGGNYR*GGFNR	3.17909
MMA	HNRNPUL1	GGFQNR*GGGSGGGGNYR	4.30946
MMA	HNRNPUL1	GGGSGGGGNYR*GGFNR	8.21644
MMA	HNRNPUL1	GGGSGGGGNYRGGFNR*	8.21644
MMA	IGHG4	R*VESKYGPPCPSCPAPEFLGGPSVFLFPPKPK	1.77482
MMA	ILF2	FGSR*GGPGGGFR*PFVPHIPFDFYLCEM#AFPR	1.53059
MMA	ILF3	FAAKPHNPGFGMGGPMHNEVPPPPNLR*GR*	3.86419
MMA	ILF3	PHNPGFGMGGPMHNEVPPPPNLR*GR	6.23179
MMA	ILF3	PHNPGFGMGGPMHNEVPPPPNLRGR*	6.23179
MMA	ILF3	GR*GFGGANHGGYMNAGAGYGSY	8.40145
MMA	INPP5E	SDR*DLIWFCSEVECSTVTTR	5.81205
MMA	ITFG3	VVRLGEGGPDSDQAIR*	1.44966
MMA	ITGA11	VSSR*QGR*	3.41114
MMA	ITSN2	GGR*GWFPKSYVK	2.13808
MMA	KCMF1	MFHPGR*GLGGPR	3.51744
MMA	KCNC4	AGLTQPLASSPTPEER*R	2.8914
MMA	KCNT1	FFR*EYEGKSFTYAAF	7.5638
MMA	KHDRBS1	GR*GVPVR	4.88902
MMA	KHDRBS1	GR*GAAPPPPPVPR*	9.24776
MMA	KHDRBS1	GR*GAAPPPPPVPR	6.74322
MMA	KHDRBS1	GR*GVGPPR*GALVR	3.24664
MMA	KHDRBS1	GR*GVGPPR	4.60166
MMA	KHDRBS1	GALVR*GTPVR	6.61699
MMA	KIAA1429	ASR*GR*GGLGPSWASANSGSGGSR	7.3292
MMA	KIAA1429	GR*GR*GGFGQGIR*PHDIFR	4.6209
MMA	KIAA1429	ISSR*GGFSGNR	2.54465
MMA	KIAA1429	GNYNESR*GGQSNFNR	1.99329
MMA	KIAA1429	GR*GGLGPSWASANSGSGGSR	10.9082
MMA	KIAA1429	GR*GGLGPSWASANSGSGGSR*GK	7.04079
MMA	KIAA1429	GR*GGFGQGIRPHDIFR	3.52076
MMA	KIAA1429	GR*GR*GGFGQGIRPHDIFR	13.6656
MMA	KIAA1522	MAAR*APPAAPAAEEPG	2.56024
MMA	KIF1C	LQGLQGSGGR*GGGLR	3.73961
MMA	KLK9	GSALESTTSGNGR*	1.82554
MMA	KMT2B	GR*GR*GGGLPFVI	8.77938
MMA	KMT2B	GR*GGGLPFVIK	2.68832
MMA	KRT2	GGGGFGSR*	5.27154
MMA	KRT76	R*AGGFGGGR*	4.02619
MMA	KRT77	GGGSGGGYGGGR*	6.00888
MMA	KRTAP19-3	R*LGSGCGYGGYGYGSGFGGYGY	2.20259
MMA	KRTAP20-2	GYGGLGCGYGRGYGGYGYGCCR*PSCYGR	4.38613
MMA	LAMB1	RGNCFCYGHASECAPVDGFNEEVEGM#VHGHCM#CR*	1.63806
MMA	LINC00473	RQAPWR*EF	3.64386
MMA	LMO7	GSKSMSDVSAEDVQNLR*	4.75678
MMA	LPCAT2	FLGR*AMFFSMGF	2.34506
MMA	LRRN3	HPNAFFR*	7.58236
MMA	LSG1	R*APAGGSLGR*	2.38948
MMA	LSM14A	LNAETFGIPLR*PNR*GR*GGYR	9.70061
MMA	LSM14A	LNAETFGIPLR*PNR*GRGGYR*	9.70061
MMA	LSM14A	LNAETFGIPLR*PNR	3.9998
MMA	LSM14A	LNAETFGIPLRPNR*GR*GGYR*	9.70061
MMA	LSM14A	LNAETFGIPLRPNR*GR*	5.44178
MMA	LSM14A	LNAETFGIPLRPNR*	3.9998
MMA	LSM14A	GGTFTAPR*GFR	2.96091
MMA	LSM14A	GFR*GGF	6.36127
MMA	LSM14A	LNAETFGIPLR*PNR*GR*GGYR*	1.62111
MMA	LSM4	GR*GMGGAGR*GVF	4.89356
MMA	LSR	GGGWR*ARRPR	4.37462
MMA	LYST	DAYFAR*	2.60372
MMA	MARK3	M#KTTSSM#DPGDM#MR*EIR	4.07042
MMA	MAST2	GR*GTSQLAEGATAK	2.80039
MMA	MBD2	GR*GR*PPSGGSGLGGDGGGCGGGGSGGGGAPR	5.9866
MMA	MED6	SGSVLDYFSERSNPFYDR*TCNNEVVKM#QR	3.67664
MMA	MRE11A	GR*ADTGLETSTR*	7.38183
MMA	MUC16	TSSTTSLTMTHSTISQGFSHSQMSTLM#R*	3.90528
MMA	NAF1	EFTR*GFSR*	5.38991
MMA	NCL	PKGEGGFGGR*GGGRGGFGGR*	6.797
MMA	NCL	PKGEGGFGGR*	1.99637
MMA	NCL	GEGGFGGR*GGGR*GGFGGR	11.0216
MMA	NCL	GEGGFGGR*GGGR*GGFGGR*GGGR	10.7546
MMA	NCL	PKGEGGFGGRGGGR*	7.10892
MMA	NCL	GGGR*GGFGGR*GGGR	8.28367
MMA	NCL	GGFGGR*GR*GGFGGR	12.5903
MMA	NCL	GR*GGFGGR*GGFR	9.63365
MMA	NCL	GR*GGFGGR*GGFR*GGR	4.71237
MMA	NCL	GGFGGR*GGFR	9.48942
MMA	NCL	GGFGGR*GGFR*GGR	9.22709
MMA	NCL	GGFR*GGR*GGGGDHKPQGK	10.628
MMA	NCL	GGR*GGGGDHKPQGK	1.83396
MMA	NFATC2IP	WSGGSGAGR*GGR	2.71898
MMA	NFATC2IP	WSGGSGAGR*GGR*GGWGGR	4.16146
MMA	NFIX	VFYPGTGR*	4.3285
MMA	NPAS4	PGPGPGPASLFLAMFQSR*	3.72107
MMA	NRXN1	R*CGAELGSPGGGGGGGGGGGAGGR*	4.56395
MMA	NUFIP2	YETGPGGTSR*	1.68682
MMA	NUMBL	RSAAASGGPR*	1.31467
MMA	OR2T1	GAEFFLLGLMAYDRYVAICNPLR*	8.51969
MMA	OSBPL10	SSR*SAAAGLGGGGSR*SSPGSVAASPSGGGGR*	6.28703
MMA	OSBPL10	SSR*SAAAGLGGGGSR*SSPGSVAASPSGGGGR	5.23519
MMA	OSBPL10	SSRSAAAGLGGGGSR*SSPGSVAASPSGGGGR	8.19314
MMA	OSBPL10	SSR*SAAAGLGGGGSRSSPGSVAASPSGGGGR	8.19314
MMA	OTUD4	SDWGYSGR*GGYQHVR	5.83197
MMA	PABPN1	FYSGFNSR*PR*	6.36773
MMA	PABPN1	FYSGFNSRPR*	6.5419
MMA	PALM	EAASR*EENQAGPEATTSDPQDLDMK	9.70655
MMA	PAX3	R*M#MRPGPGQNYPR	1.46602
MMA	PDE4B	PPLDEQNR*DCQGLM#EK	1.74721
MMA	PDK2	M#EFLDKDPEDHR*	2.62591
MMA	PDS5B	PHNLETTER*M#K	1.4073
MMA	PELI1	NVFSLR*ETR*SAQQR	4.89844
MMA	PHLPP1	NTFIVM#QR*	5.009
MMA	PIK3C2B	GWVTTPLFNFR*	8.61162
MMA	PKHD1L1	FNIIDMR*NGSSNPLNWNTSK	3.23437
MMA	POLR2A	DVLSNAHIQNELER*EFER	6.55828
MMA	POLR3GL	GGGR*GR*GR*GQLTFNVEAVGIGK	6.51075
MMA	POM121	DCGTLPNR*FVITPR*	1.29573
MMA	PPP1R10	HR*PHEGPGHGGPHGHR*PHDVPGHR*	4.52427
MMA	PPP1R10	GR*GGR*GGNEPPPPPPPFR	2.64839
MMA	PRKDC	QLR*TYSVVPM#TSR	1.84983
MMA	PROX1	AR*ATFF	4.51644
MMA	PRR3	LIPPLLSLPPPPWGR*GPIR*R*	5.49651
MMA	PRR3	LIPPLLSLPPPPWGR*GPIR*R	10.3286
MMA	PRR3	SSPYGR*GWWGVNAEPPFPGPGHGGPTR	3.38531
MMA	PRRC2A	VGPTSCR*	2.05676
MMA	PRRC2A	GR*GR*GEYFAR*	2.4523
MMA	PRRC2A	DR*GGPPCKPPAPEDEDEAWRQR	5.52031
MMA	PRRC2A	R*GR*GGGR*PPPQVCPGWSPPAK	4.15654
MMA	PRRC2A	GR*GGGRPPPQVCPGWSPPAK	4.94269
MMA	PRRC2A	RGR*GGGR*PPPQVCPGWSPPAK	8.36205
MMA	PRRC2A	GRGGGR*PPPQVCPGWSPPAK	4.94269
MMA	PRRC2A	GR*GR*GEYFAR	10.1997
MMA	PRRC2C	GR*GEYYSR*	3.33052
MMA	PRRC2C	R*GR*GGTFR	3.69972
MMA	PRRC2C	RGR*GGTFR	1.59541
MMA	PRRC2C	GR*GR*GEYYSR	7.75025
MMA	PRTFDC1	R*TTICDRGGLAFSQ	3.15931
MMA	PTPN22	NFGFANR*	4.97261
MMA	RBFOX2	GGINTYIPLIIPGFPYPTAATTAAAFR*GAHLR	1.53335
MMA	RBFOX2	GGINTYIPLISLPLVPGFPYPTAATTAAAFR*GAHLR	1.39336
MMA	RBM26	GR*GVPGHAVVDHRPR	1.78704
MMA	RBM26	GR*GAVHGR*	5.96702
MMA	RBM3	SYSR*GGGDQGYGSGR	4.07703
MMA	RBM3	GGGFGAHGR*GR	4.18696
MMA	RBM33	GR*GVAGPMGR*	1.61811
MMA	RBM33	AIMHGR*	3.20764
MMA	RBM33	R*GGPLMCR*GVGDQR	1.94807
MMA	RBMX	GLR*GGR*GGSGGTR	5.19022
MMA	RBMX	DSYSSSSR*GAPR	1.96725
MMA	RBMXL1	GFGAGR*GGSGGTR	6.13707
MMA	RBMXL1	VEQATKPSFER*	5.26329
MMA	RBMXL2	YSDR*DGYGGRDR	4.16665
MMA	RPL3	GLR*TFKTVFAEHISDECK	5.54792
MMA	RPS2	ADDAGAAGGPGGPGGPGMGNR*	1.81732
MMA	RPS2	GGFR*GGFGSGIR	8.90665
MMA	RPS2	GGFR*GGFGSGIR*GR	9.50975
MMA	RPS2	GGFR*GGFGSGIR*GR*	5.5582
MMA	RPS2	GGFGSGIR*GR	5.32127
MMA	RPS2	GGFGSGIR*GR*	7.77102
MMA	RPS2	GFR*GGFGSGIRGR*	9.90267
MMA	RTL1	R*NALHSQAHR*	8.91856
MMA	SAFB	GGMSGR*GSFAPGGASR*GHPIPHGGMQGGFGGQSR	5.14346
MMA	SAFB	GGMSGR*GSFAPGGASR	2.4737
MMA	SAFB	GSFAPGGASR*GHPIPHGGMQGGFGGQSR*	6.07119
MMA	SAFB	GSFAPGGASR*GHPIPHGGMQGGFGGQSR	7.16028
MMA	SAFB	GHPIPHGGMQGGFGGQSR*	1.63051
MMA	SAFB2	GGVAGR*GGFAQGGHSQGHVVPGGGLEGGGVASQDR	2.14251
MMA	SBF2	M#IPGIVAMHIETLEAVHR*ESR	11.5596
MMA	SCAF11	GR*WANDGWR	2.11692
MMA	SCAF11	NFGSGWVSNR*GR*	2.64409
MMA	SCAF11	NFGSGWVSNR*	2.58515
MMA	SCRT2	R*GGGGGDAGGSGDAGG	7.62085
MMA	SEC24D	RPEISTDER*AYQR*	4.5276
MMA	SERBP1	GEGGEFSVDR*PIIDR*PIRGRGGL	6.04923
MMA	SERBP1	ANDITSQLEINFGDLGR*PGRGGR*GGR*	5.15302
MMA	SERBP1	ANDITSQLEINFGDLGRPGRGGR*GGR*	5.20787
MMA	SERBP1	GEGGEFSVDR*PIIDR*PIR*GR	1.82336
MMA	SERBP1	GEGGEFSVDRPIIDRPIR*GR*	5.95502
MMA	SERBP1	GEGGEFSVDRPIIDRPIR*	8.00229
MMA	SERBP1	GGR*GR*GMGR*GDGFDSR	5.52181
MMA	SERBP1	GR*GMGR*GDGFDSR	5.83231
MMA	SERBP1	ANDITSQLEINFGDLGR*PGR*GGR*GGR*	7.74148
MMA	SERBP1	KPANDITSQLEINFGDLGR*PGR*GGR*	4.30685
MMA	SERBP1	ANDITSQLEINFGDLGR*PGR*GGRGGR*	5.2643
MMA	SERBP1	KPANDITSQLEINFGDLGR*PGR*GGR	7.20327
MMA	SERBP1	KPANDITSQLEINFGDLGR*PGRGGR*	8.85803
MMA	SERBP1	PANDITSQLEINFGDLGR*PGRGGR	1.92253
MMA	SERBP1	KPANDITSQLEINFGDLGRPGR*GGR*GGR*	4.0581
MMA	SERBP1	ANDITSQLEINFGDLGRPGR*GGR*	2.96361
MMA	SERBP1	ANDITSQLEINFGDLGRPGR*GGRGGR*	5.20787
MMA	SERBP1	KPANDITSQLEINFGDLGRPGR*GGR	7.06718
MMA	SERBP1	KPANDITSQLEINFGDLGRPGRGGR*	7.06718
MMA	SERBP1	GEGGEFSVDRPIIDR*PIR*GR*	1.84189
MMA	SERBP1	GEGGEFSVDRPIIDR*PIR*GR	5.85486
MMA	SERBP1	SVDRPIIDR*PIRGR*	6.61958
MMA	SERBP1	GEGGEFSVDRPIIDR*PIRGR	2.70506
MMA	SFPQ	R*GGGGGR*GGLHDFR*SPPPGMGLNQNR	8.85737
MMA	SFPQ	R*GGGGGR*GGLHDFRSPPPGMGLNQNR	7.33109
MMA	SFPQ	R*GGGGGRGGLHDFR*SPPPGMGLNQNR	7.33109
MMA	SFPQ	MPGGPKPGGGPGLSTPGGHPKPPHR*GGGEPR	2.25656
MMA	SFPQ	GGGGGR*GGLHDFR*SPPPGMGLNQNR	14.0669
MMA	SFPQ	GGGGGR*GGLHDFR	10.8168
MMA	SFPQ	GGLHDFR*SPPPGMGLNQNR	4.87277
MMA	SFPQ	FR*SR*GGGGGGFHR	6.24754
MMA	SFPQ	SR*GGGGGGFHR*R	8.36739
MMA	SFPQ	SR*GGGGGGFHR	5.9357
MMA	SHROOM3	DLELGAPVASR*SWRPR*PSSAHVG	6.99971
MMA	SLC14A2	KDPFPYR*YR	6.7874
MMA	SLC25A6	TR*LAADVGKSGTER*EFR	4.86149
MMA	SLC35A2	QGR*GTGVEGVGHLQDPSR*HPPGPGSSGFGR	3.85189
MMA	SLC45A3	PHCCPCR*AR	7.68485
MMA	SMG1	R*NLMMEGAASSAGEQLVDLTSR*	6.89462
MMA	SMG6	SWGR*GGTTR	1.83225
MMA	SMG7	SPGVFRPEQDPVPR*	1.39252
MMA	SNRPF	NVLYIR*GVEEEEEDGEMRE	7.2947
MMA	SON	SMMSMGADR*SMMSSYSAADRSMMSSYSAADR*SMMSSYTADR*SM#MSMAADSY	5.22502
MMA	SPATS2	R*GGQGYRPQGQK	1.98181
MMA	SRRT	GQPRPPILGYGAGAVR*PAVPTGGPPYPHAPYGAGRGNYDAFR*	3.56484
MMA	SRRT	RPALPEIKPAQPPGPAQILPPGLTPGLPYPHQTPQGLM#PYGQPRPPILGYGAGAVR*	2.36949
MMA	SRRT	GQPRPPILGYGAGAVR*PAVPTGGPPYPHAPYGAGR*GNYDAFR	3.56484
MMA	SRRT	GAGR*GNYDAFR*GQGGYPGKPR	6.07211
MMA	SRRT	R*DYDRNR*	7.48803
MMA	SRRT	GQPR*PPILGYGAGAVR*PAVPTGGPPYPHAPYGAGR*GNYDAFR	2.127
MMA	SRRT	GQPR*PPILGYGAGAVRPAVPTGGPPYPHAPYGAGR*GNYDAFR	4.23121
MMA	SRSF9	GGRNGPPTRR*SD	5.89607
MMA	ST5	SAFLR*GHGSR	5.7023
MMA	STARD8	SLSIESLCPEDGHR*LADWQPG	2.44623
MMA	STRBP	GVVNTAVSAAVQAVR*GR*	3.58616
MMA	SUN3	RR*AAMFFR	6.29718
MMA	SUPT5H	PM#HPSAGGQRGGFGSPGGGSGGMSR*	3.50583
MMA	SYNCRIP	NQMYDDYYYYGPPHMPPPTR*GR*GR*GGR*	4.52283
MMA	SYNCRIP	NQMYDDYYYYGPPHMPPPTR*GR*	7.01128
MMA	SYNCRIP	NQM#YDDYYYYGPPHMPPPTR*	9.02098
MMA	SYNCRIP	GGR*GGYGYPPDYYGYEDYYDYYGYDYHNYR	3.01608
MMA	SYNCRIP	GGYEDPYYGYEDFQVGAR*GR*GGR*GAR*	11.4203
MMA	SYNCRIP	GGYEDPYYGYEDFQVGAR*GR*GGR*	2.50324
MMA	SYNCRIP	GGYEDPYYGYEDFQVGAR*GR*	6.19565
MMA	SYNCRIP	GGYEDPYYGYEDFQVGAR*	7.93074
MMA	SYNCRIP	AGYSQR*GGPGSAR*GVR*	4.99694
MMA	SYNCRIP	AGYSQR*GGPGSAR*	8.06826
MMA	SYNCRIP	AGYSQR*GGPGSAR	5.53028
MMA	TAF15	VSFATRR*PEFMR	5.17255
MMA	TAF15	RPEFMR*GGGSGGGR	1.5856
MMA	TAF15	GR*GYGGER*GYR*G	7.08501
MMA	TAF15	GR*GYGGER*GY	1.84217
MMA	TAF15	GYGGER*GYR*GR	9.89093
MMA	TAF15	GYGGER*GYR	7.85483
MMA	TAF15	GGDR*GGYGGDR	7.31194
MMA	TAF15	R*GGYGGDR*	2.81656
MMA	TAF15	DR*SSGGGYSGDR*SGGGYGGDR	1.88329
MMA	TAF15	GGYGGDR*GGYGGDR	8.59758
MMA	TAF15	GGYGGDR*GGYGGDR*GGYGGDR*	3.87494
MMA	TAF15	GGYGGDR*GGYGGDR*GGYGGDR	9.55128
MMA	TAF15	SR*GGYGGDR*GGGSGYGGDR	4.87104
MMA	TAF15	GGYGGDR*GGYGGDRSRGG	3.69447
MMA	TAF15	SR*GGYGGDR	8.18633
MMA	TAF15	GGGYGGDR*GGYGGK	8.43228
MMA	TAF15	GGFKNFGGHR*	6.02705
MMA	TAF15	GGR*GGDR*GGYGGDR	1.49808
MMA	TAF4	TPTATTSGIR*	4.0227
MMA	TBC1D2	RM#VHR*ER	4.11253
MMA	THBS1	DYAGFVFGYQSSSR*	10.6751
MMA	THRAP3	AR*GTFQFR*	6.9856
MMA	THRAP3	GFYPWGQYNR*GGYGNYR	5.8879
MMA	THRAP3	GFYPWGQYNR*GGYGNYR*	3.75884
MMA	THRAP3	DFR*GHNR*GY	3.72342
MMA	THRAP3	DFR*GHNR*GYR*R*PY	7.42303
MMA	THRAP3	GHNR*GYR*RPY	7.84808
MMA	THRAP3	GYR*RPYYFR*	7.63826
MMA	THRAP3	GYR*R*PYYFR*	5.35062
MMA	THRAP3	DFVGPSER*GGGR	7.7129
MMA	THRAP3	DFVGPSER*GGGR*	6.18253
MMA	THRAP3	GR*GWGR*GNYSGNNNNNSNNDFQK	12.4714
MMA	THRAP3	GWGR*GNYSGNNNNNSNNDFQK	9.14159
MMA	THRAP3	RPYYFR*GR	7.8516
MMA	THRAP3	EGEGSDKWVSR*	10.2625
MMA	THRAP3	EGEGSDKWVSR*GR*	5.92103
MMA	THRAP3	GR*GR*FMFR	8.91498
MMA	THRAP3	NR*GFYPWGQYNR	3.42891
MMA	THRAP3	NR*GFYPWGQYNR*GGYGNYR	4.81189
MMA	THRAP3	NR*GFYPWGQYNR*GGYGNYR*	4.85351
MMA	THRAP3	GYRR*PYYFR*	7.63826
MMA	THRAP3	AR*GTFQFR	8.2267
MMA	THRAP3	GR*NR*GFYPWGQY	4.78605
MMA	TIMELESS	RALQR*GNR	10.9998
MMA	TNFSF15	MAEDLGLSFGETASVEM#LPEHGSCR*PK	2.7705
MMA	TPR	APQSPR*RPPH	1.47621
MMA	TPR	QR*GVSHAMGGR*GGINR	4.70766
MMA	TPR	GVSHAMGGR*GGINR	11.6105
MMA	TRIP6	GASQASGPLPGPHFPLPGRGEVWGPGYR*	1.32874
MMA	TRO	QITNETASIHTTAASIR*	5.60639
MMA	TSC1	SSAR*GSSGSR	6.99185
MMA	TTYH1	LSTIDHLVLETVER*LGEAVR	2.60274
MMA	TXLNG	GR*GGGAEEATEAGR	2.23503
MMA	UBAP2L	SGGPSGR*GTER*GR	2.56648
MMA	UBAP2L	QHGVNVSVNASATPFQQPSGYGSHGYNTGR*K	3.20654
MMA	UBAP2L	R*GGPPR	3.53286
MMA	VPS13D	HVCLLDCVVVDLQDM#DIFAAER*	4.48338
MMA	VSIG4	SGYGFTVPQGM#R*	8.87435
MMA	VWDE	NAFCHPPCKNGGHCMR*	3.93018
MMA	WAS	GR*SGPLPPVPLGIAPPPPTPRGPPPPGR*	4.30951
MMA	WAS	GGPPPPPPPATGR*	2.63235
MMA	WDR24	PGGGGMR*	2.02512
MMA	WDR33	SSSLDGEHHDGYHRDEPFGGPPGSGTPSRGGR*	6.45326
MMA	WDR33	SSSLDGEHHDGYHRDEPFGGPPGSGTPSR*GGR	6.45326
MMA	WDR33	SGSNWGR*GSNMNSGPPR	3.61969
MMA	WNK2	RAGSLGPETPSR*	1.73744
MMA	XRN1	LDAWR*VDINK	1.9276
MMA	XYLT1	AARGGGGGGGGGGGGR*	5.9335
MMA	YBX1	MR*R*PYGR	3.64771
MMA	YLPM1	R*FEGNRPDGPR*PR	1.29834
MMA	ZC3H13	GR*NDELER*DER	5.63959
MMA	ZFPM1	NER*VCPFPQCR*KSCPSASSLEIHM#R	16.7443
MMA	ZNF142	LSSITSHVAEGCRGGR*	4.76402
MMA	ZNF142	LSSITSHVAEGCR*GGR	4.76402
MMA	ZNF207	MPGYLPGAMPPYGQGPPMVPPYQGGPPRPPMGMR*PPVM#SQGGR*	5.52826
MMA	ZNF207	MPGYLPGAMPPYGQGPPM#VPPYQGGPPRPPMGM#RPPVMSQGGR*	6.70036
MMA	ZNF207	MPGYLPGAMPPYGQGPPM#VPPYQGGPPR*PPMGMR*PPVMSQGGR	5.52826
MMA	ZNF207	MPGYLPGAMPPYGQGPPMVPPYQGGPPR*PPMGMRPPVM#SQGGR*	5.52826
MMA	ZNF326	NYDAFGGPSTGR*	3.92837
MMA	ZNF326	NYDAFGGPSTGR*GR*	4.26169
MMA	ZNF326	NYDAFGGPSTGR*GR*GR*GHMGDFGSIHR*PGIVVDYQNK	3.95711
MMA	ZNF326	GR*GR*GHMGDFGSIHR*PGIVVDYQNK	4.73471
MMA	ZNF326	GR*GHMGDFGSIHRPGIVVDYQNK	1.88467
MMA	ZNF350	NR*GFAQDR	4.66642
MMA	ZNF568	CQVER*QQGHQ	5.88969
MMA	ZNF784	MAAAR*PEAQSR*SSPTPESR	3.43511
MMA	ZSCAN5D	NR*RSSAPGQLESASQMR*ESWR	4.4987
MMA	ZSCAN5D	NR*RSSAPGQLESASQMRESWR*	4.4987
ADMA	ACIN1	HPR@TSGGTR@GVLSGNR	-3.25838
ADMA	ACIN1	GVEYGSGR@GHLGTFEGR	-4.93864
ADMA	ACIN1	TSGGTR@GVLSGNR	-5.04404
ADMA	AKAP3	SR@NGDYAR*	-3.64233
ADMA	AKNA	YGR@GQLNYPLPDFSK	-1.50754
ADMA	ALYREF	NRPAIAR@GAAGGGGR	-2.4662
ADMA	AMBRA1	SMR@YQQNR	-3.9244
ADMA	AMBRA1	QR@ALLQSQPVR	-4.70273
ADMA	ANGEL2	GYGHCVVGR@GR@YPMFPHHSR	-3.28601
ADMA	API5	YSSNLGNFNYEQR@GAFR@GS	-1.5998
ADMA	BCL9L	MR@ILANK	-2.56142
ADMA	BCLAF1	EYSGFAGVSR@PR@GTFFR@I	-1.4021
ADMA	CAPRIN1	SR@GGSR@GAR@GLMNGYR	-2.13407
ADMA	CAPRIN1	SNQPYYNSR@GVSR@GG	-2.66003
ADMA	CAPRIN1	SNQPYYNSR@GVSR@GGSR@GA	-2.78595
ADMA	CAPRIN1	SNQPYYNSR@GV	-2.83315
ADMA	CAPRIN1	SNQPYYNSR@GVSR@GGSR@GAR@GLMNGY	-3.16187
ADMA	CHTOP	LGRPIGALAR@GAIGGR*	-3.21679
ADMA	CHTOP	TLLR@GGM#SLR@GQNLLR@GGR	-3.38947
ADMA	CHTOP	TLLR@GGM#SLR@GQNLLRGGR@	-3.38947
ADMA	CHTOP	TLLR@GGMSLR@GQN	-3.47416
ADMA	CHTOP	LGRPIGALAR@GAIGGR	-3.51137
ADMA	CHTOP	SLR@GQNLLR@GGR	-3.51863
ADMA	CHTOP	SLR@GQNLLRGGR@	-3.51863
ADMA	CHTOP	AVAPR@MGLR	-3.79558
ADMA	CHTOP	AVAPR@MGLR*	-4.17374
ADMA	CHTOP	SLR@GQNLLR*GGR@	-5.7355
ADMA	CHTOP	SLR@GQNLLR@GGR*	-5.7355
ADMA	CIRBP	GYR@GGSAGGR@GFF	-1.40813
ADMA	CIRBP	SR@GGGDR@GYGGNR	-2.04161
ADMA	CIRBP	SR@GGGDR*GYGGNR	-2.13666
ADMA	CIRBP	SR@GYR@GGSAGGR@GF	-3.10755
ADMA	CMPK2	LLR@GPLSGPLLGR	-4.67615
ADMA	DDX5	R@GGFNTFR	-7.65397
ADMA	DHX9	SGGYR@GSGGFQR@GGGR@GAYGTGYFGQGR*	-2.50078
ADMA	DHX9	R@GGSSYSGGGYGGGYSSGGYGSGGYGGSANSF	-2.76784
ADMA	DIDO1	VHSPPR@FTNQR@APAPLQFGGLR@GSAPFSEK	-3.27713
ADMA	EIF4H	AYSSFGGGR@GSR	-5.05491
ADMA	ETFDH	VTEDR@FGILTEKYR*	-1.42082
ADMA	EWSR1	R@GGR@GMDR@GGFGGGR	-1.36005
ADMA	EWSR1	DR@GGFGGGR	-1.42766
ADMA	EWSR1	GR*GR@GGFDR@GGMSR	-2.09315
ADMA	FBL	MKPGFSPR@GGGF	-1.41339
ADMA	FBXO44	R@GHSLLGR	-4.99454
ADMA	FOXRED1	VLPHGMGR@GLLTR	-7.57832
ADMA	FPGS	DR@AQQISCPLYLC	-1.65415
ADMA	FRMPD1	TLLR@NMK	-5.90967
ADMA	FUS	GGGR@GGR@GGMGGSDR@GGFNK	-1.75913
ADMA	FUS	SSGGYEPR@	-2.94874
ADMA	FUS	GGR@GR@GGSGGGGGGGGGGYNR*	-3.49638
ADMA	FUS	SSGGYEPR@GR@G	-3.895
ADMA	G3BP1	PGFGVGR@GLAPR	-1.85446
ADMA	G3BP1	LR*GPGGPR@GGLGGGMR	-3.65737
ADMA	G3BP1	LRGPGGPR@GGLGGGMR	-4.76898
ADMA	GATAD2A	GSATTPR@GVLHTFSPSPK	-7.88367
ADMA	GIPC1	SAGGRPGSGPQLGTGR@GTLR	-2.12722
ADMA	HNRNPA0	SNSGPYR@GGYGGGGGYGGSSF	-4.91471
ADMA	HNRNPA1	SGSGNFGGGR@GGGFGGNDNFGR	-1.62845
ADMA	HNRNPA1	GGSR@GGGGYGGSGDGYNGFGNDGSNFGGGGSYNDFGNYNNQSSNFGPM#K	-3.44021
ADMA	HNRNPA1	FSGR@GGFGGSR@GGGGYGGSGDGYNGFGNDGSNFGGGGSYNDFGNYNNQSSNFGPM#K	-3.76345
ADMA	HNRNPAB	R@GGHQNNYKPY	-2.78508
ADMA	HNRNPH3	GAGR@GSMYDR	-3.8736
ADMA	HNRNPH3	PGPYDRPIGGRGGYYGAGR@GSM#YDR@	-3.91921
ADMA	HNRNPH3	DRPIGGR@GGYYGAGR@GSMYDR	-3.96981
ADMA	HNRNPH3	LLGQRPGPYDRPIGGR@GGY	-4.64735
ADMA	HNRNPH3	PGPYDR*PIGGR@GGYYGAGR@GSMYDR	-5.28632
ADMA	HNRNPU	NQFNR@GGGHR@GR@GGF	-1.34975
ADMA	HNRNPU	APVFPGR@GSYSNR@GNYNR@GGMPNR@GNYNQNF	-1.63624
ADMA	HNRNPU	APVFPGR@GSYSNR@GNYNR@GGMPN	-1.87702
ADMA	HNRNPU	NQFNR@GGGHR@GR@GGFNMR@GGNFR	-1.90788
ADMA	HNRNPU	NQFNR@GGGH	-1.96933
ADMA	HNRNPU	R@GNMPQR@GGGGGGSGGIGYPYPR*	-1.97384
ADMA	HNRNPU	MPQR@GGGGGGSGGIGYPYPR*	-2.4806
ADMA	HNRNPU	YNQNFR@GR@GNNR@GYK	-4.0705
ADMA	HNRNPUL1	R@GGGSGGGGNYR@GGFNR	-2.53221
ADMA	HNRNPUL1	GPPGGNR@GGFQNR@GGGSGGGGNY	-2.54267
ADMA	HNRNPUL1	YENR*GPPGGNR@GGFQNR@GGGSGGGGNYR@GGFNR	-2.58083
ADMA	HNRNPUL1	GPPGGNR@GGFQN	-3.26343
ADMA	HNRNPUL1	R@GGFQNR@GGGSGGGGNYR@GGFNR	-3.41771
ADMA	HNRNPUL1	GGNR@GGFQNR@GGGSGGGGNYR*GGFNR*	-4.0575
ADMA	HNRNPUL1	GGNR@GGFQNR@GGGSGGGGNYRGGFNR@	-4.0575
ADMA	ILF2	FGSR@GGPGGGFRPFVPHIPFDFYLCEM#AFPR	-3.17607
ADMA	ILF2	FGSRGGPGGGFR@PFVPHIPFDFYLCEM#AFPR	-3.17607
ADMA	KHDRBS1	GAAPPPPPVPR@GR@GVGPPR@GALVR@GTPV	-1.63467
ADMA	KHDRBS1	GTPVR@GAITR	-1.77903
ADMA	KHDRBS1	GTPVR@GAITR@GATVTR	-1.79327
ADMA	KHDRBS1	VR@GTPVR@GAITR*	-2.66568
ADMA	KHDRBS1	GVGPPR@GALVR@GTPV	-2.72178
ADMA	KHDRBS1	FLVPDM#M#DDICQEQFLELSYLNGVPEPSR@GR	-2.86459
ADMA	KHDRBS1	FLVPDM#M#DDICQEQFLELSYLNGVPEPSRGR@	-2.86459
ADMA	KHDRBS1	GR@GVGPPR@GALV	-3.10231
ADMA	KHDRBS1	TVTR@GVPPPPTVR*GAPAPR*AR@	-3.10246
ADMA	KHDRBS1	FLVPDM#M#DDICQEQFLELSYLNGVPEPSR*GR@	-3.12276
ADMA	KHDRBS1	FLVPDM#M#DDICQEQFLELSYLNGVPEPSR@GR*	-3.12276
ADMA	KHDRBS1	VR@GTPVR@GAITR@GATVTR*	-3.21827
ADMA	KHDRBS1	GR@GVGPPR@GALVR@GTPV	-3.35449
ADMA	KHDRBS1	GR@GVGPPR@GALVR*	-3.52617
ADMA	KHDRBS1	VR@GTPVR@GAITR	-3.7318
ADMA	KHDRBS1	GVGPPR@GALV	-4.1581
ADMA	KHDRBS1	VR@GTPVR@GAITR@GATVTR	-5.25624
ADMA	KHDRBS1	GVPVR@GR@GAAPPPPPVPR@	-5.49638
ADMA	KIAA1429	ASR@GR@GGLGPSWASANSGSGGSR@GK	-3.0881
ADMA	KIF1C	QEQLR@LQGLQGSGGR@GGGLR	-2.01372
ADMA	KIF1C	LQGLQGSGGR@GGGLR	-2.08541
ADMA	KIF1C	LQGLQGSGGRGGGLR@	-2.08541
ADMA	LIX1L	LQPGVGTSGR@GTLR	-6.03256
ADMA	LSG1	R@APAGGSLGR@ALMR	-5.06099
ADMA	LSG1	R*APAGGSLGR@ALMR	-5.71542
ADMA	LSM14A	LNAETFGIPLR@PNR@GR@GGY	-2.53796
ADMA	LSM14A	LNAETFGIPLR@PN	-3.95608
ADMA	PABPN1	TSLALDESLFR@GR	-1.3419
ADMA	PABPN1	SR@FYSGFNSR@PR@GR@VY	-1.52618
ADMA	PABPN1	TNRPGISTTDR@GFPR*	-2.02524
ADMA	PABPN1	YR@AR@TTNYNSSR	-2.16564
ADMA	PABPN1	SR@FYSGFNSR	-2.18714
ADMA	PABPN1	YR@AR@TTNYNSSR@SR@FYSGF	-3.05987
ADMA	PABPN1	TNRPGISTTDR@GFPR@AR@YR*	-3.51435
ADMA	PABPN1	TNRPGISTTDR@GFPR@	-3.7649
ADMA	PABPN1	SR@FYSGFNSR@PR*GR@	-4.40941
ADMA	PABPN1	TNRPGISTTDR@GFPR@AR@YR	-5.36002
ADMA	PABPN1	TNRPGISTTDR*GFPR@AR@YR*	-5.38207
ADMA	PABPN1	TTNYNSSR@SR@FYSGFN	-5.68288
ADMA	PCED1B	PAPVVHR@GFGR	-3.9545
ADMA	PCED1B	PAPVVHR@GFGR*	-4.34743
ADMA	PCF11	R@FEGPQGQLGGGCPLR@FEGPPGPVGTPLRFEGPIGQAGGGGFR@	-1.58814
ADMA	PML	LHPQLHR@APIR	-2.02894
ADMA	PML	R@LR@HALR	-3.57151
ADMA	PNN	LLALSGPGGGR*GR@GSLLLR	-2.72932
ADMA	PNN	LLALSGPGGGR@GR*GSLLLR	-2.72932
ADMA	PNN	LLALSGPGGGR@GR@GSLLLR	-3.65026
ADMA	PNN	LLALSGPGGGR*GR*GSLLLR@	-3.65026
ADMA	PNN	LLALSGPGGGRGR@GSLLLR@	-3.65026
ADMA	PRRC2C	R@GR@GGTFR	-1.61068
ADMA	RBM27	GGR@GR@GSLNHMVVDHRPK	-2.299
ADMA	RBM3	SYSR@GGGDQGYGSGR	-1.38298
ADMA	RBM33	DPFFLGVSGEPR*FPSHLFLEQR@	-2.05019
ADMA	RBM33	KVTLTR@GGLQQPPHLPAGPHAHSPVPPGIK	-5.97086
ADMA	RBM47	GPR@GSYLGGYSAGR*GIYSR	-5.53741
ADMA	SAFB	SMSGHSGPGHMMNR@GGMSGR@GSFAPGGASR	-2.84908
ADMA	SERBP1	GR@GDGFDSR	-1.58746
ADMA	SFPQ	FR@SR@GGGGGGFHR*	-1.37982
ADMA	SFPQ	R*R@GGGGGR@GGLHDFR	-1.9467
ADMA	GALT	LVLTSEHWLVLVPFWATWPYQTLLLPR*RHVR@R@LPELTPAER*	-1.32962
ADMA	NCOA5	LGQGGSAQNM#GPR@PGAPSQGLFGQPSSR*	-1.3647
ADMA	TULP4	LTVPR@YSIPTGDPPPYPEIASQLAQGR*GAAQR	-1.44138
ADMA	CHTOP	SNIQAR@LGR	-1.53351
ADMA	PCF11	R@FEGPQGQLGGGCPLR@FEGPPGPVGTPLR*FEGPIGQAGGGGFR*	-1.58814
ADMA	TAF6L	FAPR@GAPH	-1.60461
ADMA	ATAD1	EYVNSTSEESHDEDEIR@PVQQQ	-1.60933
ADMA	HNRNPU	NQFNR@GGGHR@GRGGFNMR@GGNFR@	-1.61028
ADMA	NCL	GEGGFGGR@GG	-1.62006
ADMA	HNRNPU	R@GNMPQR@GGGGGGSGGIGYPYPR*APVFPGR@GSY	-1.75548
ADMA	FMNL1	RSARR@R*PPGPPLQVT	-1.75969
ADMA	EFNB2	NKDPTRRPELEAGTNGR@SST	-1.80756
ADMA	TBXA2R	PGCR@LCR	-1.83313
ADMA	CHTF8	GIGLPGPNPSPMSRAPGPIGPNSAHFSR@PVGPM#GVNANPFPR*GA	-1.84526
ADMA	NCL	GGFGGR@GGFR@GGR@GGGGDHKPQGK	-1.86791
ADMA	STRBP	GR@GTLTR@GAFVGATAAPGYIAPGYGTPYGY	-1.39152
ADMA	STRBP	GVVNTAVSAAVQAVR@GR@GR@GTLTR@GAFVGATAAPGYIAPGYGTPYGY	-6.36763
ADMA	CHTF8	LPGPNPSPMSR*APGPIGPNSAHFSRPVGPMGVNANPFPR@	-1.96622
ADMA	PABPN1	AR@TTNY	-1.98349
ADMA	GVINP1	PETVEEAQR@K	-2.0127
ADMA	RNF115	GHQTHTDFWGAR*PPR@LPLGR	-2.06985
ADMA	PML	YLLYR@AQ	-2.12037
ADMA	BOC	GTMTAWRGM#R@PEV	-2.12787
ADMA	HNRNPA2B1	SGRGGNFGFGDSR@GGGGNFGPGPGSNFR	-2.19789
ADMA	CNTNAP3	GR@PHSEAAYTLGPLLCR	-2.28657
ADMA	TPR	QFNR@QR*GVSHAM#GGR@GGINR	-2.30097
ADMA	EWSR1	SMSGPDNR@GR@GR@GGFDR@GGM	-2.3256
ADMA	PML	LR@HALR	-2.33256
ADMA	TPR	QFNR@QR*GVSH	-2.35265
ADMA	TAF15	R@GR@GGFQGR	-1.56279
ADMA	TAF15	RPEFMR@GGGSGGGR*	-1.66151
ADMA	PAGE3	SR*SR@ERR@DDQDSNHPVGAVVAQELPSN	-2.45566
ADMA	PABPN1	TTNYNSSR@SR*	-2.56464
ADMA	HNRNPUL1	YENR*GPPGGNR@GGFQNR@GGGSGGGGNYRGGFNR@	-2.58083
ADMA	KHDRBS1	GR@GVGPPR*GALVR*GTPVR@	-2.59811
ADMA	TAF6L	GAPHFR@FIIAGR	-3.85275
ADMA	TAF6L	FAPR@GAPHFR@FIIAGR	-5.86096
ADMA	ZNF207	MPGYLPGAMPPYGQGPPMVPPYQGGPPRPPM#GM#R@PPVMSQGGR@	-2.8745
ADMA	CECR1	LDALM#LNTTR@	-2.90205
ADMA	PABPN1	AR@YR@AR@TTNYNSSR	-2.948
ADMA	KHDRBS1	GR@GVGPPR@GALVR@GTPVR@GAITR	-2.96813
ADMA	PABPN1	TNR*PGISTTDR@GFPR@AR@Y	-2.97267
ADMA	ENTPD7	NSQVLHVR@GRGDWVSCGAM#LSPLL	-2.98973
ADMA	ZBTB4	SGSEGPVGAGEGDR@MEGIG	-2.99097
ADMA	C7orf55	YLSAATGR*PYR@DTAAY	-3.05928
ADMA	TPR	QFNR*QR@GVSHAMGGR*GGINR*	-3.07874
ADMA	THRAP3	NR@GGYGNYR@SNWQNYR	-3.51201
ADMA	THRAP3	NHPR@VYQNR	-3.51467
ADMA	THRAP3	NHPR@VYQNR*	-3.73535
ADMA	THRAP3	NHPR@VYQNR*DFR@GH	-3.85553
ADMA	THRAP3	NHPR@VYQNR@DFR@GH	-4.19631
ADMA	THRAP3	NHPR*VYQNR@DFR@GHNR@GY	-4.44932
ADMA	HNRNPUL1	QNR@GGGSGGGGNYR*GGFNR*	-3.17928
ADMA	ALYREF	NR*PAIAR@GAAGGGGR	-3.19865
ADMA	CNBP	SR@GR@GFQFVSSSLPDICYR	-3.20632
ADMA	TPR	QFNR@QR@GVSH	-1.37685
ADMA	CHTOP	LGRPIGALAR@GAIGGR@GLPI	-3.23488
ADMA	WWC3	GSLASSR@GSLASSR	-3.25039
ADMA	TPR	QFNR*QR@GVSH	-2.35265
ADMA	TPR	QR@GVSHAMGGR@GGINR*GNIN	-2.40658
ADMA	TPR	QR@GVSHAMGGR*GGINR@GNIN	-2.86383
ADMA	TPR	SHAMGGR@GGINR	-3.03881
ADMA	TPR	QR@GVSHAMGGR@GGINR	-3.11974
ADMA	TPR	QR@GVSHAMGGRGGINR@	-3.11974
ADMA	TPR	QFNR*QR@GVSHAMGGR@GGINR	-3.18414
ADMA	TPR	QR@GVSHAMGGR@GGINR@GNIN	-3.54715
ADMA	TPR	QFNR@QR@GVSHAMGGR@GGINR	-4.69531
ADMA	TRA2B	SYR@GGGGGGGGWR	-3.48807
ADMA	PHLPP1	HQLQR@GCVHVFDRH	-3.48422
ADMA	PABPN1	TNRPGISTTDR*GFPR@AR@YR@	-3.51435
ADMA	HNRNPUL1	PGGNR@GGFQNRGGGSGGGGNYR@GGFNR@	-3.51588
ADMA	PABPN1	SR@FYSGFNSR@PR@GR	-3.60358
ADMA	PCED1B	PAPVVHRGFGR@	-3.64538
ADMA	UBAP2L	R@GGR*FSAQGM#GTFNPADYAEPANTDDNYGNSSGNTWNNTGHFEPDDGTSAWR	-1.72158
ADMA	UBAP2L	R@GGR@FSAQGM#GTFNPADYAEPANTDDNYGNSSGNTWNNTGHFEPDDGTSAWR	-3.51607
ADMA	UBOX5	LTR@GQLQHLGTR	-3.53666
ADMA	PABPN1	TNRPGISTTDR@GFPR@AR@YR@	-3.6514
ADMA	CHTF8	PLGVNSDPFLMAAGSLGGNLTPFPRNPSPFPASSGSLASNPAPFPAGAR@	-3.72496
ADMA	SON	LAPR@PL	-3.78312
ADMA	WDR33	DEPFGGPPGSGTPSR*GGR@	-2.42512
ADMA	CHTOP	LLR@GGR	-3.83945
ADMA	WDR33	DEPFGGPPGSGTPSR@GGR*	-2.42512
ADMA	WDR33	SGSNWGR@GSNM#NSGPPR	-3.785
ADMA	WDR33	SGSNWGR@GSNMNSGPPR*	-4.24437
ADMA	TPR	QFNR@QR@GVSHAMGGR@GGINR@GNIN	-3.90798
ADMA	HNRNPH3	PGPYDRPIGGR@GGYYGAGRGSM#YDR@	-3.91921
ADMA	WWC3	SLCASTLTVSSGSSR*GSLASSR*GSLASSR@	-3.13022
ADMA	FXR2	TYGGSYGGR@GRGR@	-3.97991
ADMA	NPPA	RDGGALGR@GPWDSSDR	-4.02906
ADMA	WWC3	SLCASTLTVSSGSSR@GSLASSRGSLASSR@	-3.13022
ADMA	WWC3	SLCASTLTVSSGSSRGSLASSR@GSLASSR@	-3.13022
ADMA	KHDRBS1	GR*GVGPPR@GALVR@GTPVR@GAITR	-4.0937
ADMA	KHDRBS1	GR*GVGPPR@GALVRGTPVR@GAITR@	-4.0937
ADMA	CNKSR2	SSSQGR@R@ESTPTYENSLLRYMSNEKI	-4.21435
ADMA	CHTOP	ATR@TLLR@GGMSLR@GQNLLR@GGR	-4.28468
ADMA	COQ10B	KQMVAAFER@R@ACK	-4.62695
ADMA	ZNF605	R@NSLLIR	-4.65307
ADMA	PABPN1	VYR@GR@AR@ATSWYSPY	-4.7846
ADMA	RNF126	QPR@AR@LTTR	-4.85742
ADMA	BCLAF1	RGGYR@PVWNR	-4.87499
ADMA	YLPM1	FEGNR@PDGPR@PR@YEGHPAEGTK	-1.64246
ADMA	ZAK	YGR@GSISLNSSPR@GR	-6.085
ADMA	ERCC6L2	SQGSCLTKDILER@EGQVEAGIMTAT	-4.9563
ADMA	PABPN1	AR@TTNYNSSR@SR@FY	-4.9612
ADMA	LRP4	EFR@CSDGSCIAEHWYCDGDTDCKDGSDEENCP	-5.08363
ADMA	CHTOP	TLLR@GGMSLR*	-5.18687
ADMA	ZFC3H1	PSFWER@SHLALDR	-1.9174
ADMA	ZFC3H1	HASER@GHLR@GPSSYR*PK	-2.23958
ADMA	ZFC3H1	HASER@GHLR@GPSSYRPK	-2.70526
ADMA	PABPN1	TNRPGISTTDR@GFPR@AR*YR*	-5.38207
ADMA	ZFC3H1	LR@GPSSYRPK	-3.50024
ADMA	ZFC3H1	HASER*GHLR@GPSSYR*PK	-3.71797
ADMA	ZFC3H1	HASER@GHLR*GPSSYRPK	-4.92423
ADMA	OXLD1	AVAAAVRGSGAR@RFS	-5.61587
ADMA	THRAP3	NHPR@VYQNR@DFR@GHNR@GY	-5.72789
ADMA	ZNF408	GNLR@GHLR	-5.94466
ADMA	LIX1L	LQPGVGTSGRGTLR@	-6.03256
ADMA	RBM27	GR@GGR@GR@GSLNHMVVDHRPK	-6.04848
ADMA	ACIN1	KHPR@TSGGTRGVLSGNR@	-6.18672
ADMA	RBM3	SAR@GTR@GGGFGAHGR@GR	-6.46768
ADMA	ZNF638	FYPAGR@AR@GIPHR@FAGHESYQNM#GPQR	-2.52243
ADMA	ZNF74	SR@GGTLAGHTQERPGH	-2.10533
SDMA	AKAP8	PSR@PPPSLFSQSMAPDYGVM#GMQGAGGYDSTMPYGCGRSQPR*MR@	1.67108
SDMA	AKAP8	PSR@PPPSLFSQSMAPDYGVMGM#QGAGGYDSTMPYGCGRSQPR@MR*	1.67108
SDMA	ALYREF	AGSQGGR@GGGAQAAAR	4.42029
SDMA	SCEL	VNAR@M#NK	8.27075
SDMA	ANKRD54	GGGGAGLSGR@ASGGAQSPLR	6.86035
SDMA	BCL3	SNGLLSASPSSSPSQSPPR@	2.39789
SDMA	CAPRIN1	GAPR@GR@GGPPRPNR	3.59663
SDMA	CAPRIN1	GR@GGPPRPNR	9.06237
SDMA	PRRC2C	ERDWFPDQGYR*GR*GR@GEYYSR@	5.0069
SDMA	PRRC2C	ERDWFPDQGYR@GR*GR@GEYYSR	7.13938
SDMA	PRRC2C	ERDWFPDQGYR@GR@GR@GEYYSR	5.0069
SDMA	PRRC2C	ERDWFPDQGYR@GR	2.50828
SDMA	PRRC2C	SYR@GSYGGR*GR@GGR@GHTR	2.2924
SDMA	CCDC9	R*GR@GR*GSPHLSGAGDTSISDR	9.12403
SDMA	PRRC2C	SYR@GSYGGR@GR@GGR@GH	2.53445
SDMA	PRRC2C	SYR*GSYGGR@GR@GGR	4.40466
SDMA	CCDC9	RGR@GR@GSPHLSGAGDTSISDR	2.49061
SDMA	CHTOP	GGLGR@GAMGR@GGIGGR*GR@GMIGR	2.08746
SDMA	CHTOP	GGLGR@GAMGR*GGIGGR*	7.0554
SDMA	CHTOP	GGLGR@GAMGR@GGIGGR*	10.5485
SDMA	CHTOP	GGLGR@GAMGR*	8.01603
SDMA	CIRBP	GGSAGGR@GFF	2.73761
SDMA	CIRBP	GYR*GGSAGGR@GFF	2.93048
SDMA	CNBP	GR@GFQFVSSSLPDICYR	3.0364
SDMA	COIL	GR*GR@GR@GHPVSCVVNR	3.96529
SDMA	COIL	GR@GR@GR@GHPVSCVVNR	15.1227
SDMA	ALYREF	GAGGFGGGGGTR@R	3.16096
SDMA	CPSF6	AAFPQGGR*GR@GR@FPGAVPGGDR@FPGPAGPGGPPPPFPGNLIK	2.46885
SDMA	CPSF6	AAFPQGGR@GR@GR@FPGAVPGGDR*FPGPAGPGGPPPPFPGNLIK	2.46885
SDMA	CNBP	ECPTGGGR@GR@GMR	2.05649
SDMA	DHX36	GSGGGGGGGGGGR@GGR@GR	4.2499
SDMA	DHX36	R*DGGPR@SSGGGYGGGPAGGHGGNR@GSGGGGGGGGGGR@	7.47439
SDMA	DHX36	R@DGGPR@SSGGGYGGGPAGGHGGNR*GSGGGGGGGGGGR@	7.47439
SDMA	DHX9	AGYGAGVGGGYR@GVSR*GGFR*	2.85328
SDMA	DHX9	AGYGAGVGGGYR@GVSR*GGFR	1.86113
SDMA	DHX9	AGYGAGVGGGYR@GVSR@GGFR	2.85328
SDMA	DHX9	GVSR@GGFR@GNSGGDYR	7.01424
SDMA	DHX9	SGGYR*GSGGFQR@GGGR@GAYGTGYFGQGR@GGGGY	5.98169
SDMA	DHX9	R@GSGGFQR*GGGR*GAYGTGYFGQGR@GGGGY	1.30228
SDMA	DHX9	SGGYR@GSGGFQR*GGGR@GAYGTGYFGQGR*	5.74733
SDMA	DHX9	SGGYR@GSGGFQR@GGGR*GAYGTGYFGQGR*	5.74733
SDMA	DHX9	SGGYR@GSGGFQR@GGGR*GAYGTGYFGQGR@GGGGY	5.98169
SDMA	DHX9	SGGYR*GSGGFQR@GGGR*GAYGTGYFGQGR@GGGGY	10.8207
SDMA	DHX9	SGGYR*GSGGFQR@GGGR@GAYGTGYFGQGR*GGGGY	10.8207
SDMA	DHX9	SGGYR@GSGGFQR*GGGR@GAYGTGYFGQGR@GGGGY	5.98169
SDMA	DHX9	SGGYR@GSGGFQR@GGGR@GAYGTGYFGQGR@GGGGY	1.98251
SDMA	DHX9	SGGYR*GSGGFQR*GGGR@GAYGTGYFGQGR@GGGGY	10.8207
SDMA	DHX9	SGGYR@GSGGFQR*	8.57071
SDMA	DHX9	YGTGYFGQGR@GGGGY	3.6876
SDMA	FUS	GGGNGR@GGR@GR*GGPMGR@GGYGGGGSGGGGR	8.21076
SDMA	DHX9	GSGGFQR@GGGR@GAYGTGYFGQGR@GGGGY	6.69475
SDMA	DHX9	GSGGFQR*GGGR@GAYGTGYFGQGR*GGGGY	4.02896
SDMA	DHX9	GSGGFQR@GGGR*GAYGTGYFGQGR*GGGGY	4.02896
SDMA	FUS	GGGNGR@GGRGR@GGPMGR@GGYGGGGSGGGGR	1.85605
SDMA	FUS	GGR*GR@GGPMGR*GGYGGGGSGGGGR@GGFPSGGGGGGGQQR	9.857
SDMA	DHX9	GSGGFQR@GGGR*GAYGTGY	4.08124
SDMA	DHX9	GSGGFQR@GGGR@GAYGTGYFGQ	3.37248
SDMA	FUS	GGR@GR*GGPMGR@GGYGGGGSGGGGR*GGFPSGGGGGGGQQR	9.857
SDMA	FUS	GGR@GR*GGPMGR@GGYGGGGSGGGGR@GGFPSGGGGGGGQQR	6.82685
SDMA	FUS	GGR@GR@GGPMGR*GGYGGGGSGGGGR@GGFPSGGGGGGGQQR	9.52682
SDMA	DHX9	GGGR*GAYGTGYFGQGR@GGGGY	5.61564
SDMA	DHX9	GGGR@GAYGTGYFGQGR*GGGGY	5.61564
SDMA	FUS	GGR*GR*GGPMGR@GGYGGGGSGGGGR	7.54794
SDMA	DHX9	GGGR@GAYGTGYFGQGR@GGGGY	8.62918
SDMA	DHX9	GGGR@GAYGTGY	8.36718
SDMA	DROSHA	GR@GGHGAR@PSAPSFR@PQNLR	2.85553
SDMA	EIF4H	GFRDDFLGGR@GGSR	2.10554
SDMA	FUS	GR*GGPMGR*GGYGGGGSGGGGR@GGFPSGGGGGGGQQR	5.89079
SDMA	EIF4H	GFRDDFLGGR@GGSRPGDR	2.39133
SDMA	EWSR1	GGR@GGGR@GGM#GLQSESLVYTSILK	5.05568
SDMA	EWSR1	GGMSR@GGR@GGGR@GGMGAGER	9.39348
SDMA	EWSR1	SR@GGR@GGGR*GGMGAGER	5.61141
SDMA	EWSR1	GGR*GGGR@GGMGAGER	7.00162
SDMA	EWSR1	GGR@GGGR*GGMGAGER	7.00162
SDMA	EWSR1	GGR@GGGR@GGMGAGER	2.19712
SDMA	EWSR1	SR*GGR@GGGR@GGMGSAGER	2.76771
SDMA	EWSR1	SR@GGR@GGGR*GGMGSAGER	2.76771
SDMA	EWSR1	GGR*GGGR@GGMGSAGER	3.70867
SDMA	EWSR1	GGR@GGGR*GGMGSAGER	4.67187
SDMA	EWSR1	GGR@GGGR@GGMGSAGER	8.32612
SDMA	FUS	GGR@GGYDR@GGYR	4.74866
SDMA	FUS	GGR@GGYDRGGYR@	4.74866
SDMA	EWSR1	GR@GGPGGMR*GGR@GGLMDR*	5.83046
SDMA	FUS	GR@GGDR@GGFR@GGR@GGGDR	2.15116
SDMA	EWSR1	GR@GGPGGMR*GGR@GGLMDR@GGPGGMF	7.48425
SDMA	EWSR1	GR@GGPGGMR@GGR*GGLMDR*GGPGGMF	5.22824
SDMA	EWSR1	GR@GGPGGMR@GGR*GGLMDR@GGPGGMF	7.48425
SDMA	EWSR1	GR@GGPGGMR@GGR@GGLMDR*GGPGGMF	7.48425
SDMA	EWSR1	GR@GGPGGMR@GGR@GGLMDR@GGPGGMF	4.6069
SDMA	EWSR1	GR@GGPGGMR*GGR@GGLMDR	6.5728
SDMA	EWSR1	GR@GGPGGMR*GGR*GGLMDR	3.78703
SDMA	EWSR1	GR@GGPGGMR@GGR*GGLMDR	8.11853
SDMA	EWSR1	GR@GGPGGMR@GGR@GGLMDRGGPGGMF	5.22824
SDMA	EWSR1	GR@GGPGGMR*GGR	10.0893
SDMA	EWSR1	GR@GGPGGMR@GGRGGLMDR	3.78703
SDMA	EWSR1	GR@GGPGGMRGGR*GGLM#DR@	5.9767
SDMA	EWSR1	GR@GGPGGMRGGR@GGLMDR	3.78703
SDMA	EWSR1	GR@GGPGGMR	8.99379
SDMA	EWSR1	GGR@GGLMDR	6.60926
SDMA	EWSR1	GGR@GMDR*GGFGGGR	4.08476
SDMA	EWSR1	GR@GR@GGFDR@GGMSR*	8.48991
SDMA	EWSR1	GR@GR@GGFDR@GGMSR	5.8691
SDMA	NCL	GGGR@GGFGGR@GGGR*	3.80563
SDMA	EWSR1	GGFDR@GGMSR*	6.17605
SDMA	EWSR1	GGFDR@GGMSR	8.92956
SDMA	EWSR1	GR@GGDR@GGFR	5.99239
SDMA	FAM120A	R@GR*GGRGPFPLQVV	4.44394
SDMA	FAM120A	GR*GGR@GPFPLQVVSVGGPAR	6.18049
SDMA	NCL	GGR@GGFGGR@GR@GGFGGRGGFR@	6.9327
SDMA	FAM120A	GR@GGR*GPFPLQVVSVGGPAR	6.18049
SDMA	FAM98A	AGQGGGWGGR@GSQNYHQGGQFEQHFQHGGYQYNHSGFGQGR	6.9122
SDMA	FAM98A	RQDGPQQQTGGR@GGGR@GGYEHSSY	4.91158
SDMA	FAM98B	GGWGGGGGGWGGGGGGGGGWGGGGGGGR@GGFQGR	7.38995
SDMA	FAM98B	GDYGGR@GGYGGR*	7.17518
SDMA	RTEL1	VPGVGAACPAAGAGCTR*SGR@	2.62424
SDMA	FAM98B	GDYGGR*GGYGGR@GGYGGR@GYGDPYGGGGGGGGGGGGGGGYR	7.09813
SDMA	ADCY4	AGGLLSSLEGLKMRPSLLMTR@	3.73017
SDMA	FAM98B	GDYGGR@GGYGGR@GGYGGR*GYGDPYGGGGGGGGGGGGGGGYR	7.09813
SDMA	COIL	GR@GR*GR@GHPVSCVVNR	3.96529
SDMA	FAM98B	GGYGGR@GYGDPYGGGGGGGGGGGGGGGYR	6.49237
SDMA	DHX36	GSGGGGGGGGGGR*GGR@GR*	4.2499
SDMA	FAM98B	QEGGGGR@GGWGGGGGGGGR*	2.9396
SDMA	FAM98B	QEGGGGR*GGWGGGGGGGGR*GGGGGGGGR@	4.09476
SDMA	FAM98B	QEGGGGR*GGWGGGGGGGGR@GGGGGGGGR*	4.09476
SDMA	GMPS	IPGISR@IMYDL	1.29693
SDMA	HS6ST1	R*ETWLFSR@FSTGW	1.98794
SDMA	METTL14	GGR@GGAHR*GGFPPR	2.413
SDMA	REXO1	ENGYPFPHPER*PGGAIIFTAEEKR@PKDSSCR@	1.35681
SDMA	RRAD	GSGAGGSR@GGGQERER	6.29547
SDMA	FAM98B	QEGGGGR@GGWGGGGGGGGR*GGGGGGGGR@	11.3357
SDMA	FAM98B	QEGGGGR@GGWGGGGGGGGR@GGGGGGGGR*	11.3357
SDMA	MYO10	ISQSTKTFTPCER@	1.55314
SDMA	FAM98B	QEGGGGR@GGWGGGGGGGGR@GGGGGGGGR@GGW	2.82844
SDMA	FAM98B	QEGGGGR@GGWGGGGGGGGR*GGGGGGGGR@GGWGGGGGGWGGGGGGGGGWGGGGGGGR@GGFQGR	8.42601
SDMA	FAM98B	QEGGGGR@GGWGGGGGGGGR@GGGGGGGGR*GGWGGGGGGWGGGGGGGGGWGGGGGGGR@GGFQGR	5.42871
SDMA	FAM98B	QEGGGGR@GGWGGGGGGGGR@GGGGGGGGR@GGWGGGGGGWGGGGGGGGGWGGGGGGGR@GGFQGR	4.00498
SDMA	CDK13	GHISTSTGR@GR@GR@GLPY	3.38999
SDMA	FAM98B	QEGGGGR*GGWGGGGGGGGR@GGGGGGGGR@GGWGGGGGGWGGGGGGGGGWGGGGGGGRGGFQGR@	8.42601
SDMA	FAM98B	QEGGGGR@GGWGGGGGGGGR*GGGGGGGGR@GGWGGGGGGWGGGGGGGGGWGGGGGGGRGGFQGR@	8.42601
SDMA	GRIN2A	R@STASYCSRDSR	4.46643
SDMA	GRIN3B	GAPAWATVGSWR@DGQLDLEPGGASAR	2.19432
SDMA	MFSD6	QR@MWGSLGWGLAM#LSVGIGIDYTHIEVLIDGKGCKPPEYR	3.59256
SDMA	FAM98B	QEGGGGR@GGWGGGGGGGGR@GGGGGGGGR*GGWGGGGGGWGGGGGGGGGWGGGGGGGRGGFQGR@	8.42601
SDMA	FAM98B	QEGGGGR@GGWGGGGGGGGRGGGGGGGGR@	4.09476
SDMA	FAM98B	GGWGGGGGGGGR@GGGGGGGGR	4.44014
SDMA	DHX9	AGYGAGVGGGYR*GVSR@GGFR*	2.85328
SDMA	FAM98B	GGWGGGGGGGGR*GGGGGGGGR@	3.71545
SDMA	FAM98B	GGWGGGGGGGGR@GGGGGGGGR*	3.71545
SDMA	FAM98B	GGWGGGGGGGGR@GGGGGGGGR@GGW	1.31994
SDMA	FAM98B	GGWGGGGGGGGR@GGGGGGGGR@GGWGGGGGGWGGGGGGGGGWGGGGGGGR@GGFQGR	7.48113
SDMA	FAM98B	GGWGGGGGGGGR@GGGGGGGGR@GGWGGGGGGWGGGGGGGGGWGGGGGGGR*GGFQGR*	7.48113
SDMA	FAM98B	GGWGGGGGGGGR@GGGGGGGGR*GGWGGGGGGWGGGGGGGGGWGGGGGGGR*GGFQGR*	10.0466
SDMA	FAM98B	GGWGGGGGGGGR*GGGGGGGGR@GGWGGGGGGWGGGGGGGGGWGGGGGGGRGGFQGR@	10.0466
SDMA	FAM98B	GGWGGGGGGGGR@GGGGGGGGR*GGWGGGGGGWGGGGGGGGGWGGGGGGGRGGFQGR@	10.0466
SDMA	FAM98B	GGWGGGGGGGGR@GGGGGGGGR@GGWGGGGGGWGGGGGGGGGWGGGGGGGRGGFQGR@	6.12548
SDMA	FAM98B	GGWGGGGGGGGRGGGGGGGGR@	4.44014
SDMA	FAM98B	GGGGGGGGR*GGWGGGGGGWGGGGGGGGGWGGGGGGGR@GGFQGR	4.65913
SDMA	FAM98B	GGGGGGGGR@GGWGGGGGGWGGGGGGGGGWGGGGGGGR@GGFQGR	7.50402
SDMA	FAM98B	GGGGGGGGR*GGWGGGGGGWGGGGGGGGGWGGGGGGGRGGFQGR@	4.65913
SDMA	FAM98B	GGGGGGGGR@GGWGGGGGGWGGGGGGGGGWGGGGGGGRGGFQGR@	7.50402
SDMA	FBL	GGGFGGR@GGFGDR	10.7646
SDMA	DHX9	GPSGGYR@GSGGFQRGGGR@GAYGTGYFGQGR@GGGGY	5.68044
SDMA	FBL	GGGFGGR@GGFGDR*GGR	1.70089
SDMA	DHX9	GNSGGDYR*GPSGGYR@GSGGFQR*	4.62823
SDMA	DHX9	GNSGGDYR@GPSGGYR@GSGGFQR	4.62823
SDMA	FBL	GGGFGGR@GGFGDR@GGR	5.90268
SDMA	DHX9	GSGGFQR*GGGR*GAYGTGYFGQGR@GGGGY	4.02896
SDMA	FBL	GGR@GGFGGGR@GR@GGGFR@GR	8.05866
SDMA	FBL	GGFGGGR@GR@GGGFR	7.16292
SDMA	FBL	GGR@GGR@GGFGGGR*	6.98599
SDMA	FBL	GGR*GGR@GGFGGGR@GR@GGGFR	2.49927
SDMA	FBL	GGR@GGR*GGFGGGR@GR@GGGFR	2.49927
SDMA	FBL	GGR@GGR@GGFGGGR@GR@GGGFR	6.5562
SDMA	FBL	GR*GR*GGGGGGGGGGGGGR@GGGGFHSGGNR	11.0359
SDMA	FBL	GR*GR@GGGGGGGGGGGGGR*GGGGFHSGGNR	11.0359
SDMA	FBL	GR*GR@GGGGGGGGGGGGGR@GGGGFHSGGNR	7.96518
SDMA	FBL	GR@GR*GGGGGGGGGGGGGR*GGGGFHSGGNR	11.0359
SDMA	FBL	GR@GR*GGGGGGGGGGGGGR@GGGGFHSGGNR	7.96518
SDMA	FBL	GR@GR@GGGGGGGGGGGGGR*GGGGFHSGGNR	11.5214
SDMA	FBL	GR@GR@GGGGGGGGGGGGGR@GGGGFHSGGNR	10.1985
SDMA	FBL	R*GGGGGGGGGGGGGR@GGGGFHSGGNR	9.13004
SDMA	FBL	GR@GGGGGGGGGGGGGR*GGGGFHSGGNR	9.20652
SDMA	EWSR1	GGMSR@GGR@GGGR@GGMGSAGER	5.15527
SDMA	FBL	GR@GGGGGGGGGGGGGR@GGGGFHSGGNR	9.59476
SDMA	FBL	GR@GGGGGGGGGGGGGR*GGGGFHSGGNR*	9.59476
SDMA	FBL	GGGGGGGGGGGGGR@GGGGFHSGGNR	8.51723
SDMA	FBL	MKPGFSPR@GGGFGGR@GGFGDR	2.01716
SDMA	FBL	MKPGFSPR@GGGFGGR*	5.18193
SDMA	FMR1	R@GGGGR@GQGGR*	2.26949
SDMA	FUS	GGR*GR@GGSGGGGGGGGGGYNR	2.05082
SDMA	FUS	GGR@GR*GGSGGGGGGGGGGYNR	2.05082
SDMA	FUS	GR@GGSGGGGGGGGGGYNR*SSGGYEPR*	3.2938
SDMA	FUS	GR*GGSGGGGGGGGGGYNR@SSGGYEPR	7.28244
SDMA	FUS	GR@GGSGGGGGGGGGGYNR*SSGGYEPR	9.6586
SDMA	FUS	GR@GGSGGGGGGGGGGYNR	4.56491
SDMA	FUS	GR@GGYGGGGSGGGGR*GGFPSGGGGGGGQQR	11.41
SDMA	FUS	GR@GGYGGGGSGGGGR@GGFPSGGGGGGGQQR	2.87845
SDMA	FUS	GGYGGGGSGGGGR@GGFPSGGGGGGGQQR	6.53788
SDMA	EWSR1	GR@GGPGGM#R*GGRGGLMDR@	5.9767
SDMA	FUS	GR@GGGR*GGR@GGMGGSDR@GGFNK	2.19138
SDMA	FUS	GR@GGGR@GGR@GGMGGSDR*GGFNK	2.19138
SDMA	FUS	GR*GGGR@GGR*GGMGGSDR	6.86443
SDMA	FUS	GR@GGGR*GGR*GGMGGSDR	9.42713
SDMA	FUS	GR@GGGR*GGR@GGMGGSDR	12.163
SDMA	FUS	GR@GGGR@GGR*GGMGGSDR	12.163
SDMA	FUS	GR@GGGR@GGR@GGMGGSDR	10.3284
SDMA	FUS	GGR@GGMGGSDR	5.16677
SDMA	EWSR1	GR@GR*GGFDR*GGMSR	6.25144
SDMA	EWSR1	GR@GR*GGFDR@GGMSR	8.06091
SDMA	FUS	GGGNGR*GGR@GR@GGPMGR@GGYGGGGSGGGGR	3.59558
SDMA	EWSR1	GR@GR*GGFDR	5.6146
SDMA	FUS	GGGNGR@GGR*GR@GGPMGR@GGYGGGGSGGGGR	3.59558
SDMA	FUS	GGGNGR@GGR@GR@GGPMGR*	5.29606
SDMA	FUS	GGGNGR@GGR@GR@GGPMGR@GGYGGGGSGGGGR	8.76369
SDMA	FUS	GGGNGR@GGR@GR@GGPM	3.84127
SDMA	FAM120A	GR@GGR*GPFPLQVVSVGGPAR@GR	2.18062
SDMA	FUS	GGR*GR@GGPMGR@GGYGGGGSGGGGR*GGFPSGGGGGGGQQR	9.857
SDMA	FUS	GGR*GR@GGPMGR@GGYGGGGSGGGGR@GGFPSGGGGGGGQQR	6.82685
SDMA	FAM120A	GR@GGR@GPFPLQVV	3.29174
SDMA	FUS	GGR@GR@GGPMGR@GGYGGGGSGGGGR*GGFPSGGGGGGGQQR	6.82685
SDMA	FUS	GGR@GR@GGPMGR@GGYGGGGSGGGGR@GGFPSGGGGGGGQQR	7.168
SDMA	FUS	GGR*GR@GGPMGR*GGYGGGGSGGGGR	7.54794
SDMA	FBL	GGR@GGFGGGR	4.96576
SDMA	FBL	GGR@GGFGGGR@GR@GGGFR	9.0156
SDMA	FUS	GGR@GR@GGPMGR*GGYGGGGSGGGGR	7.66126
SDMA	FUS	GGR@GR@GGPMGR@GGYGGGGSGGGGR	10.4731
SDMA	FUS	GGR@GR@GGPM	2.94754
SDMA	FUS	GR*GGPMGR@GGYGGGGSGGGGR*GGFPSGGGGGGGQQR	5.89079
SDMA	FUS	GR*GGPMGR@GGYGGGGSGGGGR@GGFPSGGGGGGGQQR	10.2312
SDMA	FUS	GR@GGPMGR*GGYGGGGSGGGGR*GGFPSGGGGGGGQQR	5.89079
SDMA	FUS	GR@GGPMGR*GGYGGGGSGGGGR@GGFPSGGGGGGGQQR	10.2312
SDMA	FUS	GR@GGPMGR@GGYGGGGSGGGGR*GGFPSGGGGGGGQQR	7.36967
SDMA	FUS	GR@GGPM#GR@GGYGGGGSGGGGR@GGFPSGGGGGGGQQR	8.14275
SDMA	FUS	GR*GGPM#GR@GGYGGGGSGGGGR	6.01463
SDMA	FUS	GR@GGPMGR*GGYGGGGSGGGGR	11.5782
SDMA	FUS	GR@GGPMGR@GGYGGGGSGGGGR	8.25238
SDMA	FUS	GR@GGPMGR	5.31793
SDMA	FBL	GR@GR@GGGGGGGGGGGGGR*GGGGFHSGGNR*	10.1985
SDMA	FBL	R@GRGGGGGGGGGGGGGR@GGGGFHSGGNR	4.14526
SDMA	FUS	GGR@GGYDR*GGYR*	4.74866
SDMA	FUS	GGR@GGYDR*GGYR	3.52311
SDMA	FUS	GR@GGDR@GGFR*GGR*GGGDR	7.02199
SDMA	G3BP1	GGM#VQKPGFGVGR@GLAPR	4.21902
SDMA	GAR1	GGR@GGGGGGFR	2.8312
SDMA	FBL	GGGGFHSGGNR@GR@GR*GGK	3.22863
SDMA	GAR1	GGR@GGGFR*GR*GH	7.24131
SDMA	GAR1	GGR@GGGFR*GR@GH	11.4686
SDMA	GAR1	GGGR@GGGGR@GGGR@GGGFR	6.79024
SDMA	GAR1	R@GGR@GGGGGGFR	3.45327
SDMA	GAR1	GGR@GGGFR@GR@GH	5.23711
SDMA	GAR1	GGR@GGGGGGFR@GGR@GGGFR	9.56984
SDMA	GAR1	GGR@GGGGGGFR*GGR@GGGFR*	9.56984
SDMA	GAR1	R@GGR@GGGFR	1.4105
SDMA	GAR1	GR@GGFGR	2.1306
SDMA	GAR1	GGR@GGGGGFR	6.35865
SDMA	GIGYF1	SR@GR@GR@GDSCFYQR	2.80113
SDMA	GIGYF1	GR@GR*GDSCFYQR	5.49505
SDMA	GIGYF1	GR@GR@GDSCFYQR	7.15779
SDMA	GIGYF2	LTGR*GGGGTVVGAPR@GR*	5.80866
SDMA	GIGYF2	LTGR@GGGGTVVGAPR@GR*	5.16605
SDMA	HNRNPA1	SGSGNFGGGR@GGGFGGNDNFGR*GGNFSGR*GGF	2.02357
SDMA	GIGYF2	LTGR@GGGGTVVGAPR*	4.42029
SDMA	HNRNPA1	SGSGNFGGGR@GGGFGGNDNFGR@GGNFSGRGGFGGSR*	3.79418
SDMA	GIGYF2	LTGR@GGGGTVVGAPR	5.62414
SDMA	GIGYF2	GGGGTVVGAPR@GR*	3.17846
SDMA	HNRNPA1	FGGGR@GGGFGGNDNFGRGGNFSGR@GGFGGSR*	2.37121
SDMA	GIGYF2	GGGGTVVGAPR@GR@	3.26659
SDMA	GIGYF2	SSSR@GR*GR@GR@GECGFYQR	3.58382
SDMA	GIGYF2	SSSR@GR@GR@GR@GECGFYQR	3.94561
SDMA	HNRNPA1	SGSGNFGGGRGGGFGGNDNFGR@GGNFSGR@GGFGGSR	10.4977
SDMA	HNRNPA1	GGGFGGNDNFGR*GGNFSGRGGFGGSR@	6.83873
SDMA	GIGYF2	GR@GR@GR@GECGFYQR	9.67689
SDMA	HNRNPA1	SGSGNFGGGR@GGGFGGNDNFGR*GGNFSGR*GGFGGSR*	3.79418
SDMA	HNRNPA1	GR*SGSGNFGGGR@GGGFGGNDNFGR*GGNFSGR@GGFGGSR	1.50146
SDMA	HNRNPA1	SGSGNFGGGR@GGGFGGNDNFGR*GGNFSGR@GGF	2.65607
SDMA	HNRNPA3	QEMQSAGSQR*GR@GGGSGNFMGR*GGNFGGGGGNFGR*	2.92477
SDMA	HNRNPA1	SGSGNFGGGR@GGGFGGNDNFGR@GGNFSGR*	3.14501
SDMA	HNRNPA1	SGSGNFGGGR@GGGFGGNDNFGR*GGNFSGR	8.21689
SDMA	HNRNPA1	SGSGNFGGGR@GGGFGGNDNFGR@GGNFSGR	7.49288
SDMA	HNRNPA1	SGSGNFGGGR@GGGFGGNDNFGR	4.55876
SDMA	HNRNPA1	GGGFGGNDNFGR*GGNFSGR@GGFGGSR	6.83873
SDMA	HNRNPA1	GGGFGGNDNFGR@GGNFSGR*GGFGGSR	6.83873
SDMA	HNRNPA1	GGGFGGNDNFGRGGNFSGR*GGFGGSR@	6.83873
SDMA	HNRNPA3	MGR@GGNFGGGGGNFGR*GGNFGGR*GGYGGGGGGSR*	6.83789
SDMA	HNRNPA1	GGNFSGR@GGFGGSR	2.35185
SDMA	HNRNPA1	GR*SGSGNFGGGR@GGGFGGNDNFGR	6.64946
SDMA	HNRNPA3	QEMQSAGSQR@GR*GGGSGNFMGR*GGNFGGGGGNFGR*	2.92477
SDMA	HNRNPA3	QEMQSAGSQR*GR@GGGSGNFMGR@GGNFGGGGGNFGR	2.92477
SDMA	HNRNPA3	QEMQSAGSQR@GR@GGGSGNFMGR*	4.04175
SDMA	HNRNPA3	QEMQSAGSQR@GRGGGSGNFMGR	5.85421
SDMA	HNRNPA3	GGGSGNFMGR*GGNFGGGGGNFGR@GGNFGGR*GGYGGGGGGSR*	5.33562
SDMA	HNRNPA3	GGGSGNFMGR@GGNFGGGGGNFGR*GGNFGGRGGYGGGGGGSR@	5.33562
SDMA	HNRNPA3	GGGSGNFMGR@GGNFGGGGGNFGR*GGNFGGR@GGYGGGGGGSR*	1.93611
SDMA	HNRNPA3	GGGSGNFMGR@GGNFGGGGGNFGR@GGNFGGR*GGYGGGGGGSR*	1.93611
SDMA	HNRNPA3	GGGSGNFMGR*GGNFGGGGGNFGR@GGNFGGR*GGYGGGGGGSR	3.34524
SDMA	HNRNPA3	GGGSGNFMGR*GGNFGGGGGNFGR@GGNFGGR@GGYGGGGGGSR	5.33562
SDMA	HNRNPA3	GGGSGNFM#GR@GGNFGGGGGNFGRGGNFGGR@GGYGGGGGGSR*	7.2248
SDMA	HNRNPA3	MGR@GGNFGGGGGNFGR*GGNFGGR@GGYGGGGGGSR	6.83789
SDMA	HNRNPA3	GGGSGNFMGR@GGNFGGGGGNFGR@GGNFGGR@GGYGGGGGGSR	1.93611
SDMA	HNRNPA3	GGGSGNFMGR@GGNFGGGGGNFGR@GGNFGGR*GGYGGGGGGSR	5.33562
SDMA	HNRNPA3	GGGSGNFMGR*GGNFGGGGGNFGR@GGNFGGRGGYGGGGGGSR@	5.33562
SDMA	HNRNPA3	GGGSGNFM#GR@GGNFGGGGGNFGR@GGNFGGRGGYGGGGGGSR@	1.42823
SDMA	HNRNPA3	GGNFGGGGGNFGR@GGNFGGR*GGYGGGGGGSR*	7.99464
SDMA	HNRNPA3	GGNFGGGGGNFGR@GGNFGGR@GGYGGGGGGSR*GSYGGGDGGYNGFGGDGGNYGGGPGYSSR	2.11014
SDMA	HNRNPA3	M#GR@GGNFGGGGGNFGR@GGNFGGRGGYGGGGGGSR*	7.31722
SDMA	HNRNPA3	GGGSGNFMGR*GGNFGGGGGNFGR@GGNFGGR	3.36922
SDMA	HNRNPA3	GGGSGNFMGR@GGNFGGGGGNFGR*	6.76967
SDMA	HNRNPA3	GGNFGGGGGNFGR@GGNFGGRGGYGGGGGGSR*	11.0863
SDMA	HNRNPA3	GGGSGNFMGR*GGNFGGGGGNFGRGGNFGGR@GGYGGGGGGSR@	5.33562
SDMA	HNRNPA3	GGNFGGGGGNFGRGGNFGGR*GGYGGGGGGSR@	11.0863
SDMA	HNRNPA3	GGNFGGGGGNFGRGGNFGGR@GGYGGGGGGSR@	7.99464
SDMA	HNRNPA3	GGGSGNFMGR@GGNFGGGGGNFGRGGNFGGR@GGYGGGGGGSR@	1.93611
SDMA	HNRNPA3	GGGSGNFMGR*GGNFGGGGGNFGRGGNFGGR@	3.36922
SDMA	HNRNPA3	GGGSGNFMGR@GGNFGGGGGNFGR	4.07681
SDMA	HNRNPA3	GGNFGGGGGNFGR*GGNFGGR@GGYGGGGGGSR*	7.99464
SDMA	HNRNPA3	GR*GGGSGNFMGR@GGNFGGGGGNFGR*GGNFGGR*	8.61289
SDMA	HNRNPA3	GGNFGGGGGNFGR*GGNFGGR*GGYGGGGGGSR@	7.99464
SDMA	HNRNPA3	GGNFGGGGGNFGR*GGNFGGR@GGYGGGGGGSR	11.0863
SDMA	HNRNPA3	GGNFGGGGGNFGR@GGNFGGR*GGYGGGGGGSR	11.0863
SDMA	HNRNPA3	GGNFGGGGGNFGR*GGNFGGRGGYGGGGGGSR@	11.0863
SDMA	HNRNPA3	GR@GGGSGNFMGR*GGNFGGGGGNFGR@GGNFGGR*	3.77341
SDMA	HNRNPA3	GGNFGGGGGNFGR@GGNFGGR	8.74742
SDMA	HNRNPA3	GGNFGGR@GGYGGGGGGSR	7.7327
SDMA	HNRNPA3	GR*GGGSGNFMGR*GGNFGGGGGNFGR*GGNFGGR@GGYGGGGGGSR	5.2709
SDMA	HNRNPA3	GR*GGGSGNFMGR@GGNFGGGGGNFGR@GGNFGGRGGYGGGGGGSR@	5.21574
SDMA	HNRNPA3	GR*GGGSGNFMGR*GGNFGGGGGNFGR@GGNFGGR*GGYGGGGGGSR	5.2709
SDMA	HNRNPA3	GR*GGGSGNFMGR*GGNFGGGGGNFGR@GGNFGGR@GGYGGGGGGSR	11.8994
SDMA	HNRNPA3	GR*GGGSGNFMGR@GGNFGGGGGNFGR*GGNFGGR@GGYGGGGGGSR	11.8994
SDMA	HNRNPA3	GR*GGGSGNFMGR@GGNFGGGGGNFGR@GGNFGGR*	3.77341
SDMA	HNRNPA3	GR*GGGSGNFMGR@GGNFGGGGGNFGR@GGNFGGR@GGYGGGGGGSR	5.21574
SDMA	HNRNPA3	GR@GGGSGNFMGR*GGNFGGGGGNFGR*GGNFGGR@GGYGGGGGGSR	11.8994
SDMA	HNRNPA3	GR@GGGSGNFMGR*GGNFGGGGGNFGR@GGNFGGR@GGYGGGGGGSR	5.21574
SDMA	HNRNPA3	GR@GGGSGNFMGR@GGNFGGGGGNFGR*GGNFGGR*	3.77341
SDMA	HNRNPA3	GR*GGGSGNFMGR@GGNFGGGGGNFGRGGNFGGR@GGYGGGGGGSR@	5.21574
SDMA	HNRNPA3	GR@GGGSGNFMGR@GGNFGGGGGNFGR*GGNFGGR@GGYGGGGGGSR	5.21574
SDMA	HNRNPA3	GR@GGGSGNFMGR@GGNFGGGGGNFGR@GGNFGGRGGYGGGGGGSR*	5.21574
SDMA	HNRNPA3	GR*GGGSGNFMGR*GGNFGGGGGNFGR@GGNFGGR	6.63012
SDMA	HNRNPA3	GR*GGGSGNFMGR@GGNFGGGGGNFGR*GGNFGGR	6.63012
SDMA	HNRNPA3	GR*GGGSGNFMGR@GGNFGGGGGNFGR@GGNFGGR	8.61289
SDMA	HNRNPA3	GR@GGGSGNFM#GRGGNFGGGGGNFGR@GGNFGGR	6.99437
SDMA	HNRNPA3	GR@GGGSGNFMGR*GGNFGGGGGNFGR*GGN	7.02739
SDMA	HNRNPA3	GR@GGGSGNFMGR*GGNFGGGGGNFGR@GGNFGGR	8.61289
SDMA	HNRNPA3	GR@GGGSGNFMGR@GGNFGGGGGNFGR*	4.29033
SDMA	HNRNPA3	GR*GGGSGNFMGR*GGNFGGGGGNFGRGGNFGGR@GGYGGGGGGSR*	5.2709
SDMA	HNRNPA3	GR*GGGSGNFM#GR@GGNFGGGGGNFGRGGNFGGR@	3.31118
SDMA	HNRNPA3	GR*GGGSGNFMGR@GGNFGGGGGNFGR	5.9527
SDMA	HNRNPA3	GR@GGGSGNFM#GR*GGNFGGGGGNFGR	13.1757
SDMA	HNRNPA3	GR@GGGSGNFMGR@GGNFGGGGGNFGR	3.7208
SDMA	HNRNPA3	GR@GGGSGNFM#GRGGNFGGGGGNFGR@GGNFGGR@GGYGGGGGGSR	6.77812
SDMA	HNRNPDL	GGTR@GR@GR*GQGQNWNQGFNNYYDQGYGNYN	2.72213
SDMA	HNRNPA3	GR@GGGSGNFM#GR	10.102
SDMA	HNRNPD	AR*GR@GGDQQSGYGK	4.41575
SDMA	HNRNPDL	GGR@GAAAGGR@GGTR*	2.37617
SDMA	HNRNPD	AR@GR*GGDQQSGYGK	4.41575
SDMA	HNRNPD	GR@GGDQQSGYGK	3.25389
SDMA	HNRNPD	GGFAGR@AR@GR@GGGPSQNWNQGYSNYWNQGYGNY	4.70182
SDMA	HNRNPD	AR*GR@GGGPSQNWNQGYSNY	1.90529
SDMA	HNRNPD	AR@GR@GGGPSQNWNQGYSNYWNQGYGNY	3.19678
SDMA	HNRNPH3	LLGQRPGPYDR*PIGGRGGYYGAGR@GSMYDR	5.71332
SDMA	HNRNPD	EQYQQQQQWGSR@GGFAGR	1.89375
SDMA	HNRNPH3	PGPYDRPIGGRGGYYGAGR@GSMYDR*	5.42153
SDMA	HNRNPDL	GGTR*GR@GR@GQGQNWNQGFNNYYDQGYGNYNSAY	6.21986
SDMA	HNRNPDL	GGTR@GR@GR@GQGQNWNQGFNNYYDQGYGNYNSAY	2.33649
SDMA	HNRNPDL	GR@GR@GQGQNWNQGFNNYYDQGYGNYNSAY	8.22034
SDMA	HNRNPK	RGPPPPPPGR*GGR@GGSR*	2.07672
SDMA	HNRNPH3	YGAGR@GSYGGFDDYGGYNNYGYGNDGFDDR	2.3284
SDMA	HNRNPH3	PGPYDR@PIGGRGGYYGAGR*GSYGGFDDYGGYNNYGYGNDGFDDR	1.87881
SDMA	HNRNPH3	PGPYDR@PIGGR*GGYYGAGRGSYGGFDDYGGYNNYGYGNDGFDDR	1.87881
SDMA	HNRNPK	RGPPPPPPGR@GGRGGSR@	2.07672
SDMA	HNRNPK	RGPPPPPPGRGGR*GGSR@	1.42238
SDMA	HNRNPH3	LLGQRPGPYDRPIGGR*GGYYGAGR@GSYGGFDDYGGYNNYGYGNDGFDDR	2.88474
SDMA	HNRNPH3	PIGGR@GGYYGAGR@GSYGGFDDYGGYNNYGYGNDGFDDR	1.53514
SDMA	HNRNPR	GGYEDPYYGYDDGYAVR@GR@GGGR*GGR*	2.82834
SDMA	HNRNPH3	PIGGR*GGYYGAGR@GSMYDR	4.03562
SDMA	HNRNPH3	YGAGR@GSMYDR	1.65882
SDMA	HNRNPK	GRPVGFPMR@GR	1.31792
SDMA	HNRNPR	GGYEDPYYGYDDGYAVR@GR*GGGR@	4.80674
SDMA	HNRNPK	RGPPPPPPGR*GGR*GGSR@	3.36021
SDMA	HNRNPK	RGPPPPPPGR@GGR@GGSR	2.07672
SDMA	HNRNPK	RGPPPPPPGR*GGR@GGSR	1.42238
SDMA	HNRNPR	GGYEDPYYGYDDGYAVR@GRGGGR@GGR@GAPPPPR@	2.21998
SDMA	HNRNPR	GGYEDPYYGYDDGYAVRGR@GGGR@GGR*GAPPPPR@	4.11886
SDMA	HNRNPR	GGYEDPYYGYDDGYAVRGR@GGGR@GGR@GAPPPPR@	2.21998
SDMA	HNRNPK	RGPPPPPPGR@GGR*GGSR	1.42238
SDMA	HNRNPR	GR*GGGR@GGR@GAPPPPR	4.81665
SDMA	HNRNPK	RGPPPPPPGRGGR@GGSR@	2.07672
SDMA	HNRNPR	GR@GAPPPR*GR@AGYSQR@GAPLGPPR	4.55413
SDMA	HNRNPR	GGYEDPYYGYDDGYAVR*GR@GGGR@GGR@	7.49067
SDMA	HNRNPR	GGYEDPYYGYDDGYAVR@GR@GGGR*GGR@	7.49067
SDMA	HNRNPR	GGYEDPYYGYDDGYAVR@GR@GGGR@GGR*	3.35148
SDMA	HNRNPR	GSR@GNR@GGNVGGK	1.48142
SDMA	HNRNPR	GGYEDPYYGYDDGYAVR@GR@GGGR@GGR@GAPPPPR	2.21998
SDMA	HNRNPR	GGYEDPYYGYDDGYAVR@GR@GGGR*	4.80674
SDMA	HNRNPR	GGYEDPYYGYDDGYAVR@GR@GGGRGGR@GAPPPPR@	2.21998
SDMA	KHDRBS1	GR@GVPVR@GR	1.38018
SDMA	KHDRBS1	GR@GVGPPR*GALVR	1.46582
SDMA	HNRNPR	GGYEDPYYGYDDGYAVR@GR*	8.15311
SDMA	HNRNPR	GR@GGGR@GGR@GAPPPPR	4.52784
SDMA	HNRNPR	GR@GGGR*GGR@GAPPPPR	4.81665
SDMA	HNRNPR	GR@GAPPPR@GR@AGYSQR@GAPLGPPR	4.95213
SDMA	HNRNPR	GR@GAPPPR@GR@AGY	4.24277
SDMA	HNRNPR	GR@GAPPPR@GR	6.79969
SDMA	HNRNPU	GR@GGFNMR*GGNFR	7.85596
SDMA	HNRNPU	GR@GGFNMR@GGNFR	2.0764
SDMA	HNRNPU	GR@GGFNMR	2.31249
SDMA	HNRNPUL1	GGGGFR*GR@GGGGGFQR	4.16056
SDMA	PRRC2A	GR@GR*GEYFAR*	6.12339
SDMA	HNRNPUL1	GR@GGGGGFQR	9.08948
SDMA	PRRC2A	GR@GR*GEYFAR	11.288
SDMA	ILF3	PHNPGFGMGGPM#HNEVPPPPNLR@GR*	2.27449
SDMA	ILF3	PHNPGFGMGGPMHNEVPPPPNLR*GR@	7.96194
SDMA	ILF3	PHNPGFGMGGPMHNEVPPPPNLR@GR	2.07549
SDMA	ILF3	PHNPGFGMGGPMHNEVPPPPNLRGR@	3.84118
SDMA	ILF3	GR*GR@GFGGANHGGYMNAGAGYGSYGYGGN	7.48247
SDMA	ILF3	GR@GR*GFGGANHGGYMNAGAGYGSYGYGGN	7.48247
SDMA	ILF3	GR@GR@GFGGANHGGYMNAGAGYGSYGYGGNSATAGY	8.10468
SDMA	RBM3	GTR@GGGFGAHGRGR@	2.91854
SDMA	ILF3	GR@GFGGANHGGYMNAGAGYGSY	5.35995
SDMA	KHDRBS1	GR@GVPVR*GR*	1.38018
SDMA	KHDRBS1	GR@GVGPPR	11.6948
SDMA	KHDRBS1	GR@GAAPPPPPVPR*GR@GVGPPR*	5.68703
SDMA	KHDRBS1	GR@GAAPPPPPVPR@GR*GVGPPR*	5.68703
SDMA	KHDRBS1	GR@GAAPPPPPVPR*	3.78515
SDMA	RBM3	SAR@GTRGGGFGAHGR@GR@SY	1.78446
SDMA	KHDRBS1	GR@GAAPPPPPVPR	3.41529
SDMA	KHDRBS2	GR@GGAIPPPPPPGR*GVLTPR	5.43591
SDMA	KIAA1429	GR@GGLGPSWASANSGSGGSR	6.50171
SDMA	KIAA1429	GR@GGLGPSWASANSGSGGSR*GK	2.64103
SDMA	KIAA1429	GR*GR@GGFGQGIRPHDIFR	7.60371
SDMA	KIAA1429	GR@GR*GGFGQGIRPHDIFR	7.60371
SDMA	KIAA1429	GR@GR@GGFGQGIRPHDIFR	2.42073
SDMA	KIF1C	LQGLQGSGGR@GGGLR	2.57312
SDMA	KIF1C	LQGLQGSGGRGGGLR@	2.57312
SDMA	LARP1B	SEGGNIR@GSF	2.39611
SDMA	LSM14A	LNAETFGIPLR*PNR*GR@GGY	2.7808
SDMA	LSM14A	LNAETFGIPLR@PNR*GR*GGY	2.7808
SDMA	LSM14A	LNAETFGIPLRPNR@GR@GGY	2.7808
SDMA	SERBP1	ANDITSQLEINFGDLGRPGR*GGR@	4.281
SDMA	LSM14A	GR@GGYR@GR@GGLGFR	5.39427
SDMA	LSM14A	GGR@GR*GGGR@GGTFTAPR@GF	6.23774
SDMA	SERBP1	GEGGEFSVDR*PIIDRPIR@GR	5.04709
SDMA	LSM14A	GGR@GR@GGGR@GGTFTAPR*	7.56654
SDMA	LSM14A	GGR@GR@GGGR*GGTFTAPR	6.35928
SDMA	LSM14A	GGR@GR@GGGR@GGTFTAPR	4.5133
SDMA	LSM14A	GR@GGGR*GGTFTAPR	9.76755
SDMA	LSM14A	GR@GGGR@GGTFTAPR	6.04519
SDMA	LSM14A	GGTFTAPR@GF	8.66818
SDMA	LSM4	GVFGGR*GR@GGIPGTGR*	5.25906
SDMA	LSM4	GVFGGR@GR*GGIPGTGR*	5.25906
SDMA	LSM4	GR@GGIPGTGR*GQPEK	1.7973
SDMA	LSM4	GR@GMGGAGR@GVFGGR	2.34259
SDMA	LSM4	GR*GMGGAGR@GVFGGR*	2.34259
SDMA	SERBP1	ANDITSQLEINFGDLGR@PGR*GGR	4.281
SDMA	LSM4	GR@GMGGAGR*GVFGGR*	2.34259
SDMA	LSM4	GR@GMGGAGR@GVFGGR*	1.48297
SDMA	MBD2	QAGR@GGGVCGR@GR*	4.85349
SDMA	MBD2	QAGR@GGGVCGR*	6.65773
SDMA	MBD2	GR@GR*GR@GR*PPSGGSGLGGDGGGCGGGGSGGGGAPR	8.5006
SDMA	MBD2	GR@GR@GR*GR*PPSGGSGLGGDGGGCGGGGSGGGGAPR	8.5006
SDMA	SYNCRIP	GAR@GGR@GGNVGGK	4.65862
SDMA	SYNCRIP	NQM#YDDYYYYGPPHMPPPTR@GR*GR@GGR	4.74825
SDMA	MBD2	GR@GR@GR@GRPPSGGSGLGGDGGGCGGGGSGGGGAPR	7.62488
SDMA	MBD2	GR*GR*GR@PPSGGSGLGGDGGGCGGGGSGGGGAPR	8.06297
SDMA	SYNCRIP	NQMYDDYYYYGPPHMPPPTR*GR@GR@GGR	4.31991
SDMA	SYNCRIP	NQM#YDDYYYYGPPHMPPPTR*GR@GRGGR@	4.74825
SDMA	SYNCRIP	NQM#YDDYYYYGPPHMPPPTR@GR*GRGGR@	4.74825
SDMA	MBD2	GRGR@GR@GR@PPSGGSGLGGDGGGCGGGGSGGGGAPR	8.5006
SDMA	MBD2	GR@GR@GRPPSGGSGLGGDGGGCGGGGSGGGGAPR	8.06297
SDMA	MBD2	GR@GRGR@PPSGGSGLGGDGGGCGGGGSGGGGAPR	8.06297
SDMA	MBD2	GRGR@GR@PPSGGSGLGGDGGGCGGGGSGGGGAPR	9.84841
SDMA	SYNCRIP	NQM#YDDYYYYGPPHM#PPPTR@GR@GRGGR	4.57536
SDMA	MBD2	GR@GRPPSGGSGLGGDGGGCGGGGSGGGGAPR	6.21519
SDMA	MBD2	GRGR@PPSGGSGLGGDGGGCGGGGSGGGGAPR	5.37226
SDMA	NCL	GEGGFGGR*GGGR@GGFGGR	3.369
SDMA	SYNCRIP	GGYEDPYYGYEDFQVGAR*GR@GGR@GAR*	6.37055
SDMA	NCL	GEGGFGGR@GGGR@GGFGGR	7.28492
SDMA	SYNCRIP	GGYEDPYYGYEDFQVGAR@GR*GGR@GAR@	6.71683
SDMA	NCL	GEGGFGGR*GGGR@GGFGGR*	7.28492
SDMA	NCL	GEGGFGGR@GGGR*GGFGGR@GGGR	9.61691
SDMA	NCL	GGGR@GGFGGR	7.52295
SDMA	NCL	GGGR@GGFGGR*	6.97341
SDMA	SYNCRIP	GGYEDPYYGYEDFQVGAR*GR*GGR@	8.23314
SDMA	NCL	GGGR@GGFGGR@GGGR	6.26926
SDMA	NCL	GGR@GGFGGR@GR@GGFGGR	9.22471
SDMA	NCL	GGR@GGFGGR*GR*GGFGGR@	9.22471
SDMA	NCL	GGR@GGFGGR@GR*GGFGGR@GGFR
SDMA	NCL	GGR@GGFGGR@GR@GGFGGR*
SDMA	NCL	GGR@GGFGGR@GR@GGFGGR@GGFR
SDMA	SYNCRIP	GGYEDPYYGYEDFQVGAR@GR*GGRGAR@
SDMA	SYNCRIP	GGYEDPYYGYEDFQVGAR@GR@GGRGAR@
SDMA	SYNCRIP	GGYEDPYYGYEDFQVGAR@GR*
SDMA	NCL	GR*GGFGGR@GGFR
SDMA	NCL	GR@GGFGGR*GGFR
SDMA	SYNCRIP	GGYEDPYYGYEDFQVGARGR@GGR@GAR@
SDMA	NCL	GR@GGFGGR@GGFR
SDMA	SYNCRIP	GAAPSR@GR@GAAPPR*GR@AGY
SDMA	SYNCRIP	GAAPSR@GR@GAAPPR@GR*
SDMA	NCL	GR@GGFGGR@GGFR*GGR
SDMA	SYNCRIP	GR@AGYSQR*GGPGSAR*
SDMA	NCL	GGFGGR@GGFR
SDMA	KCP	LSNQEFPDPR@
SDMA	PLRG1	PGASDR@PQPTAM#NSIVMETGNTK
SDMA	SND1	GNR*EVLPSTR@LGTLSPAFSTR
SDMA	POLR3GL	GGGR@GR@GR@GQLTFNVEAVGIGK
SDMA	PPP1R10	GR*GGR@GGNEPPPPPPPFR
SDMA	THRAP3	AR*GR@GWGR*GNYSGNNNNNSNNDFQK
SDMA	PPP1R10	GR@GGR*GGNEPPPPPPPFR
SDMA	PPP1R10	GR@GGR@GGNEPPPPPPPFR
SDMA	PRRC2A	GR@GR@GEYFAR*
SDMA	PRRC2A	GR@GR@GEYFAR
SDMA	PRRC2A	GR@GFR*GTY
SDMA	PRRC2C	ERDWFPDQGYRGR*GR@GEYYSR@
SDMA	PRRC2C	ERDWFPDQGYRGR@GR*GEYYSR@
SDMA	PRRC2C	GR@GR@GEYYSR@GR
SDMA	THRAP3	GR*GR@GAFPR
SDMA	PRRC2C	SYR@GSYGGR@GR@GGR*GHTR
SDMA	THRAP3	GR@GR@GAFPR
SDMA	THRAP3	GR@GR@GAFPR*
SDMA	THRAP3	GFYPWGQYNRGGYGNYR@
SDMA	THRAP3	NR*GFYPWGQYNR@GGYGNYR
SDMA	PRRC2C	SYR@GSYGGR*
SDMA	RBM26	GILSSGR@GR@GIHSR
SDMA	RBM26	GR@GAVHGR*
SDMA	ZNF326	NYDAFGGPSTGR*GR*GR@GHMGDFGSIHR@PGIVVDYQNK
SDMA	RBM27	GGR*GR@GSLNHMVVDHRPK
SDMA	RBM27	GGR@GR*GSLNHMVVDHRPK
SDMA	ZNF326	NYDAFGGPSTGR*GR@GRGHM#GDFGSIHR@PGIVVDYQNK
SDMA	ZNF326	NYDAFGGPSTGR@GR@GRGHM#GDFGSIHR@PGIVVDYQNK
SDMA	ZNF326	NYDAFGGPSTGR@GRGR*GHMGDFGSIHR@PGIVVDYQNK
SDMA	RBM27	GR@GSLNHMVVDHRPK
SDMA	RBM3	GTR@GGGFGAHGR@GR
SDMA	RBM3	GTR*GGGFGAHGR@GR*
SDMA	ZNF326	NYDAFGGPSTGRGR@GR@GHMGDFGSIHR@PGIVVDYQNK
SDMA	RBM3	GTR*GGGFGAHGR@GR@SY
SDMA	RBM3	GGGFGAHGR*GR@
SDMA	CPEB2	VFRTDNNSNTLLPLQVR@MDRSR
SDMA	RBM3	GGGFGAHGR@GR*
SDMA	RBM3	GGGFGAHGR@GR@SY
SDMA	EIF4H	GFRDDFLGGRGGSR@PGDR
SDMA	RBM33	GR@GVAGPMGR@GR
SDMA	FXR1	SVSGGR*GR@GGPR
SDMA	RBM33	GR@GVAGPMGRGR@
SDMA	LSM14A	LNAETFGIPLR*PNR@GR*GGY
SDMA	RBM33	AIMHGR@GR*GVAGPMGR@GR
SDMA	LSM14A	LNAETFGIPLR@PNRGR@GGY
SDMA	RBM33	MHGR*GR@GVAGPMGR@GR
SDMA	SERBP1	SVDRPIIDRPIR*GR@
SDMA	LSM14A	GGR*GR@GGGR@GGTFTAPR@GF
SDMA	SERBP1	RPIIDRPIR@GR*
SDMA	SERBP1	GEGGEFSVDRPIIDRPIR@GR
SDMA	SERBP1	GEGGEFSVDRPIIDRPIRGR@
SDMA	SERBP1	GR@GMGR@GDGFDSR*GK
SDMA	SERBP1	GR*GMGR@GDGFDSR
SDMA	SERBP1	GR@GMGR*GDGFDSR
SDMA	SERBP1	GR@GM#GR@GDGFDSR
SDMA	UBAP2L	SGGPSGR@GTER*
SDMA	SERBP1	GR@GDGFDSR
SDMA	UBQLN1	NFSELQSQMQR@QLLSNPEM#MVQIMENPFVQSMLSNPDLM#R@
SDMA	SERBP1	ANDITSQLEINFGDLGRPGR@GGR*
SDMA	C9orf173	PGSRLQSPR@SPAFSMSR
SDMA	CCDC9	R@GR@GRGSPHLSGAGDTSISDR
SDMA	SERBP1	ANDITSQLEINFGDLGRPGR@GGR
SDMA	CCDC9	R@GR*GR*GSPHLSGAGDTSISDR
SDMA	CCDC9	R@GR*GR@GSPHLSGAGDTSISDR
SDMA	SERBP1	GEGGEFSVDRPIIDR*PIR@GR
SDMA	CHTOP	TLLRGGMSLR@GQNLLR
SDMA	SERBP1	GEGGEFSVDRPIIDR@PIR*GR
SDMA	SERBP1	SVDRPIIDR*PIRGR@
SDMA	SERBP1	GEGGEFSVDRPIIDR@PIRGR
SDMA	SERBP1	GGR*GR@GMGR@GDGFDSR
SDMA	CHTOP	GGIGGR*GR@GMIGR
SDMA	SERBP1	GGR*GR@GMGR*GDGFDSR
SDMA	SERBP1	GGR@GR*GM#GR@GDGFDSR
SDMA	SERBP1	GGR@GR*GMGR*GDGFDSR
SDMA	FAM98B	GDYGGR@GGY
SDMA	SERBP1	GGR@GR@GMGR*GDGFDSR
SDMA	SERBP1	GGR*GR@GMGR
SDMA	FAM98B	GDYGGR@GGYGGR*GGYGGR@
SDMA	SERBP1	ANDITSQLEINFGDLGR*PGR@GGR
SDMA	SFPQ	R*GGGGGR@GGLHDFR
SDMA	SFPQ	R@GGGGGR*GGLHDFR
SDMA	SFPQ	R@GGGGGR@GGLHDFR
SDMA	SFPQ	GGGGGR@GGLHDFR
SDMA	SNRPB	GVGGPSQQVMTPQGR@GTVAAAAAAATASIAGAPTQYPPGRGGPPPPM#GRG
SDMA	SRRT	GAGR@GNYDAFR*GQGGYPGKPR
SDMA	STRBP	GR@GR@GTLTR
SDMA	FAM98B	QEGGGGR*GGWGGGGGGGGR@GGGGGGGGR@GGWGGGGGGWGGGGGGGGGWGGGGGGGR@GGFQGR
SDMA	SUPT5H	GGFGSPGGGSGGMSR@GR@GR
SDMA	SYNCRIP	NQM#YDDYYYYGPPHMPPPTR@GR@GR*GGR
SDMA	SYNCRIP	NQM#YDDYYYYGPPHMPPPTR@GR@GR@GGR
SDMA	SYNCRIP	NQMYDDYYYYGPPHM#PPPTR@GR@GRGGR*
SDMA	SYNCRIP	NQM#YDDYYYYGPPHMPPPTR@GR@GRGGR@
SDMA	SYNCRIP	NQM#YDDYYYYGPPHMPPPTR*GR@
SDMA	SYNCRIP	NQM#YDDYYYYGPPHM#PPPTR@GR*
SDMA	SYNCRIP	NQM#YDDYYYYGPPHMPPPTR@GRGR@GGR@
SDMA	SYNCRIP	NQM#YDDYYYYGPPHMPPPTRGR@GR@GGR@
SDMA	SYNCRIP	GGYEDPYYGYEDFQVGAR*GR*GGR@GAR@
SDMA	SYNCRIP	GGYEDPYYGYEDFQVGAR*GR@GGR@GAR@
SDMA	SYNCRIP	GGYEDPYYGYEDFQVGAR@GR@GGR*GAR*
SDMA	FAM98B	GGWGGGGGGGGR*GGGGGGGGR@GGWGGGGGGWGGGGGGGGGWGGGGGGGR@GGFQGR
SDMA	FAM98B	GGWGGGGGGGGR@GGGGGGGGR*GGWGGGGGGWGGGGGGGGGWGGGGGGGR@GGFQGR
SDMA	SYNCRIP	GGYEDPYYGYEDFQVGAR@GR@GGR*GAR@
SDMA	FAM98B	GGWGGGGGGGGR*GGGGGGGGR@GGWGGGGGGWGGGGGGGGGWGGGGGGGR*GGFQGR*
SDMA	SYNCRIP	GGYEDPYYGYEDFQVGAR@GR@GGR@GAR*
SDMA	SYNCRIP	GGYEDPYYGYEDFQVGAR@GR@GGR@GAR@GAAPS
SDMA	SYNCRIP	GGYEDPYYGYEDFQVGAR*GR@GGR*
SDMA	SYNCRIP	GGYEDPYYGYEDFQVGAR*GR@GGR@GAR
SDMA	SYNCRIP	GGYEDPYYGYEDFQVGAR@GR*GGR*
SDMA	SYNCRIP	GGYEDPYYGYEDFQVGAR@GR*GGR@GAR
SDMA	SYNCRIP	GGYEDPYYGYEDFQVGAR@GR@GGR*
SDMA	FAM98B	GGGGGGGGR@GGWGGGGGGWGGGGGGGGGWGGGGGGGR*GGFQGR*
SDMA	SYNCRIP	GGYEDPYYGYEDFQVGAR@GR@GGR@GA
SDMA	SYNCRIP	GGYEDPYYGYEDFQVGAR@GR@GGR
SDMA	GIGYF1	SR*GR@GR@GDSCFYQR
SDMA	SYNCRIP	GGYEDPYYGYEDFQVGAR@GRGGR@
SDMA	GIGYF1	GR*GR@GDSCFYQR
SDMA	SYNCRIP	GAR@GAAPSR@GR@GAAPPR
SDMA	SYNCRIP	GAAPSR@GR@GAAPPR
SDMA	SYNCRIP	GAR@GGAQQQR@GR@GQGK
SDMA	KLHL29	QEMQTPRTR@P
SDMA	THRAP3	GFYPWGQYNR@GGYGNYR
SDMA	THRAP3	AR*GR@GWGR@GNYSGNNNNNSNNDFQK
SDMA	THRAP3	AR@GR*GWGR@GNYSGNNNNNSNNDFQK
SDMA	THRAP3	AR@GR@GWGR*GNYSGNNNNNSNNDFQK
SDMA	THRAP3	AR@GR@GWGR@GNYSGNNNNNSNNDFQK
SDMA	THRAP3	GR*GWGR@GNYSGNNNNNSNNDFQK
SDMA	THRAP3	GR@GWGR*GNYSGNNNNNSNNDFQK
SDMA	THRAP3	GR@GWGR@GNYSGNNNNNSNNDFQK
SDMA	LSM4	GR@GMGGAGR*GVFGGR@G
SDMA	THRAP3	GR@GNYSGNNNNNSNNDFQK
SDMA	THRAP3	GR@GR*GAFPR
SDMA	MBD2	GR*GR@GR@GR*PPSGGSGLGGDGGGCGGGGSGGGGAPR
SDMA	TPR	QR*GVSHAMGGR@GGINR
SDMA	UBAP2L	SGGPSGR@GTER@GR
SDMA	VPS9D1	SFEDLEQFLGTSER@QGR*GR@
SDMA	ZC3H4	GR@GR@GSM#GGDHPEDEEDFYEEEMDYGESEEPM#GDDDYDEYSK
SDMA	MBD2	GR*GR@GR*PPSGGSGLGGDGGGCGGGGSGGGGAPR
SDMA	ZNF219	RYSNGPAVSAGSLGMGAVSWSESR@AGER@
SDMA	ZNF326	NYDAFGGPSTGR@GR*GR@GHMGDFGSIHRPGIVVDYQNK
SDMA	MBD2	GR@GRGR*PPSGGSGLGGDGGGCGGGGSGGGGAPR
SDMA	ZNF326	NYDAFGGPSTGR@GR@GR*
SDMA	ZNF326	NYDAFGGPSTGR@GR@GR@GHMGDFGSIHR
SDMA	ZNF326	NYDAFGGPSTGR*GR@GR*GHMGDFGSIHR@PGIVVDYQNK
SDMA	ZNF326	NYDAFGGPSTGR*GR@GR@GHMGDFGSIHR*PGIVVDYQNK
SDMA	NA	SLRLSCAASGFTVSBHSM#SWVR@
SDMA	SIPA1L2	SNDLVLSCPYFR@NETGGEGDRR*IALSR*ANSSSFSSGE
SDMA	ZNF326	GR@GR@GHMGDFGSIHRPGIVVDYQNK
SDMA	TDRKH	ASATVAYILYR@R@YR*ESR
SDMA	ZNF326	NYDAFGGPSTGRGR*GR@GHMGDFGSIHR@PGIVVDYQNK
SDMA	VPS9D1	SFEDLEQFLGTSER@QGR@GR*
SDMA	ZNF326	NYDAFGGPSTGRGR@GR*GHMGDFGSIHR@PGIVVDYQNK

## Sheet: Donor 2
Data File 1. Donor 2. Arginine Methylation Changes by Type I PRMTi (GSK3368712)
Legend: * - mono-methylation, @ - di-methylation, # - oxidized methionine
Modification	Protein	Peptide	Log2 Fold Change
MMA	ADAMTS20	NGGNYCVGR*	5.78736
MMA	ADCY4	VATR*PGLR	4.11075
MMA	ADGB	GLSSQSYGER*HEELINLGSPDSHTISEGQKSS	4.46588
MMA	AGTR1	MEYR*WPFGNYLCK	1.47102
MMA	AHDC1	GLATFPSR*GAK	1.98655
MMA	AKAP8L	GQCM#SGASR*LPSLFSQNIIPEYGM#FQGM#R	3.68343
MMA	ALOX15B	GQR*PRWQAGGDPAPQPHSALSAF	6.43328
MMA	ALOX15B	GQRPR*WQAGGDPAPQPHSALSAF	6.43328
MMA	ALYREF	AGSQGGR*GGGAQAAAR	2.06265
MMA	ALYREF	NRPAIAR*GAAGGGGR	1.30082
MMA	AMER2	LAGTTIR*	3.56214
MMA	ANKRD54	GGGGAGLSGR*ASGGAQSPLR	4.76646
MMA	API5	GGR*GWGTR	2.48214
MMA	API5	GSR*GGR*GWGTR	5.83288
MMA	AQP9	SGGHINPAVSLAM#CLFGR*	3.06424
MMA	ARHGAP27	R*GGGWR*	5.83483
MMA	ARHGEF17	GSSR*YSSTETLKDDDLWSSR*GSGGW	1.55151
MMA	ARHGEF35	SWDGGR*	4.39074
MMA	ARID1B	R*PQLYGMGSNPHSQPQQSSPYPGGSYGPPGPQR*YPIGIQGR	1.86982
MMA	ARSK	TR*GTSFLNAYT	2.76846
MMA	ASXL2	LGFAGR*	3.04899
MMA	ATF7IP	FFLYMAPR*	2.36922
MMA	ATXN2L	GPHHLDNSSPGPGSEAR*	2.97179
MMA	AVEN	HSERPGAAAAVAR*GGGGGGGGDGGGR	4.45946
MMA	AVL9	FSHSVQNSER*GK	1.59367
MMA	B2M	YACR*VNHVTLSQPK	1.65408
MMA	BCLAF1	AR*GVFAGTNTGPNNSNTTFQK	6.55907
MMA	BCLAF1	YHR*GGYRPVWNR	5.89266
MMA	BCOR	QSPLNINGASYLR*LPWVNPYM#EGATPAIYPFLDSPNK	3.10424
MMA	BIN3	EEMPR*FYGSR	3.63903
MMA	BIRC6	VLSAGR*	4.89123
MMA	BRD9	SGSGHDSSYYDDR*SDHER	5.18637
MMA	BTF3	TGAPAQADSR*GR*GR	4.67445
MMA	BTF3	TGAPAQADSR*GRGR*	4.67445
MMA	BTF3	TGAPAQADSRGR*GR*	4.67445
MMA	C20orf194	QSILTQSSKSR*PDGILCILGIDSR	5.40916
MMA	C2CD4D	VR*PR*EQQSRVV	1.77305
MMA	CACNA1H	VFIFLNCVTIALERPDIDPGSTER*	8.4422
MMA	CACNA1S	PIYNNR*	4.41458
MMA	CAPRIN1	GR*GGPPRPNR	6.75603
MMA	CAPRIN1	R*GMPQMNTQQVN	1.62179
MMA	CAPRIN1	SNQPYYNSR*GVSR*GGSR*	6.22271
MMA	CAPRIN1	SNQPYYNSR*GV	3.71084
MMA	CAPRIN1	GAR*GLM#NGYR*GPANGFR	5.73983
MMA	CAPRIN1	R*GPANGFR*GGYDGYRPSFSNTPNSGYTQSQFSAPR	2.11332
MMA	CAPRIN1	GLMNGYR*GPANGFR	4.50962
MMA	CAPRIN1	GPANGFR*GGYDGYR*PSFSNTPNSGYTQSQFSAPR	2.90537
MMA	CAPRIN1	GGYDGYR*PSFSNTPNSGYTQSQFSAPR	4.42786
MMA	CAPRIN1	GAPR*GNILWW	5.61022
MMA	CCDC69	VIEM#KNERIHELDR*R	1.74421
MMA	CCDC9	TPPQQGGR*AGM	3.84524
MMA	CCDC9	GR*GR*GSPHLSGAGDTSISDR	4.44017
MMA	CDK9	GR*GGAWSAAAAGPGAGAAAAATGGGGGALEAAMAK	2.59177
MMA	CECR1	RDYVFRSM#QEFYEDNVLYM#EIR*	5.82364
MMA	CFAP43	QLCLSSPSTVSVWTIER*SN	5.02141
MMA	CFAP61	AVSKDPM#SYALNHTNR*	8.80524
MMA	CFD	VRPLPWQR*VDR*	4.5891
MMA	CHD2	HFSNADR*GDWQR	3.97029
MMA	CHMP2B	ASTSKATISDEEIER*	3.0859
MMA	CHTF8	GM#NPTGTGAVSFPR*PGGLLGPGPGPGPTLNPR	1.35323
MMA	CHTF8	AGGLLGAGPDPR*GGGPMGPGSGPNLR*AGVLLTSGNGPPNPR*PVGLGPGPNPNLR*	2.69286
MMA	CHTF8	AAGLLGANSASFSQASGNMGTSPSSMAR*	5.51446
MMA	CHTF8	SAGLQGSNPTIFPR*	4.10113
MMA	CHTOP	TLLR*GGMSLR*GQNLLR	4.70165
MMA	CHTOP	GGMSLR*GQNLLR	4.31306
MMA	CHTOP	GGLGR*GAMGR*GGIGGR*	7.61536
MMA	CHTOP	GGLGR*GAMGR*GGIGGR	12.0785
MMA	CHTOP	GAMGR*GGIGGR*	6.99022
MMA	CHTOP	GAMGR*GGIGGR	3.38226
MMA	CHTOP	GAIGGR*GLPIIQR*	8.51528
MMA	CHTOP	GAIGGR*GLPIIQR	3.45607
MMA	CHTOP	GLPIIQR*GLPR*	5.16643
MMA	CHTOP	TLLR*GGMSLR	3.17347
MMA	CHTOP	GR*GMIGR	6.31754
MMA	CIRBP	GGSAGGR*GFFR	7.07756
MMA	CIRBP	GYR*GGSAGGR*GFFR*	2.01876
MMA	CIRBP	GYR*GGSAGGR*GFF	4.94709
MMA	CIRBP	GGSAGGR*GFFR*	8.02948
MMA	CKMT1A	QERHNGYDPR*	4.45618
MMA	CNBP	GR*GGFTSDRDICYR	4.64874
MMA	CNBP	SR*GR*GGFTSDR	7.5232
MMA	CNBP	GR*GGFTSDR	9.45544
MMA	CNBP	GR*GFQFVSSSLPDICYR	2.50504
MMA	CNBP	ECPTGGGR*GR*	6.83817
MMA	COIL	TVGLFAGR*	3.13811
MMA	COL14A1	PGPQGIPGGVGSPGR*	2.49036
MMA	COL24A1	PGPPGPAGIPGPSGKR*GPR	7.4249
MMA	COL27A1	LDPMLPASVGGSTR*	8.90228
MMA	COL4A3	FTTMPFLFCNVNDVCNFASR*NDYSYWLSTPALMPM#NM#APIT	1.69278
MMA	CPSF6	FPGAVPGGDR*FPGPAGPGGPPPPFPGNLIK	2.36331
MMA	CPSF6	GTR*PLFLETR*IPWHMGHSIEEIPIFGLK	2.06214
MMA	CPSF6	GTRPLFLETR*IPWHM#GHSIEEIPIFGLK	1.37998
MMA	CPSF6	AAFPQGGR*GR*	1.52996
MMA	CRTC3	DGLNMLSDSSMGLLDPSVEETFR*ADR*	6.68639
MMA	CYP27C1	DIQYQM#DR*GR	5.68083
MMA	DAZAP1	PSQQPPSYGGPSVPGSGGPPAGGSGFGR*GQNHNVQGFHPYR	1.65729
MMA	DDX43	TGPEGYSVGR*GGR	6.74915
MMA	DDX5	GRDR*GFGAPR	1.70561
MMA	DDX5	GR*GGMKDDR	1.50311
MMA	DDX60	MER*NVLTTF	1.96334
MMA	DHX36	GSGGGGGGGGGGR*GGR*GR*	4.84058
MMA	DHX36	GSGGGGGGGGGGR*GGR*GR	5.08396
MMA	DHX36	GSGGGGGGGGGGR*GGRGR*	5.08396
MMA	DHX36	GSGGGGGGGGGGRGGR*GR*	5.08396
MMA	DHX36	GR*HPGHLK	3.41552
MMA	DHX9	YDNGSGYR*RGGSSYSGGG	4.57492
MMA	DHX9	R*GGSSYSGGGYGGGYSSGGYGSGGYGGSANSFR*AGYGAGVGGGYR*	4.86998
MMA	DHX9	R*GGSSYSGGGYGGGYSSGGYGSGGYGGSANSFR*AGYGAGVGGGYR	6.99295
MMA	DHX9	R*GGSSYSGGGYGGGYSSGGYGSGGYGGSANSFRAGYGAGVGGGYR*	6.99295
MMA	DHX9	R*GGSSYSGGGYGGGYSSGGYGSGGYGGSANSFR	7.11356
MMA	DHX9	GGSSYSGGGYGGGYSSGGYGSGGYGGSANSFR*AGYGAGVGGGYR*GVSR*GGFR*	7.0098
MMA	DHX9	GGSSYSGGGYGGGYSSGGYGSGGYGGSANSFR*AGYGAGVGGGYR*	4.87907
MMA	DHX9	GGSSYSGGGYGGGYSSGGYGSGGYGGSANSFR*AGYGAGVGGGYR	9.55782
MMA	DHX9	YGAGVGGGYR*GVSR*GGFR*	7.52011
MMA	DHX9	AGYGAGVGGGYR*GVSR*	7.52271
MMA	DHX9	RGGSSYSGGGYGGGYSSGGYGSGGYGGSANSFRAGYGAGVGGGYR*	10.8253
MMA	DHX9	GVSR*GGFR*GNSGGDYR	4.78334
MMA	DHX9	R*GNSGGDYR*GPSGGYR	3.06053
MMA	DHX9	SGGYR*GSGGFQR*GGGR*GAYGTGYFGQGR*	4.14109
MMA	DHX9	SGGYR*GSGGFQR	4.69548
MMA	DHX9	GSGGFQR*GGGR*GAYGTGYFGQGR*GGGGY	8.77069
MMA	DHX9	GSGGFQR*GGGR*GAYGTGYFGQGR	11.2074
MMA	DHX9	GGFQR*GGGR	3.97498
MMA	DHX9	GGGR*GAYGTGYFGQGR*GGGGY	12.1241
MMA	DHX9	GGGR*GAYGTGYFGQGR	11.3879
MMA	DHX9	GAYGTGYFGQGR*GGGGY	15.4917
MMA	DHX9	GNSGGDYR*GPSGGYR*GSGGFQR*	6.60666
MMA	DHX9	GNSGGDYR*GPSGGYR*GSGGFQR	3.41472
MMA	DHX9	SGGDYR*GPSGGYR	3.08113
MMA	DHX9	GSGGFQR*	3.93396
MMA	DHX9	GPSGGYR*GSGGFQR*	3.76124
MMA	DHX9	MLNM#IRQISR*PSAAGINLMIGSTR	9.38855
MMA	DIP2B	TELTAATGER*	2.07556
MMA	DISC1	R*EGLEGLLSK	2.35075
MMA	DONSON	ALVAGLPLR*PFPAAGGR	4.07853
MMA	DONSON	AGLPLRPFPAAGGR*GGGSGGGPAAAR	4.01357
MMA	DUOX2	R*DYWPGPGK	1.90828
MMA	EIF4ENIF1	AASADYLR*PR*	3.93484
MMA	EIF4G1	QHFYPSR*AQPPSSAASR	2.08444
MMA	EIF4H	DDFNSGFRDDFLGGR*GGSRPGDR	2.30509
MMA	EIF4H	GFRDDFLGGR*GGSRPGDRR	3.19247
MMA	EIF4H	GFRDDFLGGRGGSR*PGDRR	3.19247
MMA	EIF4H	GFRDDFLGGR*GGSR	2.57914
MMA	EIF4H	DDFNSGFRDDFLGGRGGSR*PGDR	2.20143
MMA	EP300	YPPQQQQR*	6.4034
MMA	EWSR1	GGR*GGGR*GGM#GLQSESLVYTSILK	3.84191
MMA	EWSR1	GGR*GGGR*GGMGAGER	8.89873
MMA	EWSR1	GGGR*GGMGAGER	4.53138
MMA	EWSR1	GGR*GGGR*GGMGSAGER	9.83556
MMA	EWSR1	GGGR*GGMGSAGER	6.3291
MMA	EWSR1	KKPPMNSMR*GGLPPR	4.74995
MMA	EWSR1	EGR*GMPPPLR	2.60941
MMA	EWSR1	GGPGGPGGPGGPMGR*	1.57985
MMA	EWSR1	MGGR*GGDR*GGFPPR*GPR*	3.64429
MMA	EWSR1	MGGR*GGDR*GGFPPR	3.22778
MMA	EWSR1	GGDR*GGFPPR*GPR*	7.96601
MMA	EWSR1	GGDR*GGFPPR*GPR	7.86695
MMA	EWSR1	GGDR*GGFPPRGPR*	7.86695
MMA	EWSR1	GGDR*GGFPPR	8.45605
MMA	EWSR1	GGFPPR*GPR*	6.62595
MMA	EWSR1	GSR*GNPSGGGNVQHR	4.73353
MMA	EWSR1	EGFLPPPFPPPGGDR*GR*GGPGGMR*GGR*	4.3528
MMA	EWSR1	APKPEGFLPPPFPPPGGDR*GR*GGPGGMR*	6.89398
MMA	EWSR1	KPEGFLPPPFPPPGGDR*GR*	5.15723
MMA	EWSR1	APKPEGFLPPPFPPPGGDR*GRGGPGGM#R*	3.88625
MMA	EWSR1	APKPEGFLPPPFPPPGGDR*GR	10.7674
MMA	EWSR1	GR*GGPGGMR*GGR*GGLMDR*	6.0806
MMA	EWSR1	GR*GGPGGMR*GGR*GGLMDR	1.97
MMA	EWSR1	KPEGFLPPPFPPPGGDRGR*GGPGGMR*	5.14669
MMA	EWSR1	APKPEGFLPPPFPPPGGDRGR*	10.7674
MMA	EWSR1	GGPGGMR*GGR*GGLMDR	12.2892
MMA	EWSR1	GGR*GGLMDR*GGPGGMFR*GGR*	5.7871
MMA	EWSR1	GGR*GGLMDR*GGPGGMFR	6.37139
MMA	EWSR1	GGR*GGLMDR	10.6692
MMA	EWSR1	GGLMDR*GGPGGMFR*GGR*	10.4662
MMA	EWSR1	GGLMDR*GGPGGMFR*GGR	6.37139
MMA	EWSR1	GGLM#DR*GGPGGMFR	3.35206
MMA	EWSR1	GGPGGMFR*GGR*	12.6714
MMA	EWSR1	GGPGGMFR*GGR	6.58389
MMA	EWSR1	GGR*GGDR*GGFR	2.6859
MMA	EWSR1	GGFR*GGR*GMDR	3.04712
MMA	EWSR1	GGR*GMDR	5.73028
MMA	EWSR1	GMDR*GGFGGGR	7.79096
MMA	EWSR1	GGFGGGR*R*GGPGGPPGPLMEQMGGR	9.72218
MMA	EWSR1	R*RGGPGGPPGPLMEQMGGR	4.7053
MMA	EWSR1	R*GGPGGPPGPLMEQMGGR*	3.64257
MMA	EWSR1	R*GGPGGPPGPLMEQMGGR	3.92768
MMA	EWSR1	PGGPPGPLMEQMGGR*R*GGR	4.30013
MMA	EWSR1	SMSGPDNR*GR*	5.24605
MMA	EWSR1	GR*GR*GGFDR*GGMSR	10.4864
MMA	EWSR1	GR*GR*GGFDR	6.84905
MMA	EWSR1	GGFDR*GGMSR*	9.47804
MMA	EWSR1	GGFDR*GGMSR	9.49776
MMA	EWSR1	QSSFR*QDHPSSMGVYGQESGGFSGPGENRSMSGPDNR*	5.3739
MMA	EWSR1	GGIMDR*	6.67202
MMA	EWSR1	R*GGFGGGR*	3.39399
MMA	EWSR1	R*GR*GGFDR	4.94195
MMA	EWSR1	GR*GGFDR	6.56832
MMA	EWSR1	GR*GGDR*GGFR	8.53184
MMA	EWSR1	GPGGPGGPGGPM#GR*MGGR*	4.70721
MMA	EWSR1	MGGR*GGDR*GGFPPR*GPR	4.16259
MMA	EWSR1	GGPGGMR*GGR*GGLMDR*GGPGGMF	4.88313
MMA	EWSR1	PGGMRGGR*GGLMDR*GGPGGMFR*	3.51982
MMA	EWSR1	R*GGLM#DRGGPGGM#FRGGR*	8.59485
MMA	EWSR1	GPGENR*SM#SGPDNRGR	5.21902
MMA	EWSR1	SMSGPDNR*	2.40696
MMA	FAM104A	NTTPSVPSLR*GAAPR	1.32523
MMA	FAM117A	GGGAWGPGR*GGAGGLR	2.56885
MMA	FAM117A	AGAAAGGR*GGGAWGPGR	2.32999
MMA	FAM120A	YYGR*GYK	3.95831
MMA	FAM120A	GR*GGR*GPFPLQVVSVGGPAR	4.69613
MMA	FAM120A	TFGR*GGR	2.63533
MMA	FAM120A	R*GRGGR*GPFPLQVVSVGGPAR	3.53031
MMA	FAM25D	MSQSVLAGGGIPEPHLGCPGTYR*SI	1.97775
MMA	FAM90A20P	R*M#DPVLSGRSATEMSGR*	8.59485
MMA	FAM98A	RQDGPQQQTGGR*GGGR*GGYEHSSYGGR*	4.32445
MMA	FAM98A	RQDGPQQQTGGR*GGGR*GGYEHSSYGGR	10.7231
MMA	FAM98A	RQDGPQQQTGGR*GGGR	9.64826
MMA	FAM98A	GGGR*GGYEHSSYGGR	7.4101
MMA	FAM98A	GGR*GGYDHGGR	3.83198
MMA	FAM98A	AGQGGGWGGR*GSQNYHQGGQFEQHFQHGGYQYNHSGFGQGR	6.86203
MMA	FAM98A	GGYDHGGR*GGGR	7.46252
MMA	FAM98A	R*QDGPQQQTGGR*GGGR*GGYEHSSYGGR	4.32445
MMA	FAM98B	QEGGGGR*GGWGGGGGGGGR*	7.51435
MMA	FAM98B	QEGGGGR*GGWGGGGGGGGR*GGGGGGGGR*	10.5585
MMA	FAM98B	GGWGGGGGGGGRGGGGGGGGR*	9.55253
MMA	FAM98B	GGGGGGGGR*GGWGGGGGGWGGGGGGGGGWGGGGGGGR*GGFQGR*	12.1328
MMA	FAM98B	GGWGGGGGGWGGGGGGGGGWGGGGGGGR*GGFQGR	8.24011
MMA	FAM98B	GGWGGGGGGWGGGGGGGGGWGGGGGGGR*GGFQGR*	7.36129
MMA	FAM98B	GGYGGR*GGYGGR	4.75398
MMA	FAM98B	GGYGGR*GGYGGR*GYGDPYGGGGGGGGGGGGGGGYR	5.82142
MMA	FAM98B	GGYGGR*GYGDPYGGGGGGGGGGGGGGGYR	9.99005
MMA	FAM98B	GGWGGGGGGGGR*GGGGGGGGR	9.55253
MMA	FAM98B	GGWGGGGGGGGR*GGGGGGGGR*	6.61487
MMA	FAM98B	GGWGGGGGGGGR*GGGGGGGGR*GGWGGGGGGWGGGGGGGGGWGGGGGGGR*GGFQGR*	7.12898
MMA	FAM98B	GGGGGGGGR*GGWGGGGGGWGGGGGGGGGWGGGGGGGR*GGFQGR	7.3685
MMA	FAM98B	GGGGGGGGR*GGWGGGGGGWGGGGGGGGGWGGGGGGGRGGFQGR*	7.3685
MMA	FAM98B	GDYGGR*GGYGGR*GGYGGR*	2.9815
MMA	FAM98B	R*QEGGGGR*GGWGGGGGGGGR*GGGGGGGGR*	8.6715
MMA	FBL	GR*GGGFR	7.8566
MMA	FBL	GGGFGGR*GGFGDR	8.36898
MMA	FBL	GGGFGGR*GGFGDR*GGR	9.16572
MMA	FBL	GGGFGGR*GGFGDR*GGR*	9.22111
MMA	FBL	GGFGDR*GGR*	2.53349
MMA	FBL	GGR*GGFGGGR*	5.17226
MMA	FBL	GR*GGGGGGGGGGGGGR*GGGGFHSGGNR	7.9352
MMA	FBL	GGGGGGGGGGGGGR*GGGGFHSGGNR	8.17897
MMA	FBL	GGGGGGGGGGGGGR*GGGGFHSGGNR*	4.99275
MMA	FBL	GGGGFHSGGNR*GR*	5.53174
MMA	FBL	MKPGFSPR*	7.60746
MMA	FBL	M#KPGFSPR*GGGFGGR*GGFGDR*	5.89145
MMA	FBL	GR*GR*GGGGGGGGGGGGGR*GGGGFHSGGNR	10.4588
MMA	FBL	GGGFGGR*	6.83933
MMA	FBLL1	GFGAR*ARGFGGGGR	6.46631
MMA	FBXO7	LPPGIIGGEYDQR*PTLPYVGDPISSLIPGPGETPSQFPPLR*PR*	1.38592
MMA	FBXO7	FDPVGPLPGPNPILPGR*GGPNDR*FPFR*PSR*	4.93784
MMA	FBXO7	FDPVGPLPGPNPILPGR*GGPNDR*FPFR*PSR	5.77971
MMA	FBXO7	FDPVGPLPGPNPILPGR*GGPNDR*FPFRPSR*	10.4449
MMA	FBXO7	FDPVGPLPGPNPILPGR*GGPNDR*FPFRPSR	7.96812
MMA	FBXO7	FDPVGPLPGPNPILPGR*GGPNDRFPFR*PSR*	5.77971
MMA	FBXO7	GGPNDR*FPFR*PSR*	1.51199
MMA	FBXO7	GGPNDR*FPFR*PSR	5.23392
MMA	FBXO7	GGPNDR*FPFRPSR	4.52393
MMA	FGF21	KALKPGVIQILGVKTSR*	1.31894
MMA	FIGN	SSYGNYSYGQQR*STQSPM#YR*	6.59873
MMA	FLG	PDSAHGR*TGTSTGGR*QGSHHEQAR	1.58731
MMA	FUBP1	GR*GRGQGNWNM#GPPGGLQEFNFIVPTGK	4.33605
MMA	FUS	GGR*GR*GGSGGGGGGGGGGYNR*SSGGYEPR	5.74549
MMA	FUS	GGR*GR*GGSGGGGGGGGGGYNR	6.35146
MMA	FUS	GR*GGSGGGGGGGGGGYNR*SSGGYEPR	5.16045
MMA	FUS	GR*GGSGGGGGGGGGGYNR	7.03014
MMA	FUS	GGSGGGGGGGGGGYNR*SSGGYEPR	8.5445
MMA	FUS	SSGGYEPR*	3.88693
MMA	FUS	GR*GGGR*GGR*GGMGGSDR	5.02074
MMA	FUS	GGR*GGMGGSDR*GGFNK	3.52475
MMA	FUS	GGR*GGMGGSDR	8.96133
MMA	FUS	GGMGGSDR*GGFNK	13.9528
MMA	FUS	RR*ADFNR	2.36513
MMA	FUS	ADFNR*GGGNGR	3.2595
MMA	FUS	GGPMGR*GGYGGGGSGGGGR*GGFPSGGGGGGGQQR	2.44843
MMA	FUS	GGPMGR*GGYGGGGSGGGGR	6.20372
MMA	FUS	GGYGGGGSGGGGR*GGFPSGGGGGGGQQR*	3.47272
MMA	FUS	GGYGGGGSGGGGR*GGFPSGGGGGGGQQR	9.60586
MMA	FUS	R*GGR*GGYDR*GGYR*	8.70205
MMA	FUS	RGGR*GGYDR*GGYR*	14.0746
MMA	FUS	GGR*GGYDR*GGYR	9.57644
MMA	FUS	RGGR*GGYDR	9.14953
MMA	FUS	GGYDR*GGYR	7.81692
MMA	FUS	GGR*GGGDR*GGFGPGK	12.1517
MMA	FUS	GGGDR*GGFGPGK	3.97666
MMA	FUS	GGR*GR*GGPMGR	4.4366
MMA	FUS	GR*GGPMGR*GGYGGGGSGGGGR	12.369
MMA	FUS	SGGGGSGGYGQQDRGGR*GRGGSGGGGGGGGGGYNR	5.93212
MMA	FUS	GGSGGGGGGGGGGYNR*SSGGYEPR*	5.27693
MMA	FUS	R*GGR*GGYDR*	2.33856
MMA	FUS	GR*GGPM#GR*GGYGGGGSGGGGR*GGFPSGGGGGGGQQR	6.14868
MMA	FUS	GR*GGPMGR	5.8258
MMA	G3BP1	LRGPGGPR*GGLGGGMR	2.37313
MMA	G3BP1	GGMVQKPGFGVGR*GLAPR	3.30234
MMA	GAR1	GGGR*GGGF	2.48909
MMA	GAR1	GGGR*GGGFR*GGR	3.44844
MMA	GAR1	GGR*GGGGGGFR*GGR*GGGFR*	7.5282
MMA	GAR1	GGGGGGFR*GGR	9.66792
MMA	GAR1	GGGR*GGGGR*GGGR*GGGFR	4.02125
MMA	GAR1	GGR*GGGFR	5.12189
MMA	GAR1	GGSSNHFR*GGGGGGGGGNFR*GGGR	6.45254
MMA	GAR1	GPPR*GGGR*GGR*GGGRGGGG	6.79166
MMA	GAR1	GGGGGGGGGNFRGGGR*	4.63276
MMA	GAR1	GGGGR*GGGR*GGGFR	6.63122
MMA	GAR1	GGR*GGGGGGFR	6.79296
MMA	GAR1	GGGGGGFR*GGR*GGGFR	3.92196
MMA	GAR1	NR*GGGGGGFNR	7.38528
MMA	GAR1	GGGGGGFNR*GGSSNHFR*GGGGGGGGGNFR	8.46198
MMA	GAR1	GGGGGGFNR*GGSSNHFR	10.3718
MMA	GAR1	GGSSNHFR*GGGGGGGGGNFR*GGGR*	7.49148
MMA	GAR1	GGSSNHFR*GGGGGGGGGNFR	9.69407
MMA	GAR1	GGFGR*GGGR*GGFNK	9.53781
MMA	GAR1	GGGR*GGFNR*GGGGGGFNR	3.90147
MMA	GAR1	GGGGGGGGGNFR*GGGRGGFGR*	6.55645
MMA	GAR1	GGGGGGGGGNFR*GGGR*GGFGR*GGGR*	10.5297
MMA	GAR1	GGGGGGGGGNFR*GGGR*GGFGR*	5.98702
MMA	GAR1	GGGGGGGGGNFR*GGGR*GGFGR	6.55645
MMA	GAR1	GGGGGGGGGNFR*GGGR	4.63276
MMA	GAR1	R*GGFGR*	6.38967
MMA	GCSH	R*TGPALLSVR	5.22285
MMA	GIGYF1	GAGPPLAGTSR*	4.26917
MMA	GIGYF1	GR*GR*GDSCFYQR	3.95545
MMA	GIGYF2	LTGR*GGGGTVVGAPR*GR*	2.6068
MMA	GIGYF2	LTGR*GGGGTVVGAPR*	5.4005
MMA	GIGYF2	LTGR*GGGGTVVGAPR	3.90585
MMA	GIGYF2	GGGGTVVGAPR*	4.32498
MMA	GIMAP8	DEETAKGIQQVFGAEAR*	3.64958
MMA	GNAO1	M#M#R*LWGDSGIQECFNR	5.72496
MMA	GNN	SVPRFFR*	8.21634
MMA	HAPLN4	NYGYR*HNAEE	2.88959
MMA	HCFC1	GAPGQPGTILR*TVPMGGVR*	1.40559
MMA	HEBP1	R*AALEGTATYR	8.41805
MMA	HEPHL1	VDATFTKR*	2.13414
MMA	HIST1H3A	EIAQDFKTDLR*	1.77814
MMA	HLA-H	R*YFYTTMSR*PGAGEPR*	2.28548
MMA	HMHA1	NR*AGSPSPQPSGELP	2.02937
MMA	HNRNPA0	SSYGPM#KSGGGGGGGGSSWGGR*SNSGPYR*GGYGGGGGYGGSSF	9.19964
MMA	HNRNPA0	SNSGPYR*GGYGGGGGYGGSSF	6.06078
MMA	HNRNPA1	GGNFSGR*GGFGGSR*GGGGYGGSGDGYNGFGNDGGYGGGGPGYSGGSR	2.46715
MMA	HNRNPA1	GGFGGSR*GGGGYGGSGDGYNGFGNDGGYGGGGPGYSGGSR	4.5164
MMA	HNRNPA1	SSSQR*GR*SGSGNFGGGR*GGGFGGNDNFGR	6.11973
MMA	HNRNPA1	GR*SGSGNFGGGR*GGGFGGNDNFGR	8.71809
MMA	HNRNPA1	SGSGNFGGGR*GGGFGGNDNFGR*GGNFSGR*GGFGGSR*	5.24814
MMA	HNRNPA1	SGSGNFGGGR*GGGFGGNDNFGR*GGNFSGR*GGFGGSR	3.32789
MMA	HNRNPA1	SGSGNFGGGR*GGGFGGNDNFGR*GGNFSGR	5.53914
MMA	HNRNPA1	GGGFGGNDNFGR*GGNFSGR*GGFGGSR*	3.76848
MMA	HNRNPA1	GGGFGGNDNFGR*GGNFSGR*GGFGGSRGGGG	9.87209
MMA	HNRNPA1	GGGFGGNDNFGR*GGNFSGRGGFGGSR*	7.76665
MMA	HNRNPA1	GGGFGGNDNFGR*GGNFSGR	7.69229
MMA	HNRNPA1	GGNFSGR*GGFGGSR*GGGG	6.12801
MMA	HNRNPA1	GGNFSGR*GGFGGSRGGGG	5.02004
MMA	HNRNPA1	GGFGGSR*GGGGYGGSGDGYNGFGND	7.76998
MMA	HNRNPA1	GGNFSGR*GGFGGSR*GGGGYGGSGDGYNGFGNDGSNFGGGGSYNDFGNYNNQSSNFGPM#K	2.67376
MMA	HNRNPA1	GGFGGSR*GGGGYGGSGDGYNGFGNDGSNFGGGGSYNDFGNYNNQSSNFGPM#K	6.56725
MMA	HNRNPA1L2	GGNDNFGR*GGNFSGR	9.39872
MMA	HNRNPA1L2	GGNFSGR*GGF	5.54097
MMA	HNRNPA2B1	GGSDGYGSGR*GFGDGYNGYGGGPGGGNFGGSPGYGGGR*GGYGGGGPGYGNQGGGYGGGYDNY	9.20691
MMA	HNRNPA2B1	GGSDGYGSGR*GFGDGYNGYGGGPGGGNFGGSPGYGGGR	1.75448
MMA	HNRNPA3	GGNFGGGGGNFGRGGNFGGRGGYGGGGGGSR*GSYGGGDGGYNGFGGDGGNYGGGPGYSSRG	1.90288
MMA	HNRNPA3	QEMQSAGSQR*GR*GGGSGNFMGR*GGNFGGGGGNFGR*	3.58682
MMA	HNRNPA3	QEMQSAGSQR*GR*GGGSGNFMGR*GGNFGGGGGNFGR	8.21538
MMA	HNRNPA3	QEMQSAGSQR*GR*GGGSGNFMGR	6.38266
MMA	HNRNPA3	QEMQSAGSQR*	3.32528
MMA	HNRNPA3	GR*GGGSGNFMGR*GGNFGGGGGNFGR*GGNFGGR*	5.35853
MMA	HNRNPA3	GR*GGGSGNFMGR*GGNFGGGGGNFGR*GGNFGGR	13.2737
MMA	HNRNPA3	GR*GGGSGNFMGR*GGNFGGGGGNFGR	8.38432
MMA	HNRNPA3	QEMQSAGSQRGR*GGGSGNFM#GRGGNFGGGGGNFGR*G	4.07776
MMA	HNRNPA3	GR*GGGSGNFMGR	7.75264
MMA	HNRNPA3	GGGSGNFMGR*GGNFGGGGGNFGR*GGNFGGR*GGYGGGGGGSR*	7.41402
MMA	HNRNPA3	MGR*GGNFGGGGGNFGR*	9.23226
MMA	HNRNPA3	GGGSGNFMGR*GGNFGGGGGNFGRGGNFGGR*	7.64679
MMA	HNRNPA3	GGGSGNFMGR*GGNFGGGGGNFGR	6.9195
MMA	HNRNPA3	GGNFGGGGGNFGR*GGNFGGR*GGYGGGGGGSR	8.42813
MMA	HNRNPA3	GGNFGGGGGNFGR*GGNFGGRGGYGGGGGGSR*	8.42813
MMA	HNRNPA3	GGNFGGGGGNFGR*GGNFGGR	8.89734
MMA	HNRNPA3	GGNFGGR*GGYGGGGGGSR*GSYGGGDGGYNGFGGDGGNYGGGPGYSSR	7.24929
MMA	HNRNPA3	GGNFGGR*GGYGGGGGGSR	7.82491
MMA	HNRNPAB	SQR*R*GGHQNNYKPY	3.61906
MMA	HNRNPD	AR*GR*GGDQQSGYGK	4.5846
MMA	HNRNPD	GR*GGDQQSGYGK	3.86546
MMA	HNRNPD	AR*GR*GGGPSQNWNQGYSNYWNQGYGNYGYN	7.81996
MMA	HNRNPD	GR*GGGPSQNWNQGYSNYWNQGYGNY	5.57181
MMA	HNRNPD	R*GGHQNSYKPY	2.74296
MMA	HNRNPD	VSR*R*GGHQNSYKPY	7.46775
MMA	HNRNPDL	GGTR*GR*GR*GQGQNWNQGFNNYYDQGYGNYNSAY	3.08168
MMA	HNRNPDL	GR*GR*GQGQNWNQGFNNYYDQGYGNYN	6.73205
MMA	HNRNPDL	GR*GQGQNWNQGFNNYYDQGYGNYNSAY	5.60042
MMA	HNRNPDL	GAAAGGR*GGTR*	2.02577
MMA	HNRNPDL	ASR*GGGNHQNNYQPY	4.86647
MMA	HNRNPDL	GGR*GAAAGGR*GGTR*	9.06819
MMA	HNRNPDL	GGR*GAAAGGR*GGTR	8.24824
MMA	HNRNPDL	GR*GR*GQQSTYGK	3.32679
MMA	HNRNPH1	PGPYDR*PGAGRGYNSIGR*	1.917
MMA	HNRNPH1	PGAGR*GYNSIGR*GAGFER	2.08566
MMA	HNRNPH3	LLGQR*PGPYDRPIGGR*GGYYGAGRGSYGGFDDYGGYNNYGYGNDGFDDR	1.76047
MMA	HNRNPH3	LLGQRPGPYDR*PIGGR*GGYYGAGRGSMYDR*	2.56418
MMA	HNRNPH3	R*PIGGR	6.31999
MMA	HNRNPH3	PGPYDR*PIGGRGGYYGAGR*GSYGGFDDYGGYNNYGYGNDGFDDR	3.11485
MMA	HNRNPH3	PGPYDR*PIGGR*GGYYGAGRGSYGGFDDYGGYNNYGYGNDGFDDR	3.11485
MMA	HNRNPH3	GGYYGAGR*GSYGGFDDYGGYNNYGYGNDGFDDR	3.45862
MMA	HNRNPH3	PIGGR*GGYYGAGR*GSYGGFDDYGGYNNYGYGNDGFDDR	7.70847
MMA	HNRNPH3	LLGQR*PGPYDR*PIGGRGGYYGAGR*GSMYDR	2.56418
MMA	HNRNPH3	DR*PIGGR*GGYYGAGR*GSMYDR	2.87101
MMA	HNRNPH3	PGPYDR*PIGGRGGYYGAGR*GSM#YDR*	2.58071
MMA	HNRNPH3	PGPYDRPIGGR*GGYYGAGR*GSMYDR*	2.09941
MMA	HNRNPH3	PIGGR*GGYYGAGR*GSMYDR	4.78949
MMA	HNRNPH3	PGPYDRPIGGR*GGYYGAGRGSMYDR*	4.32828
MMA	HNRNPH3	GGYYGAGR*GSMYDR*	7.10406
MMA	HNRNPH3	GGYYGAGR*GSMYDR	4.17558
MMA	HNRNPH3	PIGGR*GGYYGAGR*	3.70493
MMA	HNRNPH3	RLLGQRPGPYDRPIGGR*GGY	6.48393
MMA	HNRNPH3	GGYYGAGR*	4.0896
MMA	HNRNPH3	GSGMGGYGR*DGMDNQGGYGSVGRMGMGNNYSGGYGTPDGLGGYGR*	1.38145
MMA	HNRNPH3	GSGMGGYGRDGMDNQGGYGSVGR*MGMGNNYSGGYGTPDGLGGYGR*	1.38145
MMA	HNRNPH3	DGMDNQGGYGSVGR*	2.02661
MMA	HNRNPH3	SGGGWR*	7.06043
MMA	HNRNPK	GRPVGFPM#R*GRGGFDR*	6.82082
MMA	HNRNPK	GR*GGFDR*MPPGRGGR*	4.54701
MMA	HNRNPK	MPPGRGGR*PM#PPSR	7.42318
MMA	HNRNPK	R*GR*PVGFPM	3.12768
MMA	HNRNPK	R*GRPVGFPMR*	1.58975
MMA	HNRNPK	GRPVGFPMR*GR*GGFDR*	2.49305
MMA	HNRNPK	PVGFPMR*GR*	5.87367
MMA	HNRNPK	RGRPVGFPMR*GR	9.27975
MMA	HNRNPK	GR*GGFDR*MPPGR*GGR*	5.23661
MMA	HNRNPK	GR*GGFDR*MPPGR*GGR	4.54701
MMA	HNRNPK	GR*GGFDR*MPPGR	6.46137
MMA	HNRNPK	GR*GGFDRM	8.06107
MMA	HNRNPK	GGFDR*MPPGR*GGR*	5.37339
MMA	HNRNPK	GGFDR*MPPGR*GGR	8.31465
MMA	HNRNPK	GGFDR*MPPGRGGR*	8.31465
MMA	HNRNPK	GGFDR*MPPGR	4.366
MMA	HNRNPK	MPPGR*GGR*PMPPSR*	1.29834
MMA	HNRNPK	MPPGR*GGR*PMPPSR	4.21136
MMA	HNRNPK	MPPGR*GGRPM#PPSR	7.42318
MMA	HNRNPK	RGPPPPPPGR*GGR*GGSR*	5.5422
MMA	HNRNPK	RGPPPPPPGR*GGR*	6.89057
MMA	HNRNPK	RGPPPPPPGR*GGR	7.91332
MMA	HNRNPK	RGPPPPPPGRGGR*GGSR*	7.97421
MMA	HNRNPK	RGPPPPPPGRGGR*	7.91332
MMA	HNRNPL	KQPAIMPGQSYGLEDGSCSYKDFSESR*	1.81215
MMA	HNRNPR	GR*GGGR*GGYGYPPDYYGYEDYYDDYYGYDYHDYR	5.221
MMA	HNRNPR	GR*GAPPPR*GR*	7.45965
MMA	HNRNPR	GAPLGPPR*GSR	7.72558
MMA	HNRNPR	GGYEDPYYGYDDGYAVR*GR*GGGR*GGR*	5.09935
MMA	HNRNPR	GGYEDPYYGYDDGYAVR*GR*GGGR*	10.3709
MMA	HNRNPR	GGYEDPYYGYDDGYAVR*GR*GGGR	6.23453
MMA	HNRNPR	GGYEDPYYGYDDGYAVR*	7.83136
MMA	HNRNPR	AGYSQR*GAPLGPPR	3.75892
MMA	HNRNPR	MPPPIR*GR	4.5635
MMA	HNRNPR	GGGR*GGYGYPPDYYGYEDYYDDYYGYDYHDYR	3.38433
MMA	HNRNPR	GR*AGYSQR*GAPLGPPR	7.18462
MMA	HNRNPR	GGR*GGPAQQQR	6.41436
MMA	HNRNPR	GR*AGYSQR*	3.95358
MMA	HNRNPU	NQFNR*GGGHR*	6.48509
MMA	HNRNPU	NQFNR*GGGHR	10.2675
MMA	HNRNPU	GGGHR*GR*GGFNMR	3.78424
MMA	HNRNPU	GR*GGFNMR*GGNFR*GGAPGNR	9.91696
MMA	HNRNPU	GR*GGFNMR*GGNFR	9.38711
MMA	HNRNPU	GR*GGFNMR	8.79685
MMA	HNRNPU	NMR*GGNFR*GGAPGNR*GGYNR*	11.7573
MMA	HNRNPU	GGFNMR*GGNFR*GGAPGNR	3.04674
MMA	HNRNPU	GGFNMR*GGNFR	8.97627
MMA	HNRNPU	GGNFR*GGAPGNR*GGYNR*	8.32537
MMA	HNRNPU	GGNFR*GGAPGNR*GGYNR	8.86769
MMA	HNRNPU	GGNFR*GGAPGNR	7.13938
MMA	HNRNPU	GGAPGNR*GGYNR*	4.48174
MMA	HNRNPU	RGGAPGNR*GGYNR	3.91289
MMA	HNRNPU	R*GNMPQR*GGGGGGSGGIGYPYPR	8.60989
MMA	HNRNPU	R*GNMPQRGGGGGGSGGIGYPYPR	7.32093
MMA	HNRNPU	GNMPQR*GGGGGGSGGIGYPYPR*	1.97074
MMA	HNRNPU	GNM#PQR*GGGGGGSGGIGYPYPR	8.4165
MMA	HNRNPU	GGGGGGSGGIGYPYPR*APVFPGR*GSYSNR*GNYNR*	5.26675
MMA	HNRNPU	GGGGGGSGGIGYPYPR*APVFPGR*GSY	7.57994
MMA	HNRNPU	GGGGGGSGGIGYPYPR*	6.7502
MMA	HNRNPU	APVFPGR*GSYSNR*GNYNR*	4.41017
MMA	HNRNPU	APVFPGR*GSY	5.03522
MMA	HNRNPU	GSYSNR*GNYNR*GGMPNR*	8.13665
MMA	HNRNPU	GSYSNR*GNYNR	10.3897
MMA	HNRNPU	YNR*GGMPNR*GNYNQNFR*	3.80465
MMA	HNRNPU	NR*GGMPNR*GNYNQNFR	3.95773
MMA	HNRNPU	R*GNYNQNFR*GR*GNNR*	3.44271
MMA	HNRNPU	GGMPNR*GNYNQNFR*GR*GN	6.65635
MMA	HNRNPU	GGMPNR*GNYNQNFR*	10.4383
MMA	HNRNPU	GGMPNR*GNYNQNFR	15.7129
MMA	HNRNPU	GNYNQNFR*GR*GNNR*	4.69735
MMA	HNRNPU	GNYNQNFR*GR*GN	8.09603
MMA	HNRNPU	GNYNQNFR*	10.2726
MMA	HNRNPUL1	GGGGFR*GR*GGGGGFQR	5.01456
MMA	HNRNPUL1	GR*GGGGGFQR	11.4384
MMA	HNRNPUL1	GPPGGNR*GGFQNR*GGGSGGGGNYR	11.1153
MMA	HNRNPUL1	GPPGGNR*GGFQNR	5.58594
MMA	HNRNPUL1	GGFQNR*GGGSGGGGNYR*GGFNR	2.96316
MMA	HNRNPUL1	GGFQNR*GGGSGGGGNYR	4.36185
MMA	HNRNPUL1	GGGSGGGGNYR*GGFNR	6.53915
MMA	HNRNPUL1	GGGSGGGGNYRGGFNR*	6.53915
MMA	ILF2	FGSR*GGPGGGFR*PFVPHIPFDFYLCEM#AFPR	2.95924
MMA	ILF3	FAAKPHNPGFGMGGPMHNEVPPPPNLR*GR*	3.85179
MMA	ILF3	PHNPGFGMGGPMHNEVPPPPNLR*GR	5.144
MMA	ILF3	PHNPGFGMGGPMHNEVPPPPNLRGR*	5.144
MMA	ILF3	GR*GFGGANHGGYMNAGAGYGSY	7.71398
MMA	INPP5E	SDR*DLIWFCSEVECSTVTTR	5.97089
MMA	ITGA11	VSSR*QGR*	3.85098
MMA	ITK	AFM#VR*DSR	1.52156
MMA	ITSN2	GGR*GWFPKSYVK	2.16439
MMA	KCMF1	MFHPGR*GLGGPR	3.26812
MMA	KCNC4	AGLTQPLASSPTPEER*R	3.13027
MMA	KCNT1	FFR*EYEGKSFTYAAF	7.90614
MMA	KHDRBS1	GR*GVPVR	4.10202
MMA	KHDRBS1	GR*GAAPPPPPVPR*	7.49331
MMA	KHDRBS1	GR*GAAPPPPPVPR	7.75308
MMA	KHDRBS1	GR*GVGPPR*GALVR	2.90344
MMA	KHDRBS1	GR*GVGPPR	4.74889
MMA	KHDRBS1	GALVR*GTPVR	5.47978
MMA	KIAA0355	PR*TTDPSQSAQNSSNTVANGFLM#ER	1.34548
MMA	KIAA0930	YSNM#EFVR*M#KGPQ	1.80744
MMA	KIAA1429	ASR*GR*GGLGPSWASANSGSGGSR	8.47259
MMA	KIAA1429	GR*GR*GGFGQGIR*PHDIFR	3.63915
MMA	KIAA1429	ISSR*GGFSGNR	1.89248
MMA	KIAA1429	GR*GGLGPSWASANSGSGGSR	8.90167
MMA	KIAA1429	GR*GGLGPSWASANSGSGGSR*GK	6.26642
MMA	KIAA1429	GR*GGFGQGIRPHDIFR	3.11767
MMA	KIAA1429	GR*GR*GGFGQGIRPHDIFR	13.7393
MMA	KIAA1522	MAAR*APPAAPAAEEPG	6.30293
MMA	KIF1C	LQGLQGSGGR*GGGLR	3.44835
MMA	KLF13	R*SDELARHYR	2.03604
MMA	KLK9	GSALESTTSGNGR*	1.4232
MMA	KMT2B	GR*GR*GGGLPFVI	10.9526
MMA	KMT2B	GR*GGGLPFVIK	1.38965
MMA	KRI1	PEPR*GSSQLR	3.58533
MMA	KRT2	GGGGFGSR*	5.18904
MMA	KRT76	R*AGGFGGGR*	4.04459
MMA	KRT77	GGGSGGGYGGGR*	4.86934
MMA	KRTAP20-2	GYGGLGCGYGRGYGGYGYGCCR*PSCYGR	1.77704
MMA	LENG1	ALGILTYLGQSAAEAQTQPPWYQLPPGR*GGPPPGPAPDEK	1.83869
MMA	LINC00473	RQAPWR*EF	2.98031
MMA	LMO7	GSKSMSDVSAEDVQNLR*	4.75379
MMA	LRRN3	HPNAFFR*	8.20007
MMA	LSM14A	LNAETFGIPLR*PNR*GR*GGYR	9.65667
MMA	LSM14A	LNAETFGIPLR*PNR*GRGGYR*	9.65667
MMA	LSM14A	LNAETFGIPLR*PNR	4.1385
MMA	LSM14A	LNAETFGIPLRPNR*GR*GGYR*	9.65667
MMA	LSM14A	LNAETFGIPLRPNR*GR*	5.48793
MMA	LSM14A	LNAETFGIPLRPNR*	4.1385
MMA	LSM14A	GGTFTAPR*GFR	3.68448
MMA	LSM14A	GFR*GGF	3.77909
MMA	LSM4	GR*GMGGAGR*GVF	4.64352
MMA	LSR	GGGWR*ARRPR	3.83954
MMA	LYST	DAYFAR*	3.68803
MMA	MARK3	M#KTTSSM#DPGDM#MR*EIR	3.54823
MMA	MAST2	GR*GTSQLAEGATAK	2.46819
MMA	MATR3	MGR*GPGPLQERSL	1.81653
MMA	MBD2	GR*GR*PPSGGSGLGGDGGGCGGGGSGGGGAPR	8.08459
MMA	MED6	SGSVLDYFSERSNPFYDR*TCNNEVVKM#QR	3.22702
MMA	MRE11A	GR*ADTGLETSTR*	6.43551
MMA	MTCL1	FPVGEHSPHSR*	2.06007
MMA	MUC16	TSSTTSLTMTHSTISQGFSHSQMSTLM#R*	4.20568
MMA	MYO1D	QVEYLGLLENVR*	1.50155
MMA	MYPN	IAPIFDKR*LK	1.99501
MMA	NAF1	EFTR*GF	1.49822
MMA	NAF1	EFTR*GFSR*	5.70169
MMA	NCL	PKGEGGFGGR*GGGRGGFGGR*	3.99255
MMA	NCL	PKGEGGFGGR*	1.77671
MMA	NCL	GEGGFGGR*GGGR*GGFGGR	8.33813
MMA	NCL	GEGGFGGR*GGGR*GGFGGR*GGGR	9.34203
MMA	NCL	PKGEGGFGGRGGGR*	5.61769
MMA	NCL	GGGR*GGFGGR*GGGR	7.60286
MMA	NCL	GGFGGR*GR*GGFGGR	8.89366
MMA	NCL	GR*GGFGGR*GGFR	8.11544
MMA	NCL	GR*GGFGGR*GGFR*GGR	4.55618
MMA	NCL	GGFGGR*GGFR	7.91565
MMA	NCL	GGFGGR*GGFR*GGR	8.61671
MMA	NCL	GGFR*GGR*GGGGDHKPQGK	10.2081
MMA	NCL	GGR*GGGGDHKPQGK	2.24186
MMA	NCOR2	GIIDLSQVPHLPVLVPPTPGTPATAM#DR*LAYLPTAPQPF	1.38588
MMA	NFATC2IP	WSGGSGAGR*GGR	2.33935
MMA	NFATC2IP	WSGGSGAGR*GGR*GGWGGR	4.65394
MMA	NFIX	VFYPGTGR*	4.45809
MMA	NPAS4	PGPGPGPASLFLAMFQSR*	3.79682
MMA	NRXN1	R*CGAELGSPGGGGGGGGGGGAGGR*	6.06711
MMA	NUFIP2	YETGPGGTSR*	2.31374
MMA	NUMBL	RSAAASGGPR*	2.75252
MMA	OR2T1	GAEFFLLGLMAYDRYVAICNPLR*	9.88261
MMA	OSBPL10	SSR*SAAAGLGGGGSR*SSPGSVAASPSGGGGR*	6.81797
MMA	OSBPL10	SSR*SAAAGLGGGGSR*SSPGSVAASPSGGGGR	7.49502
MMA	OSBPL10	SSRSAAAGLGGGGSR*SSPGSVAASPSGGGGR	9.18285
MMA	OSBPL10	ATSAGSSPSCSLAGR*GVSSR	3.19063
MMA	OSBPL10	SSR*SAAAGLGGGGSRSSPGSVAASPSGGGGR	9.18285
MMA	OTUD4	SDWGYSGR*GGYQHVR	4.20092
MMA	PABPN1	FYSGFNSR*PR*	6.16389
MMA	PABPN1	FYSGFNSRPR*	7.01823
MMA	PALM	EAASR*EENQAGPEATTSDPQDLDMK	10.6913
MMA	PAPD7	GHHQYNR*	3.07662
MMA	PAX3	R*M#MRPGPGQNYPR	2.31344
MMA	PDK2	M#EFLDKDPEDHR*	1.78699
MMA	PELI1	NVFSLR*ETR*SAQQR	5.06616
MMA	PHLPP1	R*GAPQPIAGGAAPVPGAGGGANSLLLR	1.75816
MMA	PHLPP1	NTFIVM#QR*	5.49634
MMA	PIK3C2B	GWVTTPLFNFR*	9.07322
MMA	PKHD1L1	FNIIDMR*NGSSNPLNWNTSK	1.96505
MMA	PML	APIR*TWSPHVVQASTPAITGPLNHPANAQEHPAQLQR	1.38956
MMA	POLR2A	DVLSNAHIQNELER*EFER	6.7135
MMA	POLR3GL	GR*GQLTFNVEAVGIGK	2.94838
MMA	POLR3GL	GGGR*GR*GR*GQLTFNVEAVGIGK	6.5794
MMA	PPP1R10	HR*PHEGPGHGGPHGHR*PHDVPGHR*	9.46579
MMA	PPP1R10	GR*GGR*GGNEPPPPPPPFR	2.31628
MMA	PRDM2	R*IGVWATKPILK	5.33194
MMA	PRKDC	QLR*TYSVVPM#TSR	2.50546
MMA	PROX1	AR*ATFF	4.75312
MMA	PRR3	LIPPLLSLPPPPWGR*GPIR*R*	6.31755
MMA	PRR3	LIPPLLSLPPPPWGR*GPIR*R	10.6183
MMA	PRR3	SSPYGR*GWWGVNAEPPFPGPGHGGPTR	3.47903
MMA	PRRC2A	VGPTSCR*	2.53294
MMA	PRRC2A	GR*GR*GEYFAR*	2.25741
MMA	PRRC2A	DR*GGPPCKPPAPEDEDEAWRQR	7.34336
MMA	PRRC2A	R*GR*GGGR*PPPQVCPGWSPPAK	4.0696
MMA	PRRC2A	GR*GGGRPPPQVCPGWSPPAK	4.89867
MMA	PRRC2A	RGR*GGGR*PPPQVCPGWSPPAK	7.42976
MMA	PRRC2A	GRGGGR*PPPQVCPGWSPPAK	4.89867
MMA	PRRC2A	GR*GR*GEYFAR	8.27492
MMA	PRRC2B	YGSGQQPLILPQSIQLPPGQSLSVGAPR*R	4.10885
MMA	PRRC2B	YGSGQQPLILPQSIQLPPGQSLSVGAPRR*	4.10885
MMA	PRRC2C	GR*GEYYSR*	2.242
MMA	PRRC2C	R*GR*GGTFR	4.96519
MMA	PRRC2C	GR*GR*GEYYSR	5.94827
MMA	PRSS16	EHR*FYGLSIPAGGLEMAQLR	1.49841
MMA	PRTFDC1	R*TTICDRGGLAFSQ	1.99501
MMA	PSD4	LSGETQER*ER	1.77795
MMA	PTPN22	NFGFANR*	5.09933
MMA	PTPRB	DYINR*SPGAGPTVVHCSAGVGR	5.30002
MMA	RASSF1	IAR*GTACNPTR	2.27921
MMA	RBFOX2	GGINTYIPLIIPGFPYPTAATTAAAFR*GAHLR	2.98658
MMA	RBFOX2	GGINTYIPLISLPLVPGFPYPTAATTAAAFR*GAHLR	1.73847
MMA	RBM26	GR*GVPGHAVVDHRPR	5.17715
MMA	RBM26	GR*GAVHGR*	7.50545
MMA	RBM3	SYSR*GGGDQGYGSGR	3.85675
MMA	RBM3	GGGFGAHGR*GR	3.09904
MMA	RBM33	GR*GVAGPMGR*	1.47693
MMA	RBM33	R*GGPLMCR*GVGDQR	4.28103
MMA	RBMX	GLR*GGR*GGSGGTR	5.72614
MMA	RBMX	DSYSSSSR*GAPR	2.65314
MMA	RBMXL1	GFGAGR*GGSGGTR	5.87348
MMA	RBMXL1	VEQATKPSFER*	4.88429
MMA	RBMXL2	YSDR*DGYGGRDR	4.09502
MMA	RCC2	AAAAAWEEPSSGNGTAR*	1.49091
MMA	RPL3	GLR*TFKTVFAEHISDECK	4.30016
MMA	RPS2	ADDAGAAGGPGGPGGPGMGNR*	2.00189
MMA	RPS2	GGFR*GGFGSGIR	7.97702
MMA	RPS2	GGFR*GGFGSGIR*GR	7.85047
MMA	RPS2	GGFR*GGFGSGIR*GR*	6.06721
MMA	RPS2	GGFGSGIR*GR	4.99584
MMA	RPS2	GGFGSGIR*GR*	7.56509
MMA	RPS2	GFR*GGFGSGIRGR*	7.60881
MMA	RSBN1	WVR*PGEQM#IPTADMPK	2.23096
MMA	RTL1	R*NALHSQAHR*	7.86403
MMA	SAFB	GGMSGR*GSFAPGGASR*GHPIPHGGMQGGFGGQSR	5.76211
MMA	SAFB	GGMSGR*GSFAPGGASR	1.79412
MMA	SAFB	GSFAPGGASR*GHPIPHGGMQGGFGGQSR*	6.96591
MMA	SAFB	GSFAPGGASR*GHPIPHGGMQGGFGGQSR	6.49327
MMA	SAFB	GHPIPHGGMQGGFGGQSR*	1.43348
MMA	SAFB2	GGVAGR*GGFAQGGHSQGHVVPGGGLEGGGVASQDR	2.12769
MMA	SBF2	M#IPGIVAMHIETLEAVHR*ESR	10.0182
MMA	SCAF11	NFGSGWVSNR*GR*	3.14928
MMA	SCAF11	NFGSGWVSNR*	1.97684
MMA	SCRT2	R*GGGGGDAGGSGDAGG	7.37724
MMA	SEC24D	RPEISTDER*AYQR*	3.44641
MMA	SERBP1	GEGGEFSVDR*PIIDR*PIRGRGGL	4.29938
MMA	SERBP1	ANDITSQLEINFGDLGR*PGRGGR*GGR*	5.29063
MMA	SERBP1	ANDITSQLEINFGDLGRPGRGGR*GGR*	5.90398
MMA	SERBP1	GEGGEFSVDR*PIIDR*PIR*GR	2.63177
MMA	SERBP1	GEGGEFSVDRPIIDRPIR*GR*	6.36851
MMA	SERBP1	GEGGEFSVDRPIIDRPIR*	7.23784
MMA	SERBP1	GGR*GR*GMGR*GDGFDSR	5.07452
MMA	SERBP1	GR*GMGR*GDGFDSR	5.75271
MMA	SERBP1	ANDITSQLEINFGDLGR*PGR*GGR*GGR*	5.8917
MMA	SERBP1	KPANDITSQLEINFGDLGR*PGR*GGR*	5.79212
MMA	SERBP1	ANDITSQLEINFGDLGR*PGR*GGRGGR*	5.42715
MMA	SERBP1	KPANDITSQLEINFGDLGR*PGR*GGR	4.86115
MMA	SERBP1	KPANDITSQLEINFGDLGR*PGRGGR*	10.1752
MMA	SERBP1	PANDITSQLEINFGDLGR*PGRGGR	1.82109
MMA	SERBP1	KPANDITSQLEINFGDLGRPGR*GGR*GGR*	2.84571
MMA	SERBP1	ANDITSQLEINFGDLGRPGR*GGR*	3.20088
MMA	SERBP1	ANDITSQLEINFGDLGRPGR*GGRGGR*	5.90398
MMA	SERBP1	KPANDITSQLEINFGDLGRPGR*GGR	7.17997
MMA	SERBP1	KPANDITSQLEINFGDLGRPGRGGR*	7.17997
MMA	SERBP1	GEGGEFSVDRPIIDR*PIR*GR*	2.54308
MMA	SERBP1	GEGGEFSVDRPIIDR*PIR*GR	6.19427
MMA	SERBP1	SVDRPIIDR*PIRGR*	8.91286
MMA	SERBP1	GEGGEFSVDRPIIDR*PIRGR	3.0405
MMA	SFPQ	R*QHHPPYHQQHHQGPPPGGPGGR*	3.807
MMA	SFPQ	R*GGGGGR*GGLHDFR*SPPPGMGLNQNR	10.0812
MMA	SFPQ	R*GGGGGR*GGLHDFRSPPPGMGLNQNR	6.19961
MMA	SFPQ	R*GGGGGRGGLHDFR*SPPPGMGLNQNR	6.19961
MMA	SFPQ	MPGGPKPGGGPGLSTPGGHPKPPHR*GGGEPR	2.45826
MMA	SFPQ	GGGGGR*GGLHDFR*SPPPGMGLNQNR	10.2131
MMA	SFPQ	GGGGGR*GGLHDFR	9.25519
MMA	SFPQ	GGLHDFR*SPPPGMGLNQNR	3.66391
MMA	SFPQ	FR*SR*GGGGGGFHR	6.60218
MMA	SFPQ	SR*GGGGGGFHR*R	8.09696
MMA	SFPQ	SR*GGGGGGFHR	6.04551
MMA	SHROOM3	DLELGAPVASR*SWRPR*PSSAHVG	7.25277
MMA	SLC14A2	KDPFPYR*YR	5.99899
MMA	SLC25A6	TR*LAADVGKSGTER*EFR	4.72059
MMA	SLC35A2	QGR*GTGVEGVGHLQDPSR*HPPGPGSSGFGR	3.92637
MMA	SLC45A3	PHCCPCR*AR	9.39219
MMA	SMG1	R*NLMMEGAASSAGEQLVDLTSR*	8.40633
MMA	SMG6	SWGR*GGTTR	1.61489
MMA	SNRPF	NVLYIR*GVEEEEEDGEMRE	8.04
MMA	SON	LGHDPYR*LTPDPYR*	2.02786
MMA	SON	SMMSAYERSMMSAYER*SM#MSPMADRSMM#SM#GADRS	2.05993
MMA	SON	SMMSMGADR*SMMSSYSAADRSMMSSYSAADR*SMMSSYTADR*SM#MSMAADSY	4.96238
MMA	SON	SMM#SSYSAADRSMMSSYSAADR*SM#MSSYTADRSMMSMAADSYTDSY	4.90006
MMA	SPATS2	R*GGQGYRPQGQK	2.18409
MMA	SRRM2	IALALTAISLGTAR*PPPSM#SAAGLAAR*	1.6151
MMA	SRRT	GQPRPPILGYGAGAVR*PAVPTGGPPYPHAPYGAGRGNYDAFR*	4.15662
MMA	SRRT	RPALPEIKPAQPPGPAQILPPGLTPGLPYPHQTPQGLM#PYGQPRPPILGYGAGAVR*	3.82359
MMA	SRRT	RPALPEIKPAQPPGPAQILPPGLTPGLPYPHQTPQGLM#PYGQPR*PPILGY	1.78455
MMA	SRRT	GQPRPPILGYGAGAVR*PAVPTGGPPYPHAPYGAGR*GNYDAFR	4.15662
MMA	SRRT	GAGR*GNYDAFR*GQGGYPGKPR	5.7658
MMA	SRRT	R*DYDRNR*	6.92648
MMA	SRRT	GQPR*PPILGYGAGAVR*PAVPTGGPPYPHAPYGAGR*GNYDAFR	2.9019
MMA	SRRT	GQPR*PPILGYGAGAVRPAVPTGGPPYPHAPYGAGR*GNYDAFR	3.70667
MMA	SRSF9	GGRNGPPTRR*SD	5.08109
MMA	ST5	SAFLR*GHGSR	4.91642
MMA	STARD8	SLSIESLCPEDGHR*LADWQPG	1.87136
MMA	STAU1	GGAYPPR*YFYPFPVPPLLYQVELSVGGQQFNGK	3.03913
MMA	STRBP	GVVNTAVSAAVQAVR*GR*	1.29927
MMA	SUN3	RR*AAMFFR	6.82744
MMA	SUPT5H	PM#HPSAGGQRGGFGSPGGGSGGMSR*	3.02717
MMA	SYN3	QAQSPQPQR*SGSPSQQRLSPQGQQPLSPQSGSPQQ	5.64217
MMA	SYN3	QAQSPQPQRSGSPSQQR*LSPQGQQPLSPQSGSPQQ	5.64217
MMA	SYNCRIP	NQMYDDYYYYGPPHMPPPTR*GR*GR*GGR*	8.61745
MMA	SYNCRIP	NQMYDDYYYYGPPHMPPPTR*GR*	8.09555
MMA	SYNCRIP	NQM#YDDYYYYGPPHMPPPTR*	7.22832
MMA	SYNCRIP	GGR*GGYGYPPDYYGYEDYYDYYGYDYHNYR	2.09607
MMA	SYNCRIP	GGYEDPYYGYEDFQVGAR*GR*GGR*GAR*	7.93857
MMA	SYNCRIP	GGYEDPYYGYEDFQVGAR*GR*GGR*	7.62822
MMA	SYNCRIP	GGYEDPYYGYEDFQVGAR*GR*	7.27444
MMA	SYNCRIP	GGYEDPYYGYEDFQVGAR*	6.68551
MMA	SYNCRIP	AGYSQR*GGPGSAR*GVR*	4.54443
MMA	SYNCRIP	AGYSQR*GGPGSAR*	10.485
MMA	SYNCRIP	AGYSQR*GGPGSAR	4.3576
MMA	TAF15	VSFATRR*PEFMR	2.34249
MMA	TAF15	RPEFMR*GGGSGGGR	1.88208
MMA	TAF15	GR*GYGGER*GYR*G	6.12065
MMA	TAF15	GR*GYGGER*GY	8.46333
MMA	TAF15	GYGGER*GYR*GR	9.20747
MMA	TAF15	GYGGER*GYR	9.7082
MMA	TAF15	R*GGYGGDR*	3.12786
MMA	TAF15	GGDR*GGYGGDR	7.76451
MMA	TAF15	DR*SSGGGYSGDR*SGGGYGGDR	1.50682
MMA	TAF15	GGYGGDR*GGYGGDR	7.50739
MMA	TAF15	GGYGGDR*GGYGGDR*GGYGGDR*	3.14851
MMA	TAF15	GGYGGDR*GGYGGDR*GGYGGDR	7.45125
MMA	TAF15	GGYGGDR*GGYGGDRSRGG	6.05075
MMA	TAF15	SR*GGYGGDR*GGGSGYGGDR	4.10251
MMA	TAF15	SR*GGYGGDR	11.6923
MMA	TAF15	GGGYGGDR*GGYGGK	7.32823
MMA	TAF15	GGFKNFGGHR*	5.68092
MMA	TAF4	TPTATTSGIR*	5.06578
MMA	TBC1D2	RM#VHR*ER	5.19244
MMA	TCAF2	VLAAHECLLCAPKM#GPFLLNAVR*WLAR	5.421
MMA	THBS1	DYAGFVFGYQSSSR*	8.87443
MMA	THRAP3	AR*GTFQFR*	8.04668
MMA	THRAP3	GFYPWGQYNR*GGYGNYR	5.81173
MMA	THRAP3	GFYPWGQYNR*GGYGNYR*	4.22037
MMA	THRAP3	DFR*GHNR*GY	4.18973
MMA	THRAP3	DFR*GHNR*GYR*R*PY	8.63864
MMA	THRAP3	GHNR*GYR*RPY	10.0805
MMA	THRAP3	GYR*RPYYFR*	6.0063
MMA	THRAP3	GYR*R*PYYFR*	10.4798
MMA	THRAP3	DFVGPSER*GGGR	7.71912
MMA	THRAP3	DFVGPSER*GGGR*	12.8421
MMA	THRAP3	GR*GWGR*GNYSGNNNNNSNNDFQK	10.6079
MMA	THRAP3	GWGR*GNYSGNNNNNSNNDFQK	9.74043
MMA	THRAP3	RPYYFR*GR	7.12251
MMA	THRAP3	EGEGSDKWVSR*	10.7788
MMA	THRAP3	EGEGSDKWVSR*GR*	5.40724
MMA	THRAP3	GR*GR*FMFR	7.51878
MMA	THRAP3	NR*GFYPWGQYNR	3.51465
MMA	THRAP3	NR*GFYPWGQYNR*GGYGNYR	4.84165
MMA	THRAP3	NR*GFYPWGQYNR*GGYGNYR*	4.56124
MMA	THRAP3	GYRR*PYYFR*	6.0063
MMA	THRAP3	AR*GTFQFR	11.0337
MMA	THRAP3	GR*NR*GFYPWGQY	6.62242
MMA	TIMELESS	RALQR*GNR	7.40527
MMA	TNFSF15	MAEDLGLSFGETASVEM#LPEHGSCR*PK	1.81441
MMA	TNRC6B	TR*GGSPYNQFDIIPGDTLGGHTGPAGDSWLPAK	2.41697
MMA	TPR	QR*GVSHAMGGR*GGINR	11.7877
MMA	TPR	GVSHAMGGR*GGINR	11.9894
MMA	TRIP6	RGASQASGPLPGPHFPLPGR*GEVWGPGYR	1.5002
MMA	TRIP6	GASQASGPLPGPHFPLPGRGEVWGPGYR*	1.45401
MMA	TRO	QITNETASIHTTAASIR*	5.20559
MMA	TSC1	SSAR*GSSGSR	6.73125
MMA	TWF1	KYLLSQSSPAPLTAAEEELR*QIKINEVQTDV	3.1283
MMA	TXLNG	GR*GGGAEEATEAGR	3.99724
MMA	UBAP2	GEENGIDCNQVDKPSDR*GK	1.85244
MMA	UBAP2L	SGGPSGR*GTER*GR	3.3511
MMA	UBAP2L	QHGVNVSVNASATPFQQPSGYGSHGYNTGR*K	3.71636
MMA	UBAP2L	R*GGPPR	3.63695
MMA	USP51	FAVINHHGTLESGHYTSFIR*	1.45081
MMA	VPS13D	HVCLLDCVVVDLQDM#DIFAAER*	5.69129
MMA	VSIG4	SGYGFTVPQGM#R*	8.03696
MMA	VWDE	NAFCHPPCKNGGHCMR*	6.01759
MMA	WAS	GR*SGPLPPVPLGIAPPPPTPRGPPPPGR*	2.69093
MMA	WAS	SGPLPPVPLGIAPPPPTPR*GPPPPGR*GGPPPPPPPATGR	1.80639
MMA	WAS	GGPPPPPPPATGR*	4.10414
MMA	WDR33	SSSLDGEHHDGYHRDEPFGGPPGSGTPSRGGR*	8.70878
MMA	WDR33	SSSLDGEHHDGYHRDEPFGGPPGSGTPSR*GGR	8.70878
MMA	WDR33	SGSNWGR*GSNMNSGPPR	3.20888
MMA	XYLT1	AARGGGGGGGGGGGGR*	5.25025
MMA	YBX1	MR*R*PYGR	3.808
MMA	YLPM1	WGMIPR*GPASQFYITPSTSLSPR*	1.54286
MMA	YLPM1	R*FEGNRPDGPR*PR	1.77085
MMA	ZC3H12D	LGGPDWVSAGGR*VPGPLSLPSPESQFSPGDLPPPPGLQLQPR	1.42919
MMA	ZC3H12D	LGGPDWVSAGGR*VPGPLSLPSPESQFSPGDLPPPPGLQLQPR*	1.31675
MMA	ZC3H13	GR*NDELER*DER	4.95894
MMA	ZC3HAV1	SLSDVTSTTSSR*	1.33611
MMA	ZFPM1	NER*VCPFPQCR*KSCPSASSLEIHM#R	13.6694
MMA	ZMIZ2	GYVQQGVYSR*GGYPGAPGFTTGYAGGPGGLGLPSHAAR	1.80495
MMA	ZMIZ2	AAGMTPLYAGQR*LPQHGYPGPPQAQPLPR	1.67123
MMA	ZNF142	LSSITSHVAEGCRGGR*	5.03953
MMA	ZNF142	LSSITSHVAEGCR*GGR	5.03953
MMA	ZNF207	MPGYLPGAMPPYGQGPPMVPPYQGGPPRPPMGMR*PPVM#SQGGR*	5.22365
MMA	ZNF207	MPGYLPGAMPPYGQGPPM#VPPYQGGPPRPPMGM#RPPVMSQGGR*	6.55394
MMA	ZNF207	MPGYLPGAMPPYGQGPPM#VPPYQGGPPR*PPMGMR*PPVMSQGGR	5.22365
MMA	ZNF207	MPGYLPGAMPPYGQGPPMVPPYQGGPPR*PPMGMRPPVM#SQGGR*	5.22365
MMA	ZNF302	NKNLEYTECDTFR*STFHSK	1.84321
MMA	ZNF326	NYDAFGGPSTGR*	4.40011
MMA	ZNF326	NYDAFGGPSTGR*GR*	3.28563
MMA	ZNF326	NYDAFGGPSTGR*GR*GR*GHMGDFGSIHR*PGIVVDYQNK	3.95282
MMA	ZNF326	GR*GR*GHMGDFGSIHR*PGIVVDYQNK	4.85721
MMA	ZNF326	GR*GHMGDFGSIHRPGIVVDYQNK	1.57354
MMA	ZNF350	NR*GFAQDR	5.20844
MMA	ZNF568	CQVER*QQGHQ	5.63465
MMA	ZNF784	MAAAR*PEAQSR*SSPTPESR	3.71747
MMA	ZSCAN5D	NR*RSSAPGQLESASQMR*ESWR	4.27668
MMA	ZSCAN5D	NR*RSSAPGQLESASQMRESWR*	4.27668
ADMA	ACIN1	TSGGTR@GVLSGNR	-5.43078
ADMA	ACIN1	GVEYGSGR@GHLGTFEGR	-3.30931
ADMA	ACIN1	HPR@TSGGTR@GVLSGNR	-2.72415
ADMA	ACIN1	KHPR@TSGGTRGVLSGNR@	-6.39741
ADMA	AKAP3	SR@NGDYAR*	-2.62884
ADMA	AKNA	YGR@GQLNYPLPDFSK	-1.48365
ADMA	ALYREF	NR*PAIAR@GAAGGGGR	-2.00163
ADMA	AMBRA1	SMR@YQQNR	-2.85674
ADMA	AMBRA1	QR@ALLQSQPVR	-3.76679
ADMA	ANGEL2	GYGHCVVGR@GR@YPMFPHHSR	-3.67915
ADMA	APCDD1L	ALVDVTGRLNQTRAGRDCARR@	-1.38323
ADMA	API5	YSSNLGNFNYEQR@GAFR@GS	-1.95283
ADMA	API5	YSSNLGNFNYEQR@GAF	-3.05433
ADMA	BCL9L	MR@ILANK	-2.77251
ADMA	BCLAF1	EYSGFAGVSR@PR@GTFFR@I	-2.2533
ADMA	BCLAF1	DYR@NNR@GM	-5.05883
ADMA	BCLAF1	RGGYR@PVWNR	-5.24032
ADMA	BOC	GTMTAWRGM#R@PEV	-1.72504
ADMA	C16orf71	VTR@DACGPTSSDK	-1.61336
ADMA	CAPRIN1	SNQPYYNSR@GVSR@GGSR@GAR@GLMNGY	-2.81373
ADMA	CAPRIN1	SNQPYYNSR@GVSR@GGSR@GA	-4.10275
ADMA	CAPRIN1	SNQPYYNSR@GVSR@GG	-3.02225
ADMA	CAPRIN1	SNQPYYNSR@GV	-2.53758
ADMA	CAPRIN1	SR@GGSR@GAR@GLMNGYR	-1.8167
ADMA	CHTF8	PLGVNSDPFLMAAGSLGGNLTPFPRNPSPFPASSGSLASNPAPFPAGAR@	-5.38421
ADMA	CHTOP	AVAPR@MGLR*	-4.32798
ADMA	CHTOP	AVAPR@MGLR	-3.82008
ADMA	CHTOP	TLLR@GGM#SLR@GQNLLR@GGR	-2.90431
ADMA	CHTOP	TLLR@GGM#SLR@GQNLLRGGR@	-2.90431
ADMA	CHTOP	TLLR@GGMSLR@GQN	-3.23502
ADMA	CHTOP	SLR@GQNLLR*GGR@	-6.39099
ADMA	CHTOP	SLR@GQNLLR@GGR*	-6.39099
ADMA	CHTOP	SLR@GQNLLR@GGR	-3.04227
ADMA	CHTOP	SLR@GQNLLRGGR@	-3.04227
ADMA	CHTOP	LGRPIGALAR@GAIGGR*	-1.38581
ADMA	CHTOP	LGRPIGALAR@GAIGGR	-2.97761
ADMA	CHTOP	ATR@TLLR@GGMSLR@GQNLLR@GGR	-4.03966
ADMA	CHTOP	LLR@GGR	-3.72842
ADMA	CHTOP	LGRPIGALAR@GAIGGR@GLPI	-3.87197
ADMA	CHTOP	TLLR@GGMSLR*	-4.92582
ADMA	CHTOP	GR@GALAR	-1.76696
ADMA	CHTOP	SNIQAR@LGR	-1.44339
ADMA	CIRBP	GYR@GGSAGGR@GFF	-1.7626
ADMA	CIRBP	SR@GGGDR*GYGGNR	-2.33673
ADMA	CIRBP	SR@GGGDR@GYGGNR	-2.3807
ADMA	CIRBP	SR@GYR@GGSAGGR@GF	-2.72931
ADMA	CMPK2	LLR@GPLSGPLLGR	-5.29419
ADMA	CNBP	SR@GR@GFQFVSSSLPDICYR	-3.26659
ADMA	CNKSR2	SSSQGR@R@ESTPTYENSLLRYMSNEKI	-5.19394
ADMA	CNOT4	R@AVYNSFSFPGQAAR	-1.34146
ADMA	CNTNAP3	GR@PHSEAAYTLGPLLCR	-2.15298
ADMA	COL5A3	GPPGRVGKM#GRPGADGAR@	-2.77387
ADMA	COQ10B	KQMVAAFER@R@ACK	-4.29996
ADMA	CSTF2T	GLEMR@GPVPSSR*GPMTGGIQGPG	-1.29571
ADMA	DDX17	LM#QLVDHRGGGGGGGGR@SRYR@TTSSAN	-1.74673
ADMA	DDX5	R@GGFNTFR	-7.73301
ADMA	DHX9	R@GGSSYSGGGYGGGYSSGGYGSGGYGGSANSF	-1.98424
ADMA	DHX9	SGGYR@GSGGFQR@GGGR@GAYGTGYFGQGR*	-1.91578
ADMA	DIDO1	VHSPPR@FTNQR@APAPLQFGGLR@GSAPFSEK	-5.27655
ADMA	EIF4H	AYSSFGGGR@GSR	-4.88382
ADMA	ENTPD7	NSQVLHVR@GRGDWVSCGAM#LSPLL	-2.9075
ADMA	ERCC6L2	SQGSCLTKDILER@EGQVEAGIMTAT	-4.26625
ADMA	EWSR1	SR@GGR@GGGR@GGMGAGER	-1.37545
ADMA	EWSR1	R@GGR@GMDR@GGFGGGR	-2.25674
ADMA	EWSR1	DR@GGFGGGR	-2.19747
ADMA	EWSR1	GR*GR@GGFDR@GGMSR	-2.50299
ADMA	EWSR1	SMSGPDNR@GR@GR@GGFDR@GGM	-2.16712
ADMA	FAM98B	GDYGGR@GGYGGR@GGY	-1.52778
ADMA	FBXO44	R@GHSLLGR	-6.51076
ADMA	FKBP15	QHNTEIR@MAVSK	-1.69356
ADMA	FMNL1	RSARR@R*PPGPPLQVT	-3.84615
ADMA	FOXRED1	VLPHGMGR@GLLTR	-7.17009
ADMA	FPGS	DR@AQQISCPLYLC	-1.40343
ADMA	FRMPD1	TLLR@NMK	-5.50328
ADMA	FUS	GR@GGPMGR@GGYGGGGSGGGGR	-1.75218
ADMA	FUS	GGR@GR@GGSGGGGGGGGGGYNR*	-3.18181
ADMA	FUS	SSGGYEPR@GR@G	-2.65745
ADMA	FUS	SSGGYEPR@	-3.94849
ADMA	FXR2	TYGGSYGGR@GRGR@	-1.64165
ADMA	G3BP1	LRGPGGPR@GGLGGGMR	-4.66142
ADMA	G3BP1	PGFGVGR@GLAPR	-2.14877
ADMA	G3BP1	LR*GPGGPR@GGLGGGMR	-3.5594
ADMA	GATAD2A	GSATTPR@GVLHTFSPSPK	-5.284
ADMA	GIPC1	SAGGRPGSGPQLGTGR@GTLR	-1.79985
ADMA	GMIP	LCEETPITSVPR@GSLR	-1.3978
ADMA	HIF3A	IQR@GAPSQKDTPNPGDSLDTPGPR*	-2.95587
ADMA	HNRNPA0	SNSGPYR@GGYGGGGGYGGSSF	-4.93955
ADMA	HNRNPA1	FSGR@GGFGGSR@GGGGYGGSGDGYNGFGNDGSNFGGGGSYNDFGNYNNQSSNFGPM#K	-4.99121
ADMA	HNRNPA1	GGSR@GGGGYGGSGDGYNGFGNDGSNFGGGGSYNDFGNYNNQSSNFGPM#K	-4.31621
ADMA	HNRNPA1	SGSGNFGGGR@GGGFGGNDNFGR@GGNFSGR*GGFGGSR*	-1.4759
ADMA	HNRNPA1	SGSGNFGGGR@GGGFGGNDNFGR*GGNFSGR@GGFGGSR*	-1.4759
ADMA	HNRNPA1	SGSGNFGGGR@GGGFGGNDNFGRGGNFSGR@GGFGGSR@	-1.4759
ADMA	HNRNPA1	SGSGNFGGGR@GGGFGGNDNFGR	-2.095
ADMA	HNRNPA1	SGSGNFGGGR*GGGFGGNDNFGR*GGNFSGR@GGFGGSR@	-1.4759
ADMA	HNRNPA1	SGSGNFGGGRGGGFGGNDNFGR@GGNFSGR@GGFGGSR@	-1.4759
ADMA	HNRNPA2B1	SGRGGNFGFGDSR@GGGGNFGPGPGSNFR	-1.36663
ADMA	HNRNPAB	R@GGHQNNYKPY	-2.86268
ADMA	HNRNPH3	PGPYDR*PIGGR@GGYYGAGR@GSMYDR	-5.3473
ADMA	HNRNPH3	DRPIGGR@GGYYGAGR@GSMYDR	-4.2004
ADMA	HNRNPH3	PGPYDRPIGGRGGYYGAGR@GSM#YDR@	-3.44008
ADMA	HNRNPH3	GAGR@GSMYDR	-4.21776
ADMA	HNRNPH3	LLGQRPGPYDRPIGGR@GGY	-3.67888
ADMA	HNRNPH3	PGPYDRPIGGR@GGYYGAGRGSM#YDR@	-3.44008
ADMA	HNRNPU	R@GNMPQR@GGGGGGSGGIGYPYPR*APVFPGR@GSY	-1.93111
ADMA	HNRNPU	NQFNR@GGGHR@GRGGFNMR@GGNFR@	-1.67627
ADMA	HNRNPU	GR@GGFNMR*GGNFR@GGAPGNR@GGYN	-1.44721
ADMA	HNRNPU	R@GNMPQR@GGGGGGSGGIGYPYPR*	-1.99576
ADMA	HNRNPU	R@GNMPQR*GGGGGGSGGIGYPYPR*	-1.39834
ADMA	HNRNPU	R@GNMPQR@GGGGGGSGGIGYPYPR	-1.39834
ADMA	HNRNPU	MPQR@GGGGGGSGGIGYPYPR*	-4.14285
ADMA	HNRNPU	APVFPGR@GSYSNR@GNYNR@GGMPNR@GNYNQNF	-2.04326
ADMA	HNRNPU	APVFPGR@GSYSNR@GNYNR@GGMPN	-2.25024
ADMA	HNRNPU	APVFPGR@GSYSNR@GNYN	-1.45489
ADMA	HNRNPU	APVFPGR@GSYSN	-1.43693
ADMA	HNRNPU	YNQNFR@GR@GNNR@GYK	-3.96698
ADMA	HNRNPU	NQFNR@GGGHR@GR@GGFNMR@GGNFR	-1.96971
ADMA	HNRNPU	NQFNR@GGGHR@GR@GGF	-1.91735
ADMA	HNRNPU	NQFNR@GGGH	-2.87265
ADMA	HNRNPUL1	GGNR@GGFQNR@GGGSGGGGNYR*GGFNR*	-7.84658
ADMA	HNRNPUL1	R@GGFQNR@GGGSGGGGNYR@GGFNR	-3.98855
ADMA	HNRNPUL1	GGNR@GGFQNR@GGGSGGGGNYRGGFNR@	-7.84658
ADMA	HNRNPUL1	GPPGGNR@GGFQNR@GGGSGGGGNY	-2.84229
ADMA	HNRNPUL1	GPPGGNR@GGFQN	-4.07744
ADMA	HNRNPUL1	R@GGGSGGGGNYR@GGFNR	-3.13608
ADMA	HNRNPUL1	YENR*GPPGGNR@GGFQNR@GGGSGGGGNYR@GGFNR	-3.0027
ADMA	HNRNPUL1	PGGNR@GGFQNRGGGSGGGGNYR@GGFNR@	-4.52065
ADMA	HNRNPUL1	QNR@GGGSGGGGNYR*GGFNR*	-2.95808
ADMA	HNRNPUL1	YENR*GPPGGNR@GGFQNR@GGGSGGGGNYRGGFNR@	-3.0027
ADMA	ILF2	FGSR@GGPGGGFRPFVPHIPFDFYLCEM#AFPR	-3.25505
ADMA	ILF2	FGSRGGPGGGFR@PFVPHIPFDFYLCEM#AFPR	-3.25505
ADMA	KHDRBS1	FLVPDM#M#DDICQEQFLELSYLNGVPEPSR*GR@	-3.65588
ADMA	KHDRBS1	FLVPDM#M#DDICQEQFLELSYLNGVPEPSR@GR*	-3.65588
ADMA	KHDRBS1	FLVPDM#M#DDICQEQFLELSYLNGVPEPSR@GR	-2.85324
ADMA	KHDRBS1	GR@GVPVR@GR@GAAPPPPPVPR@	-1.94535
ADMA	KHDRBS1	FLVPDM#M#DDICQEQFLELSYLNGVPEPSRGR@	-2.85324
ADMA	KHDRBS1	GR@GVGPPR@GALVR*	-3.64418
ADMA	KHDRBS1	GR*GVGPPR@GALVR@GTPVR@GAITR	-3.6701
ADMA	KHDRBS1	GR@GVGPPR*GALVR*GTPVR@	-2.64268
ADMA	KHDRBS1	GR@GVGPPR@GALVR@GTPVR@GAITR	-3.62186
ADMA	KHDRBS1	GR@GVGPPR@GALVR@GTPV	-3.60588
ADMA	KHDRBS1	GR@GVGPPR@GALV	-3.58542
ADMA	KHDRBS1	GR*GVGPPR@GALVRGTPVR@GAITR@	-3.6701
ADMA	KHDRBS1	GVPVR@GR@GAAPPPPPVPR@	-5.62225
ADMA	KHDRBS1	GAAPPPPPVPR@GR@GVGPPR@GALVR@GTPV	-1.80791
ADMA	KHDRBS1	GVGPPR@GALVR@GTPV	-2.74904
ADMA	KHDRBS1	GVGPPR@GALV	-3.9056
ADMA	KHDRBS1	VR@GTPVR@GAITR@GATVTR*	-1.57168
ADMA	KHDRBS1	VR@GTPVR@GAITR*	-2.98115
ADMA	KHDRBS1	VR@GTPVR@GAITR	-3.57963
ADMA	KHDRBS1	GTPVR@GAITR	-1.31369
ADMA	KHDRBS1	TVTR@GVPPPPTVR*GAPAPR*AR@	-1.70163
ADMA	KIAA1429	ASR@GR@GGLGPSWASANSGSGGSR@GK	-3.56381
ADMA	KIF1C	QEQLR@LQGLQGSGGR@GGGLR	-2.09799
ADMA	KIF1C	LQGLQGSGGR@GGGLR	-1.82112
ADMA	KIF1C	LQGLQGSGGRGGGLR@	-1.82112
ADMA	KRT5	ELQQTAGRHGDDLR@NTKHEISEM#NR	-2.90699
ADMA	LIX1L	LQPGVGTSGR@GTLR	-4.80948
ADMA	LIX1L	LQPGVGTSGRGTLR@	-4.80948
ADMA	LMTK3	AEVLGER@GTAPWVEEEEEEEEGSSPGEDSSSLGGGPSR@	-5.61034
ADMA	LRP4	EFR@CSDGSCIAEHWYCDGDTDCKDGSDEENCP	-5.24377
ADMA	LSG1	RAPAGGSLGR@ALMR	-4.85747
ADMA	LSG1	R*APAGGSLGR@ALMR	-4.97736
ADMA	LSG1	R@APAGGSLGR@ALMR	-5.75237
ADMA	LSM14A	LNAETFGIPLR@PNR@GR@GGY	-2.63562
ADMA	LSM14A	LNAETFGIPLR@PN	-4.3336
ADMA	MC5R	YHHIMTAR@	-1.51021
ADMA	MED12	TSVYR@QQQPAVPQGQR*	-1.82861
ADMA	NCL	GGFGGR@GGFR@GGR@GGGGDHKPQGK	-1.38265
ADMA	NCL	R@GGR@GGGGDHKPQGK	-3.5201
ADMA	NCOA5	LGQGGSAQNM#GPR@PGAPSQGLFGQPSSR*	-1.49694
ADMA	NPPA	RDGGALGR@GPWDSSDR	-4.13687
ADMA	OXLD1	AVAAAVRGSGAR@RFS	-5.2464
ADMA	PABPN1	VYR@GR@AR@ATSWYSPY	-3.49079
ADMA	PABPN1	TNRPGISTTDR*GFPR@AR@YR@	-2.89167
ADMA	PABPN1	TNRPGISTTDR@GFPR@AR*YR*	-5.1474
ADMA	PABPN1	TNRPGISTTDR@GFPR@AR@YR@	-4.72749
ADMA	PABPN1	AR@YR@AR@TTNYNSSR	-2.39878
ADMA	PABPN1	AR@TTNY	-1.70928
ADMA	PABPN1	TTNYNSSR@SR*	-2.39451
ADMA	PABPN1	AR@ATSWYSPY	-1.44039
ADMA	PABPN1	SR@FYSGFNSR@PR@GR	-3.49873
ADMA	PABPN1	TNRPGISTTDR*GFPR@AR@YR*	-5.1474
ADMA	PABPN1	TNRPGISTTDR@GFPR@AR@YR*	-2.89167
ADMA	PABPN1	TNR*PGISTTDR@GFPR@AR@Y	-4.67196
ADMA	PABPN1	TNRPGISTTDR@GFPR@AR@YR	-5.53931
ADMA	PABPN1	TNRPGISTTDR@GFPR@	-4.40086
ADMA	PABPN1	TNRPGISTTDR@GFPR*	-3.77787
ADMA	PABPN1	YR@AR@TTNYNSSR@SR@FYSGF	-4.54504
ADMA	PABPN1	YR@AR@TTNYNSSR	-3.02769
ADMA	PABPN1	TTNYNSSR@SR@FYSGFN	-5.00402
ADMA	PABPN1	SR@FYSGFNSR@PR*GR@	-2.96002
ADMA	PABPN1	SR@FYSGFNSR@PR@GR@VY	-1.59805
ADMA	PABPN1	SR@FYSGFNSR	-3.29304
ADMA	PABPN1	TSLALDESLFR@GR	-1.50721
ADMA	PAGE3	SR*SR@ERR@DDQDSNHPVGAVVAQELPSN	-1.522
ADMA	PCED1B	PAPVVHR@GFGR	-4.06845
ADMA	PCED1B	PAPVVHR@GFGR*	-3.82974
ADMA	PCED1B	PAPVVHRGFGR@	-4.16897
ADMA	PLEKHG6	RDSR@PR	-1.7645
ADMA	PML	R@LR@HALR	-5.03762
ADMA	PML	LHPQLHR@APIR	-2.66419
ADMA	PML	YLLYR@AQ	-2.39473
ADMA	PML	LR@HALR	-3.05495
ADMA	PNN	LLALSGPGGGR*GR@GSLLLR	-2.4173
ADMA	PNN	LLALSGPGGGR@GR*GSLLLR	-2.4173
ADMA	PNN	LLALSGPGGGR@GR@GSLLLR	-3.70891
ADMA	PNN	LLALSGPGGGR*GR*GSLLLR@	-3.70891
ADMA	PNN	LLALSGPGGGRGR@GSLLLR@	-3.70891
ADMA	RBM27	GR@GGR@GR@GSLNHMVVDHRPK	-4.59952
ADMA	RBM27	GGR@GR@GSLNHMVVDHRPK	-2.94731
ADMA	RBM3	SYSR@GGGDQGYGSGR	-1.84564
ADMA	RBM33	KVTLTR@GGLQQPPHLPAGPHAHSPVPPGIK	-2.70707
ADMA	RBM33	VGPQR@FPGPPEFPQHTPGPVPNSFSQPPRLPLQDQWR@APPPPQDR@	-2.5309
ADMA	RBM47	GPR@GSYLGGYSAGR*GIYSR	-5.46297
ADMA	RBM47	GPR@GSYLGGYSAGR@GIYSR	-1.51167
ADMA	RNF115	GHQTHTDFWGAR*PPR@LPLGR	-1.74942
ADMA	RNF126	QPR@AR@LTTR	-4.92147
ADMA	SAFB	SMSGHSGPGHMMNR@GGMSGR@GSFAPGGASR	-5.4597
ADMA	SERBP1	GR@GDGFDSR	-1.33926
ADMA	SFPQ	DR*FR@SR@GGGGGGFHR*	-1.62849
ADMA	SFPQ	FR@SR@GGGGGGFHR*	-1.78746
ADMA	SFPQ	R*R@GGGGGR@GGLHDFR	-2.62123
ADMA	SIPA1	QPAR@PPLTPHTFEPR*PVR@GPLLR	-1.32285
ADMA	SIPA1	QPAR@PPLTPHTFEPR*PVR*GPLLR*	-1.32285
ADMA	SIPA1	QPAR@PPLTPHTFEPR*PVRGPLLR@	-1.32285
ADMA	SIPA1	QPAR@PPLTPHTFEPRPVR@GPLLR*	-1.32285
ADMA	SMARCD2	AGLQVGPPAGSPFGAAAPLR@PGM#PPTMM#DPFR*K	-1.35702
ADMA	STRBP	GR@GTLTR@GAFVGATAAPGYIAPGYGTPYGY	-2.04553
ADMA	SYNCRIP	R@GGNVGGK	-2.98387
ADMA	TAF15	RPEFMR@GGGSGGGR*	-2.1558
ADMA	TAF15	R@GR@GGFQGR	-2.0871
ADMA	TAF4	VALR@QPHNR	-1.51479
ADMA	TAF6L	FAPR@GAPH	-4.24208
ADMA	TAF6L	FAPR@GAPHFR@FIIAGR	-5.28593
ADMA	TAF6L	GAPHFR@FIIAGR	-3.68273
ADMA	TBXA2R	PGCR@LCR	-1.42899
ADMA	THRAP3	NHPR@VYQNR@DFR@GHNR@GY	-9.68906
ADMA	THRAP3	NHPR@VYQNR	-3.60667
ADMA	THRAP3	NHPR@VYQNR*	-4.0908
ADMA	THRAP3	NHPR@VYQNR*DFR@GH	-4.01306
ADMA	THRAP3	NHPR@VYQNR@DFR@GH	-4.03151
ADMA	THRAP3	NHPR*VYQNR@DFR@GHNR@GY	-4.15928
ADMA	TPR	QFNR@QR*GVSH	-1.53848
ADMA	TPR	QFNR@QR*GVSHAM#GGR@GGINR	-2.42438
ADMA	TPR	QFNR*QR@GVSHAMGGR*GGINR*	-2.53913
ADMA	TPR	QFNR@QR@GVSHAMGGR@GGINR@GNIN	-3.76969
ADMA	TPR	QFNR*QR@GVSH	-1.53848
ADMA	TPR	QFNR*QR@GVSHAMGGR@GGINR	-3.02565
ADMA	TPR	QFNR@QR@GVSHAMGGR@GGINR	-4.87858
ADMA	TPR	QR@GVSHAMGGR@GGINR	-3.32932
ADMA	TPR	QR@GVSHAMGGR*GGINR@GNIN	-3.6476
ADMA	TPR	QR@GVSHAMGGR@GGINR*GNIN	-2.94787
ADMA	TPR	QR@GVSHAMGGR@GGINR@GNIN	-3.59427
ADMA	TPR	QR@GVSHAMGGRGGINR@	-3.32932
ADMA	TPR	SHAMGGR@GGINR	-3.62599
ADMA	TRA2B	SYR@GGGGGGGGWR	-2.51135
ADMA	TTN	TETQFIISGLTQNSQYEFR@	-1.79921
ADMA	UBAP2L	R@GGR*FSAQGM#GTFNPADYAEPANTDDNYGNSSGNTWNNTGHFEPDDGTSAWR	-3.3439
ADMA	UBAP2L	R@GGR@FSAQGM#GTFNPADYAEPANTDDNYGNSSGNTWNNTGHFEPDDGTSAWR	-3.6771
ADMA	UBOX5	LTR@GQLQHLGTR	-3.73839
ADMA	WDR33	SGSNWGR@GSNM#NSGPPR	-3.35445
ADMA	WDR33	SGSNWGR@GSNMNSGPPR*	-5.19104
ADMA	WDR33	DEPFGGPPGSGTPSR*GGR@	-2.75391
ADMA	WDR33	DEPFGGPPGSGTPSR@GGR*	-2.75391
ADMA	WWC3	SLCASTLTVSSGSSR*GSLASSR*GSLASSR@	-3.14197
ADMA	WWC3	SLCASTLTVSSGSSR@GSLASSRGSLASSR@	-3.14197
ADMA	WWC3	SLCASTLTVSSGSSRGSLASSR@GSLASSR@	-3.14197
ADMA	WWC3	GSLASSR@GSLASSR	-2.78251
ADMA	YBX3	QFSGAR@NQLR	-1.5144
ADMA	YLPM1	GPR*FEGNR*PDGPR@PR@YEGHPAEGTK	-1.48291
ADMA	YLPM1	GPR@FEGNR*PDGPR@PR*YEGHPAEGTK	-1.48291
ADMA	YLPM1	GPR@FEGNRPDGPR@PR@YEGHPAEGTK	-1.48291
ADMA	ZAK	YGR@GSISLNSSPR@GR	-4.6486
ADMA	ZBTB4	SGSEGPVGAGEGDR@MEGIG	-3.59376
ADMA	ZFC3H1	HASER*GHLR@GPSSYR*PK	-5.81247
ADMA	ZFC3H1	HASER@GHLR@GPSSYR*PK	-1.81955
ADMA	ZFC3H1	HASER@GHLR@GPSSYRPK	-2.87782
ADMA	ZFC3H1	LR@GPSSYRPK	-3.22342
ADMA	ZFC3H1	PSFWER@SHLALDR	-1.8144
ADMA	ZNF207	MPGYLPGAMPPYGQGPPMVPPYQGGPPRPPM#GM#R@PPVMSQGGR@	-2.17635
ADMA	ZNF408	GNLR@GHLR	-7.00466
ADMA	ZNF605	R@NSLLIR	-4.55176
ADMA	ZNF638	R@FAGHESYQNMGPQR	-1.44129
ADMA	ZNF638	FYPAGR@AR@GIPHR@FAGHESYQNM#GPQR	-1.70018
ADMA	ZNF74	SR@GGTLAGHTQERPGH	-7.4211
SDMA	ALYREF	AGSQGGR@GGGAQAAAR	4.1727
SDMA	ALYREF	GAGGFGGGGGTR@R	1.78353
SDMA	CAPRIN1	GAPR@GR@GGPPRPNR	3.04606
SDMA	CAPRIN1	GR@GGPPRPNR	10.9015
SDMA	CCDC9	R*GR@GR*GSPHLSGAGDTSISDR	8.56495
SDMA	CCDC9	RGR@GR@GSPHLSGAGDTSISDR	7.88141
SDMA	CCDC9	R@GR@GRGSPHLSGAGDTSISDR	8.56495
SDMA	CCDC9	R@GR*GR*GSPHLSGAGDTSISDR	8.56495
SDMA	CDK13	GHISTSTGR@GR@GR@GLPY	3.0811
SDMA	CHTOP	GGLGR@GAMGR@GGIGGR*GR@GMIGR	2.78753
SDMA	CHTOP	GGLGR@GAMGR*GGIGGR*	5.89424
SDMA	CHTOP	GGLGR@GAMGR@GGIGGR*	8.75678
SDMA	CHTOP	GGLGR@GAMGR*	6.83061
SDMA	CHTOP	TLLRGGMSLR@GQNLLR	2.59671
SDMA	CHTOP	GGIGGR*GR@GMIGR	3.052
SDMA	CIRBP	GGSAGGR@GFF	1.70148
SDMA	CLEC11A	R@NAAGDTR@DAVQALQEAQGR	1.53828
SDMA	CMBL	VHHLM#M#KYSEFR@	2.5391
SDMA	CNBP	GR@GFQFVSSSLPDICYR	2.08602
SDMA	COIL	GR*GR@GR@GHPVSCVVNR	2.2432
SDMA	COIL	GR@GR@GR@GHPVSCVVNR	12.2511
SDMA	COIL	GR@GR*GR@GHPVSCVVNR	2.2432
SDMA	COL3A1	GAAGEPGR@DGVPGGPGM#R*	1.55109
SDMA	CPEB2	VFRTDNNSNTLLPLQVR@MDRSR	7.42913
SDMA	DHX36	GSGGGGGGGGGGR@GGR@GR	5.79071
SDMA	DHX36	R*DGGPR@SSGGGYGGGPAGGHGGNR@GSGGGGGGGGGGR@	4.46574
SDMA	DHX36	R@DGGPR@SSGGGYGGGPAGGHGGNR*GSGGGGGGGGGGR@	4.46574
SDMA	DHX36	GSGGGGGGGGGGR*GGR@GR*	5.79071
SDMA	DHX9	AGYGAGVGGGYR@GVSR*GGFR	5.41215
SDMA	DHX9	GVSR@GGFR@GNSGGDYR	6.30961
SDMA	DHX9	SGGYR*GSGGFQR@GGGR@GAYGTGYFGQGR@GGGGY	4.96997
SDMA	DHX9	R@GSGGFQR*GGGR*GAYGTGYFGQGR@GGGGY	2.50142
SDMA	DHX9	SGGYR@GSGGFQR*GGGR@GAYGTGYFGQGR*	5.68966
SDMA	DHX9	SGGYR@GSGGFQR@GGGR*GAYGTGYFGQGR*	5.68966
SDMA	DHX9	SGGYR@GSGGFQR@GGGR*GAYGTGYFGQGR@GGGGY	4.96997
SDMA	DHX9	SGGYR*GSGGFQR@GGGR*GAYGTGYFGQGR@GGGGY	9.10544
SDMA	DHX9	SGGYR*GSGGFQR@GGGR@GAYGTGYFGQGR*GGGGY	9.10544
SDMA	DHX9	SGGYR@GSGGFQR*GGGR@GAYGTGYFGQGR@GGGGY	4.96997
SDMA	DHX9	SGGYR@GSGGFQR@GGGR@GAYGTGYFGQGR@GGGGY	1.43818
SDMA	DHX9	SGGYR*GSGGFQR*GGGR@GAYGTGYFGQGR@GGGGY	9.10544
SDMA	DHX9	SGGYR@GSGGFQR*	10.9036
SDMA	DHX9	YGTGYFGQGR@GGGGY	2.38019
SDMA	DHX9	GSGGFQR@GGGR@GAYGTGYFGQGR@GGGGY	6.29422
SDMA	DHX9	GSGGFQR*GGGR@GAYGTGYFGQGR*GGGGY	2.48787
SDMA	DHX9	GSGGFQR@GGGR*GAYGTGYFGQGR*GGGGY	2.48787
SDMA	DHX9	GSGGFQR@GGGR*GAYGTGY	2.30651
SDMA	DHX9	GSGGFQR@GGGR@GAYGTGYFGQ	3.05138
SDMA	DHX9	GGGR*GAYGTGYFGQGR@GGGGY	4.24541
SDMA	DHX9	GGGR@GAYGTGYFGQGR*GGGGY	4.24541
SDMA	DHX9	GGGR@GAYGTGYFGQGR@GGGGY	7.51527
SDMA	DHX9	GGGR@GAYGTGY	8.43758
SDMA	DHX9	GPSGGYR@GSGGFQRGGGR@GAYGTGYFGQGR@GGGGY	4.63077
SDMA	DHX9	GNSGGDYR*GPSGGYR@GSGGFQR*	4.71905
SDMA	DHX9	GNSGGDYR@GPSGGYR@GSGGFQR	4.71905
SDMA	DHX9	GSGGFQR*GGGR*GAYGTGYFGQGR@GGGGY	2.48787
SDMA	DROSHA	GR@GGHGAR@PSAPSFR@PQNLR	3.10394
SDMA	EIF4H	GFRDDFLGGR@GGSR	1.35068
SDMA	EIF4H	GFRDDFLGGR@GGSRPGDR	1.48887
SDMA	EIF4H	GFRDDFLGGRGGSR@PGDR	1.84734
SDMA	EWSR1	GGR@GGGR@GGM#GLQSESLVYTSILK	3.07328
SDMA	EWSR1	GGMSR@GGR@GGGR@GGMGAGER	8.04045
SDMA	EWSR1	SR@GGR@GGGR*GGMGAGER	7.80649
SDMA	EWSR1	GGR*GGGR@GGMGAGER	9.77087
SDMA	EWSR1	GGR@GGGR*GGMGAGER	9.77087
SDMA	EWSR1	GGR@GGGR@GGMGAGER	2.30523
SDMA	EWSR1	SR*GGR@GGGR@GGMGSAGER	2.19115
SDMA	EWSR1	SR@GGR@GGGR*GGMGSAGER	2.19115
SDMA	EWSR1	GGR*GGGR@GGMGSAGER	8.72633
SDMA	EWSR1	GGR@GGGR*GGMGSAGER	3.488
SDMA	EWSR1	GGR@GGGR@GGMGSAGER	8.95296
SDMA	EWSR1	GR@GGPGGMR*GGR@GGLMDR*	6.22083
SDMA	EWSR1	GR@GGPGGMR*GGR@GGLMDR@GGPGGMF	7.95463
SDMA	EWSR1	GR@GGPGGMR@GGR*GGLMDR*GGPGGMF	4.60069
SDMA	EWSR1	GR@GGPGGMR@GGR*GGLMDR@GGPGGMF	7.95463
SDMA	EWSR1	GR@GGPGGMR@GGR@GGLMDR*GGPGGMF	7.95463
SDMA	EWSR1	GR@GGPGGMR@GGR@GGLMDR@GGPGGMF	4.37261
SDMA	EWSR1	GR@GGPGGMR*GGR@GGLMDR	6.44601
SDMA	EWSR1	GR@GGPGGMR*GGR*GGLMDR	1.40715
SDMA	EWSR1	GR@GGPGGMR@GGR*GGLMDR	7.48357
SDMA	EWSR1	GR@GGPGGMR@GGR@GGLMDRGGPGGMF	4.60069
SDMA	EWSR1	GR@GGPGGMR*GGR	10.3655
SDMA	EWSR1	GR@GGPGGMR@GGRGGLMDR	1.40715
SDMA	EWSR1	GR@GGPGGMRGGR*GGLM#DR@	4.55903
SDMA	EWSR1	GR@GGPGGMRGGR@GGLMDR	1.40715
SDMA	EWSR1	GR@GGPGGMR	2.10683
SDMA	EWSR1	GGR@GGLMDR	6.78657
SDMA	EWSR1	GR@GR@GGFDR@GGMSR*	7.78034
SDMA	EWSR1	GGFDR@GGMSR*	6.78324
SDMA	EWSR1	GGFDR@GGMSR	6.74597
SDMA	EWSR1	GR@GGDR@GGFR	4.73664
SDMA	EWSR1	GGMSR@GGR@GGGR@GGMGSAGER	2.35193
SDMA	EWSR1	GR@GGPGGM#R*GGRGGLMDR@	4.55903
SDMA	EWSR1	GR@GR*GGFDR*GGMSR	7.40483
SDMA	EWSR1	GR@GR*GGFDR@GGMSR	6.9722
SDMA	EWSR1	GR@GR*GGFDR	5.87564
SDMA	FAM110D	GGGSEAAGSAR@DR	1.50669
SDMA	FAM120A	GR*GGR@GPFPLQVVSVGGPAR	5.34183
SDMA	FAM120A	GR@GGR*GPFPLQVVSVGGPAR	5.34183
SDMA	FAM120A	GR@GGR@GPFPLQVV	4.80023
SDMA	FAM98A	AGQGGGWGGR@GSQNYHQGGQFEQHFQHGGYQYNHSGFGQGR	5.11167
SDMA	FAM98A	RQDGPQQQTGGR@GGGR@GGYEHSSY	3.00301
SDMA	FAM98B	GGWGGGGGGWGGGGGGGGGWGGGGGGGR@GGFQGR	5.03432
SDMA	FAM98B	GDYGGR@GGYGGR*	5.72319
SDMA	FAM98B	GDYGGR*GGYGGR@GGYGGR@GYGDPYGGGGGGGGGGGGGGGYR	4.78827
SDMA	FAM98B	GDYGGR@GGYGGR@GGYGGR*GYGDPYGGGGGGGGGGGGGGGYR	4.78827
SDMA	FAM98B	GGYGGR@GYGDPYGGGGGGGGGGGGGGGYR	6.61276
SDMA	FAM98B	QEGGGGR@GGWGGGGGGGGR*	2.94697
SDMA	FAM98B	QEGGGGR*GGWGGGGGGGGR*GGGGGGGGR@	6.39749
SDMA	FAM98B	QEGGGGR*GGWGGGGGGGGR@GGGGGGGGR*	6.39749
SDMA	FAM98B	QEGGGGR@GGWGGGGGGGGR*GGGGGGGGR@	10.674
SDMA	FAM98B	QEGGGGR@GGWGGGGGGGGR@GGGGGGGGR*	10.674
SDMA	FAM98B	QEGGGGR@GGWGGGGGGGGR@GGGGGGGGR@GGW	2.31167
SDMA	FAM98B	QEGGGGR@GGWGGGGGGGGR*GGGGGGGGR@GGWGGGGGGWGGGGGGGGGWGGGGGGGR@GGFQGR	6.79944
SDMA	FAM98B	QEGGGGR@GGWGGGGGGGGR@GGGGGGGGR*GGWGGGGGGWGGGGGGGGGWGGGGGGGR@GGFQGR	4.02929
SDMA	FAM98B	QEGGGGR@GGWGGGGGGGGR@GGGGGGGGR@GGWGGGGGGWGGGGGGGGGWGGGGGGGR@GGFQGR	3.12844
SDMA	FAM98B	QEGGGGR*GGWGGGGGGGGR@GGGGGGGGR@GGWGGGGGGWGGGGGGGGGWGGGGGGGRGGFQGR@	6.79944
SDMA	FAM98B	QEGGGGR@GGWGGGGGGGGR*GGGGGGGGR@GGWGGGGGGWGGGGGGGGGWGGGGGGGRGGFQGR@	6.79944
SDMA	FAM98B	QEGGGGR@GGWGGGGGGGGR@GGGGGGGGR*GGWGGGGGGWGGGGGGGGGWGGGGGGGRGGFQGR@	6.79944
SDMA	FAM98B	QEGGGGR@GGWGGGGGGGGRGGGGGGGGR@	6.39749
SDMA	FAM98B	GGWGGGGGGGGR@GGGGGGGGR	2.35637
SDMA	FAM98B	GGWGGGGGGGGR*GGGGGGGGR@	4.89256
SDMA	FAM98B	GGWGGGGGGGGR@GGGGGGGGR*	4.89256
SDMA	FAM98B	GGWGGGGGGGGR@GGGGGGGGR@GGW	1.86658
SDMA	FAM98B	GGWGGGGGGGGR@GGGGGGGGR@GGWGGGGGGWGGGGGGGGGWGGGGGGGR@GGFQGR	4.37399
SDMA	FAM98B	GGWGGGGGGGGR@GGGGGGGGR@GGWGGGGGGWGGGGGGGGGWGGGGGGGR*GGFQGR*	4.37399
SDMA	FAM98B	GGWGGGGGGGGR@GGGGGGGGR*GGWGGGGGGWGGGGGGGGGWGGGGGGGR*GGFQGR*	5.03336
SDMA	FAM98B	GGWGGGGGGGGR*GGGGGGGGR@GGWGGGGGGWGGGGGGGGGWGGGGGGGRGGFQGR@	5.03336
SDMA	FAM98B	GGWGGGGGGGGR@GGGGGGGGR*GGWGGGGGGWGGGGGGGGGWGGGGGGGRGGFQGR@	5.03336
SDMA	FAM98B	GGWGGGGGGGGR@GGGGGGGGR@GGWGGGGGGWGGGGGGGGGWGGGGGGGRGGFQGR@	5.15717
SDMA	FAM98B	GGWGGGGGGGGRGGGGGGGGR@	2.35637
SDMA	FAM98B	GGGGGGGGR*GGWGGGGGGWGGGGGGGGGWGGGGGGGR@GGFQGR	4.33202
SDMA	FAM98B	GGGGGGGGR@GGWGGGGGGWGGGGGGGGGWGGGGGGGR@GGFQGR	8.37732
SDMA	FAM98B	GGGGGGGGR*GGWGGGGGGWGGGGGGGGGWGGGGGGGRGGFQGR@	4.33202
SDMA	FAM98B	GGGGGGGGR@GGWGGGGGGWGGGGGGGGGWGGGGGGGRGGFQGR@	8.37732
SDMA	FAM98B	GDYGGR@GGY	1.94245
SDMA	FAM98B	QEGGGGR*GGWGGGGGGGGR@GGGGGGGGR@GGWGGGGGGWGGGGGGGGGWGGGGGGGR@GGFQGR	6.83203
SDMA	FAM98B	GGWGGGGGGGGR*GGGGGGGGR@GGWGGGGGGWGGGGGGGGGWGGGGGGGR@GGFQGR	5.88721
SDMA	FAM98B	GGWGGGGGGGGR@GGGGGGGGR*GGWGGGGGGWGGGGGGGGGWGGGGGGGR@GGFQGR	5.03336
SDMA	FAM98B	GGWGGGGGGGGR*GGGGGGGGR@GGWGGGGGGWGGGGGGGGGWGGGGGGGR*GGFQGR*	5.03336
SDMA	FAM98B	GGGGGGGGR@GGWGGGGGGWGGGGGGGGGWGGGGGGGR*GGFQGR*	8.37732
SDMA	FBL	GGGFGGR@GGFGDR	9.76431
SDMA	FBL	GGGFGGR@GGFGDR*GGR	2.52678
SDMA	FBL	GGGFGGR@GGFGDR@GGR	8.21025
SDMA	FBL	GGR@GGFGGGR@GR@GGGFR@GR	6.65526
SDMA	FBL	GGFGGGR@GR@GGGFR	6.34661
SDMA	FBL	GGR@GGR@GGFGGGR*	4.09154
SDMA	FBL	GGR*GGR@GGFGGGR@GR@GGGFR	2.9123
SDMA	FBL	GGR@GGR*GGFGGGR@GR@GGGFR	2.9123
SDMA	FBL	GGR@GGR@GGFGGGR@GR@GGGFR	6.32804
SDMA	FBL	GR*GR*GGGGGGGGGGGGGR@GGGGFHSGGNR	8.16634
SDMA	FBL	GR*GR@GGGGGGGGGGGGGR*GGGGFHSGGNR	8.16634
SDMA	FBL	GR*GR@GGGGGGGGGGGGGR@GGGGFHSGGNR	6.62655
SDMA	FBL	GR@GR*GGGGGGGGGGGGGR*GGGGFHSGGNR	8.16634
SDMA	FBL	GR@GR*GGGGGGGGGGGGGR@GGGGFHSGGNR	6.62655
SDMA	FBL	GR@GR@GGGGGGGGGGGGGR*GGGGFHSGGNR	8.04033
SDMA	FBL	GR@GR@GGGGGGGGGGGGGR@GGGGFHSGGNR	5.01554
SDMA	FBL	R*GGGGGGGGGGGGGR@GGGGFHSGGNR	8.03649
SDMA	FBL	GR@GGGGGGGGGGGGGR*GGGGFHSGGNR	7.54965
SDMA	FBL	GR@GGGGGGGGGGGGGR@GGGGFHSGGNR	10.4166
SDMA	FBL	GR@GGGGGGGGGGGGGR*GGGGFHSGGNR*	10.4166
SDMA	FBL	GGGGGGGGGGGGGR@GGGGFHSGGNR	9.9383
SDMA	FBL	MKPGFSPR@GGGFGGR*	5.52926
SDMA	FBL	GGR@GGFGGGR	4.54268
SDMA	FBL	GGR@GGFGGGR@GR@GGGFR	9.77756
SDMA	FBL	GR@GR@GGGGGGGGGGGGGR*GGGGFHSGGNR*	5.01554
SDMA	FBL	R@GRGGGGGGGGGGGGGR@GGGGFHSGGNR	3.85038
SDMA	FBL	GGGGFHSGGNR@GR@GR*GGK	2.20142
SDMA	FUS	GGGNGR@GGR@GR*GGPMGR@GGYGGGGSGGGGR	10.8784
SDMA	FUS	GGR*GR@GGPMGR*GGYGGGGSGGGGR@GGFPSGGGGGGGQQR	7.69272
SDMA	FUS	GGR@GR*GGPMGR@GGYGGGGSGGGGR*GGFPSGGGGGGGQQR	7.69272
SDMA	FUS	GGR@GR*GGPMGR@GGYGGGGSGGGGR@GGFPSGGGGGGGQQR	6.7813
SDMA	FUS	GGR@GR@GGPMGR*GGYGGGGSGGGGR@GGFPSGGGGGGGQQR	7.84925
SDMA	FUS	GGR*GR*GGPMGR@GGYGGGGSGGGGR	8.57634
SDMA	FUS	GR*GGPMGR*GGYGGGGSGGGGR@GGFPSGGGGGGGQQR	6.30275
SDMA	FUS	GGR@GGYDR@GGYR	5.14187
SDMA	FUS	GGR@GGYDRGGYR@	5.14187
SDMA	FUS	GR@GGDR@GGFR@GGR@GGGDR	3.14914
SDMA	FUS	GGR*GR@GGSGGGGGGGGGGYNR	2.03038
SDMA	FUS	GGR@GR*GGSGGGGGGGGGGYNR	2.03038
SDMA	FUS	GR@GGSGGGGGGGGGGYNR*SSGGYEPR*	5.88348
SDMA	FUS	GR*GGSGGGGGGGGGGYNR@SSGGYEPR	4.0929
SDMA	FUS	GR@GGSGGGGGGGGGGYNR*SSGGYEPR	8.86458
SDMA	FUS	GR@GGSGGGGGGGGGGYNR	3.87745
SDMA	FUS	GR@GGYGGGGSGGGGR*GGFPSGGGGGGGQQR	8.61691
SDMA	FUS	GR@GGYGGGGSGGGGR@GGFPSGGGGGGGQQR	1.65422
SDMA	FUS	GGYGGGGSGGGGR@GGFPSGGGGGGGQQR	8.37422
SDMA	FUS	GR@GGGR*GGR@GGMGGSDR@GGFNK	3.83221
SDMA	FUS	GR@GGGR@GGR@GGMGGSDR*GGFNK	3.83221
SDMA	FUS	GR*GGGR@GGR*GGMGGSDR	8.06467
SDMA	FUS	GR@GGGR*GGR*GGMGGSDR	9.49766
SDMA	FUS	GR@GGGR*GGR@GGMGGSDR	12.2794
SDMA	FUS	GR@GGGR@GGR*GGMGGSDR	12.2794
SDMA	FUS	GR@GGGR@GGR@GGMGGSDR	8.76536
SDMA	FUS	GGR@GGMGGSDR	4.99753
SDMA	FUS	GGGNGR*GGR@GR@GGPMGR*	2.3547
SDMA	FUS	GGGNGR*GGR@GR@GGPMGR@GGYGGGGSGGGGR	7.62642
SDMA	FUS	GGGNGR@GGR*GR@GGPMGR@GGYGGGGSGGGGR	7.62642
SDMA	FUS	GGGNGR@GGR@GR@GGPMGR*	5.28441
SDMA	FUS	GGGNGR@GGR@GR@GGPMGR@GGYGGGGSGGGGR	6.7855
SDMA	FUS	GGGNGR@GGR@GR@GGPM	1.45729
SDMA	FUS	GGR*GR@GGPMGR@GGYGGGGSGGGGR*GGFPSGGGGGGGQQR	7.69272
SDMA	FUS	GGR*GR@GGPMGR@GGYGGGGSGGGGR@GGFPSGGGGGGGQQR	6.7813
SDMA	FUS	GGR@GR@GGPMGR@GGYGGGGSGGGGR*GGFPSGGGGGGGQQR	6.7813
SDMA	FUS	GGR@GR@GGPMGR@GGYGGGGSGGGGR@GGFPSGGGGGGGQQR	9.31782
SDMA	FUS	GGR*GR@GGPMGR*GGYGGGGSGGGGR	8.57634
SDMA	FUS	GGR@GR@GGPMGR*GGYGGGGSGGGGR	6.56888
SDMA	FUS	GGR@GR@GGPMGR@GGYGGGGSGGGGR	9.4264
SDMA	FUS	GGR@GR@GGPM	1.56003
SDMA	FUS	GR*GGPMGR@GGYGGGGSGGGGR*GGFPSGGGGGGGQQR	6.30275
SDMA	FUS	GR*GGPMGR@GGYGGGGSGGGGR@GGFPSGGGGGGGQQR	10.5168
SDMA	FUS	GR@GGPMGR*GGYGGGGSGGGGR*GGFPSGGGGGGGQQR	6.30275
SDMA	FUS	GR@GGPMGR*GGYGGGGSGGGGR@GGFPSGGGGGGGQQR	10.5168
SDMA	FUS	GR@GGPMGR@GGYGGGGSGGGGR*GGFPSGGGGGGGQQR	8.19172
SDMA	FUS	GR@GGPM#GR@GGYGGGGSGGGGR@GGFPSGGGGGGGQQR	6.85017
SDMA	FUS	GR*GGPM#GR@GGYGGGGSGGGGR	8.72991
SDMA	FUS	GR@GGPMGR*GGYGGGGSGGGGR	13.7992
SDMA	FUS	GR@GGPMGR@GGYGGGGSGGGGR	10.4773
SDMA	FUS	GR@GGPMGR	3.8921
SDMA	FUS	GGR@GGYDR*GGYR*	5.14187
SDMA	FUS	GGR@GGYDR*GGYR	3.48517
SDMA	FUS	GR@GGDR@GGFR*GGR*GGGDR	7.72908
SDMA	FUS	GR@GGDR@GGF	1.72269
SDMA	FXR1	SVSGGR*GR@GGPR	8.88969
SDMA	G3BP1	GGM#VQKPGFGVGR@GLAPR	3.12188
SDMA	GAR1	GGGR@GGGGR@GGGR@GGGFR	7.4912
SDMA	GAR1	GGR@GGGGGGFR	4.17077
SDMA	GAR1	GGR@GGGGGGFR@GGR@GGGFR	9.49872
SDMA	GAR1	GGR@GGGGGGFR*GGR@GGGFR*	9.49872
SDMA	GAR1	GGR@GGGFR*GR*GH	6.37775
SDMA	GAR1	GGR@GGGFR*GR@GH	6.91929
SDMA	GAR1	GGR@GGGFR@GR@GH	5.83106
SDMA	GAR1	GGR@GGGGGFR	7.9882
SDMA	GIGYF1	GAGPPLAGTSR@GR@GSTR	1.72969
SDMA	GIGYF1	SR@GR@GR@GDSCFYQR	2.53577
SDMA	GIGYF1	GR@GR*GDSCFYQR	5.55424
SDMA	GIGYF1	GR@GR@GDSCFYQR	9.42702
SDMA	GIGYF1	SR*GR@GR@GDSCFYQR	3.72584
SDMA	GIGYF1	GR*GR@GDSCFYQR	5.55424
SDMA	GIGYF2	LTGR*GGGGTVVGAPR@GR*	4.88206
SDMA	GIGYF2	LTGR@GGGGTVVGAPR@GR*	3.1405
SDMA	GIGYF2	LTGR@GGGGTVVGAPR*	4.41907
SDMA	GIGYF2	LTGR@GGGGTVVGAPR	4.04101
SDMA	GIGYF2	GGGGTVVGAPR@GR*	1.93227
SDMA	GIGYF2	GGGGTVVGAPR@GR@	5.30708
SDMA	GIGYF2	SSSR@GR*GR@GR@GECGFYQR	2.55331
SDMA	GIGYF2	SSSR@GR@GR@GR@GECGFYQR	3.20248
SDMA	GIGYF2	GR@GR@GR@GECGFYQR	9.01788
SDMA	GIMAP4	LKMFGER*AR@SFMILIFTR	2.06552
SDMA	GRIN2A	R@STASYCSRDSR	1.74788
SDMA	HAP1	LELDEATR@	1.54308
SDMA	HNRNPA1	SGSGNFGGGR@GGGFGGNDNFGR@GGNFSGRGGFGGSR*	2.67684
SDMA	HNRNPA1	FGGGR@GGGFGGNDNFGRGGNFSGR@GGFGGSR*	2.5212
SDMA	HNRNPA1	SGSGNFGGGRGGGFGGNDNFGR@GGNFSGR@GGFGGSR	9.03441
SDMA	HNRNPA1	GGGFGGNDNFGR*GGNFSGRGGFGGSR@	6.4256
SDMA	HNRNPA1	SGSGNFGGGR@GGGFGGNDNFGR*GGNFSGR*GGFGGSR*	2.67684
SDMA	HNRNPA1	SGSGNFGGGR@GGGFGGNDNFGR*GGNFSGR@GGF	2.26453
SDMA	HNRNPA1	SGSGNFGGGR@GGGFGGNDNFGR@GGNFSGR*	3.7801
SDMA	HNRNPA1	SGSGNFGGGR@GGGFGGNDNFGR*GGNFSGR	6.43434
SDMA	HNRNPA1	SGSGNFGGGR@GGGFGGNDNFGR@GGNFSGR	7.36299
SDMA	HNRNPA1	SGSGNFGGGR@GGGFGGNDNFGR	3.35726
SDMA	HNRNPA1	GGGFGGNDNFGR*GGNFSGR@GGFGGSR	6.4256
SDMA	HNRNPA1	GGGFGGNDNFGR@GGNFSGR*GGFGGSR	6.4256
SDMA	HNRNPA1	GGGFGGNDNFGRGGNFSGR*GGFGGSR@	6.4256
SDMA	HNRNPA1	GGNFSGR@GGFGGSR	1.72335
SDMA	HNRNPA1	GR*SGSGNFGGGR@GGGFGGNDNFGR	4.60108
SDMA	HNRNPA3	QEMQSAGSQR*GR@GGGSGNFMGR*GGNFGGGGGNFGR*	4.9899
SDMA	HNRNPA3	MGR@GGNFGGGGGNFGR*GGNFGGR*GGYGGGGGGSR*	9.09024
SDMA	HNRNPA3	GGGSGNFMGR@GGNFGGGGGNFGR*GGNFGGRGGYGGGGGGSR@	4.50152
SDMA	HNRNPA3	QEMQSAGSQR@GR*GGGSGNFMGR*GGNFGGGGGNFGR*	4.9899
SDMA	HNRNPA3	GGGSGNFM#GR@GGNFGGGGGNFGRGGNFGGR@GGYGGGGGGSR*	5.73534
SDMA	HNRNPA3	QEMQSAGSQR*GR@GGGSGNFMGR@GGNFGGGGGNFGR	4.9899
SDMA	HNRNPA3	QEMQSAGSQR@GR@GGGSGNFMGR*	2.64647
SDMA	HNRNPA3	QEMQSAGSQR@GRGGGSGNFMGR	5.98318
SDMA	HNRNPA3	GGGSGNFMGR*GGNFGGGGGNFGR@GGNFGGR*GGYGGGGGGSR*	4.50152
SDMA	HNRNPA3	GGNFGGGGGNFGR@GGNFGGR*GGYGGGGGGSR*	6.1766
SDMA	HNRNPA3	GGNFGGGGGNFGR@GGNFGGR@GGYGGGGGGSR*GSYGGGDGGYNGFGGDGGNYGGGPGYSSR	4.26512
SDMA	HNRNPA3	GGGSGNFMGR*GGNFGGGGGNFGR@GGNFGGR*GGYGGGGGGSR	1.79936
SDMA	HNRNPA3	GGGSGNFMGR*GGNFGGGGGNFGR@GGNFGGR@GGYGGGGGGSR	4.50152
SDMA	HNRNPA3	MGR@GGNFGGGGGNFGR*GGNFGGR@GGYGGGGGGSR	9.09024
SDMA	HNRNPA3	GGNFGGGGGNFGR@GGNFGGRGGYGGGGGGSR*	13.6079
SDMA	HNRNPA3	GGGSGNFMGR@GGNFGGGGGNFGR@GGNFGGR*GGYGGGGGGSR	4.50152
SDMA	HNRNPA3	GGNFGGGGGNFGRGGNFGGR*GGYGGGGGGSR@	13.6079
SDMA	HNRNPA3	GGNFGGGGGNFGRGGNFGGR@GGYGGGGGGSR@	6.1766
SDMA	HNRNPA3	GGGSGNFMGR*GGNFGGGGGNFGR@GGNFGGRGGYGGGGGGSR@	4.50152
SDMA	HNRNPA3	M#GR@GGNFGGGGGNFGR@GGNFGGRGGYGGGGGGSR*	4.20122
SDMA	HNRNPA3	GGGSGNFMGR*GGNFGGGGGNFGR@GGNFGGR	3.39965
SDMA	HNRNPA3	GGGSGNFMGR@GGNFGGGGGNFGR*	6.23823
SDMA	HNRNPA3	GR*GGGSGNFMGR@GGNFGGGGGNFGR*GGNFGGR*	9.13207
SDMA	HNRNPA3	GGGSGNFMGR*GGNFGGGGGNFGRGGNFGGR@GGYGGGGGGSR@	4.50152
SDMA	HNRNPA3	GGGSGNFMGR*GGNFGGGGGNFGRGGNFGGR@	3.39965
SDMA	HNRNPA3	GGGSGNFMGR@GGNFGGGGGNFGR	2.85642
SDMA	HNRNPA3	GGNFGGGGGNFGR*GGNFGGR@GGYGGGGGGSR*	6.1766
SDMA	HNRNPA3	GR@GGGSGNFMGR*GGNFGGGGGNFGR@GGNFGGR*	2.21374
SDMA	HNRNPA3	GGNFGGGGGNFGR*GGNFGGR*GGYGGGGGGSR@	6.1766
SDMA	HNRNPA3	GGNFGGGGGNFGR*GGNFGGR@GGYGGGGGGSR	13.6079
SDMA	HNRNPA3	GGNFGGGGGNFGR@GGNFGGR*GGYGGGGGGSR	13.6079
SDMA	HNRNPA3	GR*GGGSGNFMGR@GGNFGGGGGNFGR@GGNFGGRGGYGGGGGGSR@	3.48737
SDMA	HNRNPA3	GGNFGGGGGNFGR*GGNFGGRGGYGGGGGGSR@	13.6079
SDMA	HNRNPA3	GGNFGGGGGNFGR@GGNFGGR	7.37736
SDMA	HNRNPA3	GGNFGGR@GGYGGGGGGSR	5.7525
SDMA	HNRNPA3	GR*GGGSGNFMGR*GGNFGGGGGNFGR*GGNFGGR@GGYGGGGGGSR	5.89991
SDMA	HNRNPA3	GR*GGGSGNFMGR*GGNFGGGGGNFGR@GGNFGGR*GGYGGGGGGSR	5.89991
SDMA	HNRNPA3	GR*GGGSGNFMGR*GGNFGGGGGNFGR@GGNFGGR@GGYGGGGGGSR	10.8225
SDMA	HNRNPA3	GR*GGGSGNFMGR@GGNFGGGGGNFGR*GGNFGGR@GGYGGGGGGSR	10.8225
SDMA	HNRNPA3	GR*GGGSGNFMGR@GGNFGGGGGNFGR@GGNFGGR*	2.21374
SDMA	HNRNPA3	GR*GGGSGNFMGR@GGNFGGGGGNFGRGGNFGGR@GGYGGGGGGSR@	3.48737
SDMA	HNRNPA3	GR*GGGSGNFMGR@GGNFGGGGGNFGR@GGNFGGR@GGYGGGGGGSR	3.48737
SDMA	HNRNPA3	GR@GGGSGNFMGR*GGNFGGGGGNFGR*GGNFGGR@GGYGGGGGGSR	10.8225
SDMA	HNRNPA3	GR@GGGSGNFMGR*GGNFGGGGGNFGR@GGNFGGR@GGYGGGGGGSR	3.48737
SDMA	HNRNPA3	GR@GGGSGNFMGR@GGNFGGGGGNFGR*GGNFGGR*	2.21374
SDMA	HNRNPA3	GR@GGGSGNFMGR@GGNFGGGGGNFGR*GGNFGGR@GGYGGGGGGSR	3.48737
SDMA	HNRNPA3	GR@GGGSGNFM#GRGGNFGGGGGNFGR@GGNFGGR	9.05093
SDMA	HNRNPA3	GR@GGGSGNFMGR@GGNFGGGGGNFGR@GGNFGGRGGYGGGGGGSR*	3.48737
SDMA	HNRNPA3	GR*GGGSGNFMGR*GGNFGGGGGNFGR@GGNFGGR	10.1696
SDMA	HNRNPA3	GR*GGGSGNFMGR@GGNFGGGGGNFGR*GGNFGGR	10.1696
SDMA	HNRNPA3	GR*GGGSGNFMGR@GGNFGGGGGNFGR@GGNFGGR	9.13207
SDMA	HNRNPA3	GR@GGGSGNFMGR*GGNFGGGGGNFGR*GGN	8.99568
SDMA	HNRNPA3	GR@GGGSGNFMGR*GGNFGGGGGNFGR@GGNFGGR	9.13207
SDMA	HNRNPA3	GR@GGGSGNFMGR@GGNFGGGGGNFGR*	3.95794
SDMA	HNRNPA3	GR*GGGSGNFMGR*GGNFGGGGGNFGRGGNFGGR@GGYGGGGGGSR*	5.89991
SDMA	HNRNPA3	GR*GGGSGNFM#GR@GGNFGGGGGNFGRGGNFGGR@	4.41074
SDMA	HNRNPA3	GR*GGGSGNFMGR@GGNFGGGGGNFGR	4.74445
SDMA	HNRNPA3	GR@GGGSGNFM#GR*GGNFGGGGGNFGR	12.1567
SDMA	HNRNPA3	GR@GGGSGNFMGR@GGNFGGGGGNFGR	4.03415
SDMA	HNRNPA3	GR@GGGSGNFM#GRGGNFGGGGGNFGR@GGNFGGR@GGYGGGGGGSR	5.41547
SDMA	HNRNPA3	GR@GGGSGNFM#GR	9.62131
SDMA	HNRNPD	AR*GR@GGDQQSGYGK	4.25161
SDMA	HNRNPD	AR@GR*GGDQQSGYGK	4.25161
SDMA	HNRNPD	GR@GGDQQSGYGK	3.11973
SDMA	HNRNPD	GGFAGR@AR@GR@GGGPSQNWNQGYSNYWNQGYGNY	5.00424
SDMA	HNRNPD	AR*GR@GGGPSQNWNQGYSNY	2.67285
SDMA	HNRNPD	AR@GR*GGGPSQNWNQGY	2.14489
SDMA	HNRNPD	AR@GR@GGGPSQNWNQGYSNYWNQGYGNY	2.20159
SDMA	HNRNPD	EQYQQQQQWGSR@GGFAGR	1.93966
SDMA	HNRNPDL	GGTR@GR@GR*GQGQNWNQGFNNYYDQGYGNYN	2.94279
SDMA	HNRNPDL	GGTR*GR@GR@GQGQNWNQGFNNYYDQGYGNYNSAY	1.38662
SDMA	HNRNPDL	GGTR@GR@GR@GQGQNWNQGFNNYYDQGYGNYNSAY	2.18495
SDMA	HNRNPDL	GR@GR@GQGQNWNQGFNNYYDQGYGNYNSAY	6.90286
SDMA	HNRNPH3	LLGQRPGPYDR*PIGGRGGYYGAGR@GSMYDR	3.5791
SDMA	HNRNPH3	PGPYDRPIGGRGGYYGAGR@GSMYDR*	3.64949
SDMA	HNRNPH3	LLGQRPGPYDRPIGGR*GGYYGAGR@GSYGGFDDYGGYNNYGYGNDGFDDR	3.1293
SDMA	HNRNPH3	PIGGR*GGYYGAGR@GSMYDR	2.26215
SDMA	HNRNPK	RGPPPPPPGR*GGR@GGSR*	1.5539
SDMA	HNRNPK	RGPPPPPPGR@GGRGGSR@	1.5539
SDMA	HNRNPK	RGPPPPPPGRGGR*GGSR@	2.46837
SDMA	HNRNPK	GRPVGFPMR@GR	2.10297
SDMA	HNRNPK	RGPPPPPPGR*GGR*GGSR@	2.64306
SDMA	HNRNPK	RGPPPPPPGR@GGR@GGSR	1.5539
SDMA	HNRNPK	RGPPPPPPGR*GGR@GGSR	2.46837
SDMA	HNRNPK	RGPPPPPPGR@GGR*GGSR	2.46837
SDMA	HNRNPK	RGPPPPPPGRGGR@GGSR@	1.5539
SDMA	HNRNPR	GGYEDPYYGYDDGYAVR@GR@GGGR*GGR*	2.93298
SDMA	HNRNPR	GGYEDPYYGYDDGYAVR@GR*GGGR@	4.35042
SDMA	HNRNPR	GGYEDPYYGYDDGYAVR@GRGGGR@GGR@GAPPPPR@	2.90676
SDMA	HNRNPR	GGYEDPYYGYDDGYAVRGR@GGGR@GGR*GAPPPPR@	6.08737
SDMA	HNRNPR	GGYEDPYYGYDDGYAVRGR@GGGR@GGR@GAPPPPR@	2.90676
SDMA	HNRNPR	GR*GGGR@GGR@GAPPPPR	2.76934
SDMA	HNRNPR	GR@GAPPPR*GR@AGYSQR@GAPLGPPR	4.08958
SDMA	HNRNPR	GSR@GNR@GGNVGGK	1.33424
SDMA	HNRNPR	GGYEDPYYGYDDGYAVR*GR@GGGR@GGR@	6.14734
SDMA	HNRNPR	GGYEDPYYGYDDGYAVR@GR@GGGR*GGR@	6.14734
SDMA	HNRNPR	GGYEDPYYGYDDGYAVR@GR@GGGR@GGR*	3.45949
SDMA	HNRNPR	GGYEDPYYGYDDGYAVR@GR@GGGR@GGR@GAPPPPR	2.90676
SDMA	HNRNPR	GGYEDPYYGYDDGYAVR@GR@GGGR*	4.35042
SDMA	HNRNPR	GGYEDPYYGYDDGYAVR@GR@GGGRGGR@GAPPPPR@	2.90676
SDMA	HNRNPR	GGYEDPYYGYDDGYAVR@GR*	6.61446
SDMA	HNRNPR	GR@GGGR@GGR@GAPPPPR	3.93325
SDMA	HNRNPR	GR@GGGR*GGR@GAPPPPR	2.76934
SDMA	HNRNPR	GR@GAPPPR@GR@AGYSQR@GAPLGPPR	3.92686
SDMA	HNRNPR	GR@GAPPPR@GR@AGY	4.32413
SDMA	HNRNPR	GR@GAPPPR@GR	5.10432
SDMA	HNRNPU	GR@GGFNMR*GGNFR	7.78072
SDMA	HNRNPU	GR@GGFNMR@GGNFR	1.75685
SDMA	HNRNPUL1	GGGGFR*GR@GGGGGFQR	3.38377
SDMA	HNRNPUL1	GR@GGGGGFQR	9.54255
SDMA	HS6ST1	R*ETWLFSR@FSTGW	1.7841
SDMA	ILF3	PHNPGFGMGGPMHNEVPPPPNLR*GR@	9.26091
SDMA	ILF3	PHNPGFGMGGPMHNEVPPPPNLR@GR	2.60769
SDMA	ILF3	PHNPGFGMGGPMHNEVPPPPNLRGR@	4.11242
SDMA	ILF3	GR*GR@GFGGANHGGYMNAGAGYGSYGYGGN	5.14154
SDMA	ILF3	GR@GR*GFGGANHGGYMNAGAGYGSYGYGGN	5.14154
SDMA	ILF3	GR@GR@GFGGANHGGYMNAGAGYGSYGYGGNSATAGY	7.30086
SDMA	ILF3	GR@GFGGANHGGYMNAGAGYGSY	5.21351
SDMA	KHDRBS1	GR@GVGPPR	8.81439
SDMA	KHDRBS1	GR@GAAPPPPPVPR*GR@GVGPPR*	4.30917
SDMA	KHDRBS1	GR@GAAPPPPPVPR@GR*GVGPPR*	4.30917
SDMA	KHDRBS1	GR@GAAPPPPPVPR*	3.03434
SDMA	KHDRBS1	GR@GAAPPPPPVPR	2.90626
SDMA	KHDRBS2	GR@GGAIPPPPPPGR*GVLTPR	2.57991
SDMA	KHSRP	LASQGDSISSQLGPIHPPPR@T	2.40261
SDMA	KIAA1429	GR@GGLGPSWASANSGSGGSR	5.92927
SDMA	KIAA1429	GR@GGLGPSWASANSGSGGSR*GK	1.35573
SDMA	KIAA1429	GR*GR@GGFGQGIRPHDIFR	7.46107
SDMA	KIAA1429	GR@GR*GGFGQGIRPHDIFR	7.46107
SDMA	KIAA1429	GR@GR@GGFGQGIRPHDIFR	2.16828
SDMA	KLHL29	QEMQTPRTR@P	3.76469
SDMA	KRT15	ITDLR@R@TM#QELEIELQSQLSM#K	3.94304
SDMA	LSM14A	LNAETFGIPLR*PNR*GR@GGY	2.67205
SDMA	LSM14A	LNAETFGIPLR@PNR*GR*GGY	2.67205
SDMA	LSM14A	LNAETFGIPLRPNR@GR@GGY	2.67205
SDMA	LSM14A	GR@GGYR@GR@GGLGFR	4.60059
SDMA	LSM14A	GGR@GR*GGGR@GGTFTAPR@GF	4.60843
SDMA	LSM14A	GGR@GR@GGGR@GGTFTAPR*	9.92298
SDMA	LSM14A	GGR@GR@GGGR*GGTFTAPR	4.17745
SDMA	LSM14A	GGR@GR@GGGR@GGTFTAPR	3.6534
SDMA	LSM14A	GR@GGGR*GGTFTAPR	8.65643
SDMA	LSM14A	GR@GGGR@GGTFTAPR	6.81022
SDMA	LSM14A	GGTFTAPR@GF	7.70027
SDMA	LSM14A	LNAETFGIPLR*PNR@GR*GGY	2.67205
SDMA	LSM14A	LNAETFGIPLR@PNRGR@GGY	2.67205
SDMA	LSM14A	GGR*GR@GGGR@GGTFTAPR@GF	4.60843
SDMA	LSM4	GVFGGR*GR@GGIPGTGR*	5.94501
SDMA	LSM4	GVFGGR@GR*GGIPGTGR*	5.94501
SDMA	LSM4	GR@GGIPGTGR*GQPEK	1.61052
SDMA	LSM4	GR@GMGGAGR@GVFGGR	1.99266
SDMA	LSM4	GR*GMGGAGR@GVFGGR*	1.99266
SDMA	LSM4	GR@GMGGAGR*GVFGGR*	1.99266
SDMA	MBD2	QAGR@GGGVCGR@GR*	5.33231
SDMA	MBD2	QAGR@GGGVCGR*	6.18018
SDMA	MBD2	GR@GR*GR@GR*PPSGGSGLGGDGGGCGGGGSGGGGAPR	11.5283
SDMA	MBD2	GR@GR@GR*GR*PPSGGSGLGGDGGGCGGGGSGGGGAPR	11.5283
SDMA	MBD2	GR@GR@GR@GRPPSGGSGLGGDGGGCGGGGSGGGGAPR	6.34879
SDMA	MBD2	GR*GR*GR@PPSGGSGLGGDGGGCGGGGSGGGGAPR	8.15745
SDMA	MBD2	GRGR@GR@GR@PPSGGSGLGGDGGGCGGGGSGGGGAPR	11.5283
SDMA	MBD2	GR@GR@GRPPSGGSGLGGDGGGCGGGGSGGGGAPR	8.15745
SDMA	MBD2	GR@GRGR@PPSGGSGLGGDGGGCGGGGSGGGGAPR	8.15745
SDMA	MBD2	GRGR@GR@PPSGGSGLGGDGGGCGGGGSGGGGAPR	10.5165
SDMA	MBD2	GR@GRPPSGGSGLGGDGGGCGGGGSGGGGAPR	6.96819
SDMA	MBD2	GRGR@PPSGGSGLGGDGGGCGGGGSGGGGAPR	4.3396
SDMA	MBD2	GR*GR@GR@GR*PPSGGSGLGGDGGGCGGGGSGGGGAPR	11.5283
SDMA	MBD2	GR*GR@GR*PPSGGSGLGGDGGGCGGGGSGGGGAPR	8.15745
SDMA	MBD2	GR@GRGR*PPSGGSGLGGDGGGCGGGGSGGGGAPR	2.86472
SDMA	METTL14	GGR@GGAHR*GGFPPR	4.0334
SDMA	NCL	GGGR@GGFGGR@GGGR*	2.70484
SDMA	NCL	GGR@GGFGGR@GR@GGFGGRGGFR@	4.77311
SDMA	NCL	GEGGFGGR*GGGR@GGFGGR	3.76106
SDMA	NCL	GEGGFGGR@GGGR@GGFGGR	6.47812
SDMA	NCL	GEGGFGGR*GGGR@GGFGGR*	6.47812
SDMA	NCL	GEGGFGGR@GGGR*GGFGGR@GGGR	7.02767
SDMA	NCL	GGGR@GGFGGR	7.21476
SDMA	NCL	GGGR@GGFGGR*	8.04755
SDMA	NCL	GGGR@GGFGGR@GGGR	4.71399
SDMA	NCL	GGR@GGFGGR@GR@GGFGGR	6.77858
SDMA	NCL	GGR@GGFGGR*GR*GGFGGR@	6.77858
SDMA	NCL	GGR@GGFGGR@GR*GGFGGR@GGFR	1.78839
SDMA	NCL	GGR@GGFGGR@GR@GGFGGR*	5.70067
SDMA	NCL	GGR@GGFGGR@GR@GGFGGR@GGFR	4.77311
SDMA	NCL	GR*GGFGGR@GGFR	11.8411
SDMA	NCL	GR@GGFGGR*GGFR	11.8411
SDMA	NCL	GR@GGFGGR@GGFR	5.18448
SDMA	NLRP1	MEVASYLVAQYGEQRAWDLALHTWEQM#GLR@	2.69148
SDMA	OSGIN1	KVHQMMR@EQSILSPSPYEGYR	1.54231
SDMA	PAIP1	RAPGAGR@GR*	3.08496
SDMA	PAPD5	PGGAASAPAPAPAGM#YR@	1.82443
SDMA	PLRG1	PGASDR@PQPTAM#NSIVMETGNTK	1.31804
SDMA	POLR3GL	GGGR@GR@GR@GQLTFNVEAVGIGK	4.73478
SDMA	PPP1R10	GR*GGR@GGNEPPPPPPPFR	3.9078
SDMA	PPP1R10	GR@GGR*GGNEPPPPPPPFR	3.9078
SDMA	PPP1R10	GR@GGR@GGNEPPPPPPPFR	1.75494
SDMA	PRRC2A	GR@GR*GEYFAR*	5.39229
SDMA	PRRC2A	GR@GR*GEYFAR	8.03881
SDMA	PRRC2A	GR@GR@GEYFAR*	9.79556
SDMA	PRRC2A	GR@GR@GEYFAR	5.39229
SDMA	PRRC2A	GR@GFR*GTY	6.02797
SDMA	PRRC2C	ERDWFPDQGYR*GR*GR@GEYYSR@	1.9318
SDMA	PRRC2C	ERDWFPDQGYR@GR*GR@GEYYSR	9.52351
SDMA	PRRC2C	ERDWFPDQGYR@GR@GR@GEYYSR	1.9318
SDMA	PRRC2C	SYR@GSYGGR*GR@GGR@GHTR	1.75452
SDMA	PRRC2C	SYR@GSYGGR@GR@GGR@GH	2.24263
SDMA	PRRC2C	SYR*GSYGGR@GR@GGR	4.59843
SDMA	PRRC2C	ERDWFPDQGYRGR*GR@GEYYSR@	9.52351
SDMA	PRRC2C	ERDWFPDQGYRGR@GR*GEYYSR@	9.52351
SDMA	PRRC2C	SYR@GSYGGR@GR@GGR*GHTR	1.75452
SDMA	PRRC2C	SYR@GSYGGR*	3.9489
SDMA	RBM26	GR@GAVHGR*	6.80947
SDMA	RBM27	GGR*GR@GSLNHMVVDHRPK	5.78451
SDMA	RBM27	GGR@GR*GSLNHMVVDHRPK	3.14901
SDMA	RBM3	GTR@GGGFGAHGRGR@	1.77563
SDMA	RBM3	SAR@GTRGGGFGAHGR@GR@SY	4.01871
SDMA	RBM3	GTR@GGGFGAHGR@GR	1.77563
SDMA	RBM3	GTR*GGGFGAHGR@GR*	1.77563
SDMA	RBM3	GTR*GGGFGAHGR@GR@SY	6.49815
SDMA	RBM3	GGGFGAHGR*GR@	2.57908
SDMA	RBM3	GGGFGAHGR@GR*	2.57908
SDMA	RBM3	GGGFGAHGR@GR@SY	1.71028
SDMA	REXO1	ENGYPFPHPER*PGGAIIFTAEEKR@PKDSSCR@	1.92885
SDMA	RRAD	GSGAGGSR@GGGQERER	5.76106
SDMA	RTEL1	VPGVGAACPAAGAGCTR*SGR@	2.07408
SDMA	SCEL	VNAR@M#NK	5.14364
SDMA	SERBP1	ANDITSQLEINFGDLGRPGR*GGR@	3.82961
SDMA	SERBP1	GEGGEFSVDR*PIIDRPIR@GR	4.53886
SDMA	SERBP1	ANDITSQLEINFGDLGR@PGR*GGR	3.82961
SDMA	SERBP1	SVDRPIIDRPIR*GR@	5.91835
SDMA	SERBP1	RPIIDRPIR@GR*	5.54601
SDMA	SERBP1	GEGGEFSVDRPIIDRPIR@GR	7.83912
SDMA	SERBP1	GEGGEFSVDRPIIDRPIRGR@	7.83912
SDMA	SERBP1	GR@GMGR@GDGFDSR*GK	3.28978
SDMA	SERBP1	GR*GMGR@GDGFDSR	6.40847
SDMA	SERBP1	GR@GMGR*GDGFDSR	5.17351
SDMA	SERBP1	GR@GM#GR@GDGFDSR	8.11586
SDMA	SERBP1	GR@GDGFDSR	3.3406
SDMA	SERBP1	ANDITSQLEINFGDLGRPGR@GGR*	3.82961
SDMA	SERBP1	ANDITSQLEINFGDLGRPGR@GGR	1.65241
SDMA	SERBP1	GEGGEFSVDRPIIDR*PIR@GR	5.10908
SDMA	SERBP1	GEGGEFSVDRPIIDR@PIR*GR	5.10908
SDMA	SERBP1	SVDRPIIDR*PIRGR@	5.91835
SDMA	SERBP1	GEGGEFSVDRPIIDR@PIRGR	7.83912
SDMA	SERBP1	GGR*GR@GMGR@GDGFDSR	10.3488
SDMA	SERBP1	GGR*GR@GMGR*GDGFDSR	6.60742
SDMA	SERBP1	GGR@GR*GM#GR@GDGFDSR	3.63295
SDMA	SERBP1	GGR@GR*GMGR*GDGFDSR	9.96594
SDMA	SERBP1	GGR@GR@GMGR*GDGFDSR	10.3488
SDMA	SERBP1	GGR*GR@GMGR	5.29827
SDMA	SERBP1	ANDITSQLEINFGDLGR*PGR@GGR	3.82961
SDMA	SFPQ	R*GGGGGR@GGLHDFR	8.63746
SDMA	SFPQ	R@GGGGGR*GGLHDFR	8.64822
SDMA	SFPQ	GGGGGR@GGLHDFR	7.88705
SDMA	SIPA1L2	SNDLVLSCPYFR@NETGGEGDRR*IALSR*ANSSSFSSGE	3.57561
SDMA	SNRPB	GM#PPPGM#RPPPPGM#R@	1.4395
SDMA	SNRPB	GM#PPPGMR*PPPPGM#R@	1.36236
SDMA	SNRPB	GVGGPSQQVMTPQGR@GTVAAAAAAATASIAGAPTQYPPGRGGPPPPM#GRG	2.08819
SDMA	SRRT	GAGR@GNYDAFR*GQGGYPGKPR	4.42601
SDMA	STRBP	GR@GR@GTLTR	8.891
SDMA	SYNCRIP	GAR@GGR@GGNVGGK	3.79867
SDMA	SYNCRIP	NQM#YDDYYYYGPPHMPPPTR@GR*GR@GGR	2.02902
SDMA	SYNCRIP	NQMYDDYYYYGPPHMPPPTR*GR@GR@GGR	3.28901
SDMA	SYNCRIP	NQM#YDDYYYYGPPHMPPPTR*GR@GRGGR@	2.02902
SDMA	SYNCRIP	NQM#YDDYYYYGPPHMPPPTR@GR*GRGGR@	2.02902
SDMA	SYNCRIP	NQM#YDDYYYYGPPHM#PPPTR@GR@GRGGR	1.48794
SDMA	SYNCRIP	GGYEDPYYGYEDFQVGAR*GR@GGR@GAR*	5.69793
SDMA	SYNCRIP	GGYEDPYYGYEDFQVGAR@GR*GGR@GAR@	5.93948
SDMA	SYNCRIP	GGYEDPYYGYEDFQVGAR*GR*GGR@	5.40889
SDMA	SYNCRIP	GGYEDPYYGYEDFQVGAR@GR@GGRGAR@	3.85884
SDMA	SYNCRIP	GGYEDPYYGYEDFQVGAR@GR*	1.31075
SDMA	SYNCRIP	GGYEDPYYGYEDFQVGARGR@GGR@GAR@	3.85884
SDMA	SYNCRIP	GAAPSR@GR@GAAPPR*GR@AGY	3.89767
SDMA	SYNCRIP	GR@AGYSQR*GGPGSAR*	3.59162
SDMA	SYNCRIP	NQM#YDDYYYYGPPHMPPPTR@GR@GR*GGR	1.57985
SDMA	SYNCRIP	NQM#YDDYYYYGPPHMPPPTR@GR@GR@GGR	5.21467
SDMA	SYNCRIP	NQMYDDYYYYGPPHM#PPPTR@GR@GRGGR*	2.02902
SDMA	SYNCRIP	NQM#YDDYYYYGPPHMPPPTR@GR@GRGGR@	5.21467
SDMA	SYNCRIP	NQM#YDDYYYYGPPHMPPPTR*GR@	2.53147
SDMA	SYNCRIP	NQM#YDDYYYYGPPHM#PPPTR@GR*	7.11908
SDMA	SYNCRIP	NQM#YDDYYYYGPPHMPPPTR@GRGR@GGR@	5.21467
SDMA	SYNCRIP	NQM#YDDYYYYGPPHMPPPTRGR@GR@GGR@	5.21467
SDMA	SYNCRIP	GGYEDPYYGYEDFQVGAR*GR*GGR@GAR@	3.85884
SDMA	SYNCRIP	GGYEDPYYGYEDFQVGAR*GR@GGR@GAR@	5.93948
SDMA	SYNCRIP	GGYEDPYYGYEDFQVGAR@GR@GGR*GAR*	5.69793
SDMA	SYNCRIP	GGYEDPYYGYEDFQVGAR@GR@GGR*GAR@	5.61327
SDMA	SYNCRIP	GGYEDPYYGYEDFQVGAR@GR@GGR@GAR*	5.93948
SDMA	SYNCRIP	GGYEDPYYGYEDFQVGAR*GR@GGR*	5.40889
SDMA	SYNCRIP	GGYEDPYYGYEDFQVGAR*GR@GGR@GAR	8.62584
SDMA	SYNCRIP	GGYEDPYYGYEDFQVGAR@GR*GGR*	5.40889
SDMA	SYNCRIP	GGYEDPYYGYEDFQVGAR@GR@GGR*	5.76709
SDMA	SYNCRIP	GGYEDPYYGYEDFQVGAR@GR@GGR	5.40889
SDMA	SYNCRIP	GGYEDPYYGYEDFQVGAR@GRGGR@	5.40889
SDMA	SYNCRIP	GAR@GAAPSR@GR@GAAPPR	8.95744
SDMA	SYNCRIP	GAAPSR@GR@GAAPPR	10.6459
SDMA	SYNCRIP	GAR@GGAQQQR@GR@GQGK	5.56228
SDMA	THRAP3	AR*GR@GWGR*GNYSGNNNNNSNNDFQK	2.81471
SDMA	THRAP3	GR@GR@GAFPR	8.09212
SDMA	THRAP3	GR@GR@GAFPR*	10.1968
SDMA	THRAP3	GFYPWGQYNRGGYGNYR@	6.89663
SDMA	THRAP3	NR*GFYPWGQYNR@GGYGNYR	3.77713
SDMA	THRAP3	GFYPWGQYNR@GGYGNYR	6.89663
SDMA	THRAP3	AR*GR@GWGR@GNYSGNNNNNSNNDFQK	9.21737
SDMA	THRAP3	AR@GR*GWGR@GNYSGNNNNNSNNDFQK	9.21737
SDMA	THRAP3	AR@GR@GWGR*GNYSGNNNNNSNNDFQK	9.21737
SDMA	THRAP3	AR@GR@GWGR@GNYSGNNNNNSNNDFQK	8.39069
SDMA	THRAP3	GR*GWGR@GNYSGNNNNNSNNDFQK	10.9986
SDMA	THRAP3	GR@GWGR*GNYSGNNNNNSNNDFQK	10.9986
SDMA	THRAP3	GR@GWGR@GNYSGNNNNNSNNDFQK	12.0402
SDMA	THRAP3	GR@GNYSGNNNNNSNNDFQK	5.24888
SDMA	THRAP3	EGEGSDKWVSR@GR@GR*	3.83995
SDMA	TPR	QR*GVSHAMGGR@GGINR	8.23939
SDMA	UBAP2L	SGGPSGR@GTER*	6.73525
SDMA	UBAP2L	SGGPSGR@GTER@GR	3.34366
SDMA	UBQLN1	NFSELQSQMQR@QLLSNPEM#MVQIMENPFVQSMLSNPDLM#R@	2.03636
SDMA	UBQLN4	NPEISHMLNNPELMR*QTM#ELAR@NPAMMQEMMR@NQDRALSN	1.44445
SDMA	ZC3H4	GR@GR@GSM#GGDHPEDEEDFYEEEMDYGESEEPM#GDDDYDEYSK	6.63844
SDMA	ZNF219	RYSNGPAVSAGSLGMGAVSWSESR@AGER@	6.90669
SDMA	ZNF326	NYDAFGGPSTGR*GR@GRGHM#GDFGSIHR@PGIVVDYQNK	1.67766
SDMA	ZNF326	NYDAFGGPSTGR@GR@GRGHM#GDFGSIHR@PGIVVDYQNK	1.37188
SDMA	ZNF326	NYDAFGGPSTGR@GR*	3.06128
SDMA	ZNF326	NYDAFGGPSTGR@GR@GR*	1.59494
SDMA	ZNF326	GR@GR@GHMGDFGSIHRPGIVVDYQNK	1.63314

## Sheet: Donor 3
Data File 1. Donor 3. Arginine Methylation Changes by Type I PRMTi (GSK3368712)
Legend: * - mono-methylation, @ - di-methylation, # - oxidized methionine
Modification	Protein	Peptide	Log2 Fold Change
MMA	ADAMTS20	NGGNYCVGR*	4.81748
MMA	ADAR	GFQHPSPR*	1.93461
MMA	AKAP8L	GQCM#SGASR*LPSLFSQNIIPEYGM#FQGM#R	3.88275
MMA	ALOX15B	GQR*PRWQAGGDPAPQPHSALSAF	6.89138
MMA	ALOX15B	GQRPR*WQAGGDPAPQPHSALSAF	6.89138
MMA	ALYREF	AGSQGGR*GGGAQAAAR	1.83938
MMA	ALYREF	NRPAIAR*GAAGGGGR	1.85058
MMA	AMER2	LAGTTIR*	2.6343
MMA	ANKRD54	GGGGAGLSGR*ASGGAQSPLR	4.89009
MMA	API5	GGR*GWGTR	3.14469
MMA	API5	GSR*GGR*GWGTR	6.05051
MMA	AQP9	SGGHINPAVSLAM#CLFGR*	3.27091
MMA	ARHGAP27	R*GGGWR*	5.01686
MMA	ARHGEF35	SWDGGR*	4.24008
MMA	ARSK	TR*GTSFLNAYT	1.77844
MMA	ASXL2	LGFAGR*	1.65169
MMA	ATF7IP	FFLYMAPR*	1.99852
MMA	ATP1A3	DLR*IISAHGCK	1.59705
MMA	ATXN2L	GPHHLDNSSPGPGSEAR*	2.63448
MMA	AVEN	HSERPGAAAAVAR*GGGGGGGGDGGGR	6.65898
MMA	BCLAF1	AR*GVFAGTNTGPNNSNTTFQK	6.66309
MMA	BCLAF1	YHR*GGYRPVWNR	6.75298
MMA	BCOR	QSPLNINGASYLR*LPWVNPYM#EGATPAIYPFLDSPNK	2.14781
MMA	BIN3	EEMPR*FYGSR	3.60539
MMA	BIRC6	VLSAGR*	2.40005
MMA	BRD9	SGSGHDSSYYDDR*SDHER	4.48627
MMA	BTF3	TGAPAQADSR*GR*GR	3.8739
MMA	BTF3	TGAPAQADSR*GRGR*	3.8739
MMA	BTF3	TGAPAQADSRGR*GR*	3.8739
MMA	C20orf194	QSILTQSSKSR*PDGILCILGIDSR	6.15828
MMA	C2CD4D	VR*PR*EQQSRVV	2.77581
MMA	CACNA1H	VFIFLNCVTIALERPDIDPGSTER*	5.91609
MMA	CACNA1S	PIYNNR*	4.17639
MMA	CAPRIN1	GR*GGPPRPNR	5.88411
MMA	CAPRIN1	R*GMPQMNTQQVN	2.23641
MMA	CAPRIN1	SNQPYYNSR*GVSR*GGSR*	5.85433
MMA	CAPRIN1	SNQPYYNSR*GV	2.23058
MMA	CAPRIN1	GAR*GLM#NGYR*GPANGFR	6.73041
MMA	CAPRIN1	R*GPANGFR*GGYDGYRPSFSNTPNSGYTQSQFSAPR	1.97073
MMA	CAPRIN1	GLMNGYR*GPANGFR	4.92243
MMA	CAPRIN1	GPANGFR*GGYDGYR*PSFSNTPNSGYTQSQFSAPR	3.79372
MMA	CAPRIN1	GGYDGYR*PSFSNTPNSGYTQSQFSAPR	5.27652
MMA	CAPRIN1	GAPR*GNILWW	6.44181
MMA	CCDC69	VIEM#KNERIHELDR*R	2.63023
MMA	CCDC9	TPPQQGGR*AGM	4.12978
MMA	CCDC9	GR*GR*GSPHLSGAGDTSISDR	3.81666
MMA	CDK9	GR*GGAWSAAAAGPGAGAAAAATGGGGGALEAAMAK	2.97907
MMA	CECR1	RDYVFRSM#QEFYEDNVLYM#EIR*	7.26326
MMA	CFAP43	QLCLSSPSTVSVWTIER*SN	5.79799
MMA	CFAP61	AVSKDPM#SYALNHTNR*	7.72861
MMA	CFD	VRPLPWQR*VDR*	2.02656
MMA	CHD2	HFSNADR*GDWQR	1.73607
MMA	CHMP2B	ASTSKATISDEEIER*	1.43621
MMA	CHTF8	AGGLLGAGPDPR*GGGPMGPGSGPNLR*AGVLLTSGNGPPNPR*PVGLGPGPNPNLR*	2.90292
MMA	CHTF8	AAGLLGANSASFSQASGNMGTSPSSMAR*	6.2003
MMA	CHTOP	TLLR*GGMSLR*GQNLLR	4.45146
MMA	CHTOP	GGMSLR*GQNLLR	4.84529
MMA	CHTOP	GGLGR*GAMGR*GGIGGR*	4.92609
MMA	CHTOP	GGLGR*GAMGR*GGIGGR	11.4162
MMA	CHTOP	GAMGR*GGIGGR*	7.14342
MMA	CHTOP	GAMGR*GGIGGR	4.4803
MMA	CHTOP	GAIGGR*GLPIIQR*	8.1893
MMA	CHTOP	GAIGGR*GLPIIQR	5.03131
MMA	CHTOP	GLPIIQR*GLPR*	5.19351
MMA	CHTOP	TLLR*GGMSLR	3.55671
MMA	CHTOP	GR*GMIGR	2.21398
MMA	CIRBP	GGSAGGR*GFFR	6.82748
MMA	CIRBP	GYR*GGSAGGR*GFFR*	1.41265
MMA	CIRBP	GYR*GGSAGGR*GFF	5.64944
MMA	CIRBP	GGSAGGR*GFFR*	7.6434
MMA	CITED4	LGPPPPR*	2.27666
MMA	CKMT1A	QERHNGYDPR*	3.54013
MMA	CNBP	GR*GGFTSDRDICYR	4.24276
MMA	CNBP	SR*GR*GGFTSDR	7.90202
MMA	CNBP	GR*GGFTSDR	11.8105
MMA	CNBP	GR*GFQFVSSSLPDICYR	2.63472
MMA	CNBP	ECPTGGGR*GR*	5.98167
MMA	CNBP	ECPTGGGR*	5.19509
MMA	COIL	TVGLFAGR*	3.06494
MMA	COL14A1	PGPQGIPGGVGSPGR*	2.14348
MMA	COL24A1	PGPPGPAGIPGPSGKR*GPR	7.14021
MMA	COL27A1	LDPMLPASVGGSTR*	8.54873
MMA	COL4A3	FTTMPFLFCNVNDVCNFASR*NDYSYWLSTPALMPM#NM#APIT	1.61765
MMA	CPSF6	FPGAVPGGDR*FPGPAGPGGPPPPFPGNLIK	1.43859
MMA	CPSF6	GTR*PLFLETR*IPWHMGHSIEEIPIFGLK	2.99695
MMA	CPSF6	GTRPLFLETR*IPWHM#GHSIEEIPIFGLK	1.45907
MMA	CPSF6	AAFPQGGR*GR*	1.42528
MMA	CPSF6	AAFPQGGR*GRGR*	1.34237
MMA	CPSF6	AAFPQGGRGR*GR*	1.34237
MMA	CRAT	YTDRAIRGEAFDR*	1.59305
MMA	CRTC3	DGLNMLSDSSMGLLDPSVEETFR*ADR*	6.948
MMA	CYP27C1	DIQYQM#DR*GR	6.38517
MMA	DDX5	GRDR*GFGAPR	2.05005
MMA	DDX5	GR*GGMKDDR	3.34034
MMA	DDX60	MER*NVLTTF	1.77397
MMA	DHX36	GSGGGGGGGGGGR*GGR*GR*	3.95647
MMA	DHX36	GSGGGGGGGGGGR*GGR*GR	5.04811
MMA	DHX36	GSGGGGGGGGGGR*GGRGR*	5.04811
MMA	DHX36	GSGGGGGGGGGGRGGR*GR*	5.04811
MMA	DHX9	YDNGSGYR*RGGSSYSGGG	1.97534
MMA	DHX9	R*GGSSYSGGGYGGGYSSGGYGSGGYGGSANSFR*AGYGAGVGGGYR*	6.50116
MMA	DHX9	R*GGSSYSGGGYGGGYSSGGYGSGGYGGSANSFR*AGYGAGVGGGYR	9.64173
MMA	DHX9	R*GGSSYSGGGYGGGYSSGGYGSGGYGGSANSFRAGYGAGVGGGYR*	9.64173
MMA	DHX9	R*GGSSYSGGGYGGGYSSGGYGSGGYGGSANSFR	9.63808
MMA	DHX9	GGSSYSGGGYGGGYSSGGYGSGGYGGSANSFR*AGYGAGVGGGYR*GVSR*GGFR*	9.18052
MMA	DHX9	GGSSYSGGGYGGGYSSGGYGSGGYGGSANSFR*AGYGAGVGGGYR*	7.55939
MMA	DHX9	GGSSYSGGGYGGGYSSGGYGSGGYGGSANSFR*AGYGAGVGGGYR	7.89304
MMA	DHX9	YGAGVGGGYR*GVSR*GGFR*	4.68299
MMA	DHX9	AGYGAGVGGGYR*GVSR*	7.13168
MMA	DHX9	RGGSSYSGGGYGGGYSSGGYGSGGYGGSANSFRAGYGAGVGGGYR*	7.91341
MMA	DHX9	GVSR*GGFR*GNSGGDYR	2.75592
MMA	DHX9	R*GNSGGDYR*GPSGGYR	3.5753
MMA	DHX9	GGSSYSGGGYGGGYSSGGYGSGGYGGSANSFRAGYGAGVGGGYRGVSRGGFR*G	2.12233
MMA	DHX9	SGGYR*GSGGFQR*GGGR*GAYGTGYFGQGR*	4.27943
MMA	DHX9	SGGYR*GSGGFQR	5.67718
MMA	DHX9	GSGGFQR*GGGR*GAYGTGYFGQGR*GGGGY	7.80467
MMA	DHX9	GSGGFQR*GGGR*GAYGTGYFGQGR	10.0589
MMA	DHX9	GGFQR*GGGR	3.95637
MMA	DHX9	GGGR*GAYGTGYFGQGR*GGGGY	11.9059
MMA	DHX9	GGGR*GAYGTGYFGQGR	10.5336
MMA	DHX9	GAYGTGYFGQGR*GGGGY	14.7957
MMA	DHX9	GNSGGDYR*GPSGGYR*GSGGFQR*	6.83129
MMA	DHX9	GNSGGDYR*GPSGGYR*GSGGFQR	2.61013
MMA	DHX9	SGGDYR*GPSGGYR	3.19301
MMA	DHX9	GSGGFQR*	3.46726
MMA	DHX9	GPSGGYR*GSGGFQR*	8.00344
MMA	DHX9	MLNM#IRQISR*PSAAGINLMIGSTR	8.69904
MMA	DOCK9	VR*DVSPFPVNAGM#TVK	1.55404
MMA	DONSON	ALVAGLPLR*PFPAAGGR	3.15318
MMA	DONSON	AGLPLRPFPAAGGR*GGGSGGGPAAAR	4.42686
MMA	DUOX2	R*DYWPGPGK	2.34555
MMA	EIF4ENIF1	AASADYLR*PR*	3.39429
MMA	EIF4H	DDFNSGFRDDFLGGR*GGSRPGDR	2.6605
MMA	EIF4H	GFRDDFLGGR*GGSRPGDRR	3.65501
MMA	EIF4H	GFRDDFLGGRGGSR*PGDRR	3.65501
MMA	EIF4H	GFRDDFLGGR*GGSR	2.93791
MMA	EIF4H	DDFNSGFRDDFLGGRGGSR*PGDR	2.31748
MMA	EP300	YPPQQQQR*	3.24224
MMA	EWSR1	GGR*GGGR*GGMGAGER	5.85823
MMA	EWSR1	GGGR*GGMGAGER	5.01499
MMA	EWSR1	GGR*GGGR*GGMGSAGER	6.81103
MMA	EWSR1	GGGR*GGMGSAGER	5.91248
MMA	EWSR1	KKPPMNSMR*GGLPPR	4.8332
MMA	EWSR1	EGR*GMPPPLR	3.08455
MMA	EWSR1	GGPGGPGGPGGPMGR*	2.43483
MMA	EWSR1	MGGR*GGDR*GGFPPR*GPR*	3.41625
MMA	EWSR1	MGGR*GGDR*GGFPPR	3.22517
MMA	EWSR1	GGDR*GGFPPR*GPR*	7.67598
MMA	EWSR1	GGDR*GGFPPR*GPR	7.16314
MMA	EWSR1	GGDR*GGFPPRGPR*	7.16314
MMA	EWSR1	GGDR*GGFPPR	7.72198
MMA	EWSR1	GGFPPR*GPR*	5.5253
MMA	EWSR1	GSR*GNPSGGGNVQHR	2.15818
MMA	EWSR1	EGFLPPPFPPPGGDR*GR*GGPGGMR*GGR*	3.57778
MMA	EWSR1	APKPEGFLPPPFPPPGGDR*GR*GGPGGMR*	6.40318
MMA	EWSR1	KPEGFLPPPFPPPGGDR*GR*	5.08721
MMA	EWSR1	APKPEGFLPPPFPPPGGDR*GRGGPGGM#R*	3.64369
MMA	EWSR1	APKPEGFLPPPFPPPGGDR*GR	11.7476
MMA	EWSR1	GR*GGPGGMR*GGR*GGLMDR*	6.12348
MMA	EWSR1	GR*GGPGGMR*GGR*GGLMDR	1.38526
MMA	EWSR1	KPEGFLPPPFPPPGGDRGR*GGPGGMR*	4.60351
MMA	EWSR1	APKPEGFLPPPFPPPGGDRGR*	11.7476
MMA	EWSR1	GGPGGMR*GGR*GGLMDR	9.15481
MMA	EWSR1	GGR*GGLMDR*GGPGGMFR*GGR*	4.46392
MMA	EWSR1	GGR*GGLMDR*GGPGGMFR	6.46884
MMA	EWSR1	GGR*GGLMDR	13.7561
MMA	EWSR1	GGLMDR*GGPGGMFR*GGR*	10.9793
MMA	EWSR1	GGLMDR*GGPGGMFR*GGR	6.46884
MMA	EWSR1	GGLM#DR*GGPGGMFR	2.69031
MMA	EWSR1	GGPGGMFR*GGR*	9.03623
MMA	EWSR1	GGPGGMFR*GGR	6.0004
MMA	EWSR1	GGR*GGDR*GGFR	2.25963
MMA	EWSR1	GGFR*GGR*GMDR	2.5562
MMA	EWSR1	GGR*GMDR	4.0375
MMA	EWSR1	GMDR*GGFGGGR	7.86678
MMA	EWSR1	GGFGGGR*R*GGPGGPPGPLMEQMGGR	8.07268
MMA	EWSR1	R*RGGPGGPPGPLMEQMGGR	6.18987
MMA	EWSR1	R*GGPGGPPGPLMEQMGGR*	2.46825
MMA	EWSR1	R*GGPGGPPGPLMEQMGGR	3.49056
MMA	EWSR1	PGGPPGPLMEQMGGR*R*GGR	4.83081
MMA	EWSR1	SMSGPDNR*GR*	4.25039
MMA	EWSR1	GR*GR*GGFDR*GGMSR	3.85466
MMA	EWSR1	GR*GR*GGFDR	6.28941
MMA	EWSR1	GGFDR*GGMSR*	10.2324
MMA	EWSR1	GGFDR*GGMSR	9.62835
MMA	EWSR1	QSSFR*QDHPSSMGVYGQESGGFSGPGENRSMSGPDNR*	5.16546
MMA	EWSR1	GGIMDR*	7.28753
MMA	EWSR1	R*GGFGGGR*	3.14882
MMA	EWSR1	R*GR*GGFDR	4.99292
MMA	EWSR1	GR*GGFDR	5.75992
MMA	EWSR1	GR*GGDR*GGFR	5.64554
MMA	EWSR1	GPGGPGGPGGPM#GR*MGGR*	1.5017
MMA	EWSR1	MGGR*GGDR*GGFPPR*GPR	1.80996
MMA	EWSR1	GGPGGMR*GGR*GGLMDR*GGPGGMF	3.53125
MMA	EWSR1	PGGMRGGR*GGLMDR*GGPGGMFR*	2.74811
MMA	EWSR1	R*GGLM#DRGGPGGM#FRGGR*	9.57107
MMA	EWSR1	GPGENR*SM#SGPDNRGR	5.5872
MMA	EWSR1	SMSGPDNR*	1.88692
MMA	FAM117A	GGGAWGPGR*GGAGGLR	2.56624
MMA	FAM117A	AGAAAGGR*GGGAWGPGR	1.62266
MMA	FAM120A	YYGR*GYK	4.04713
MMA	FAM120A	GR*GGR*GPFPLQVVSVGGPAR	4.92187
MMA	FAM120A	GGR*GPFPLQVVSVGGPAR*	1.73328
MMA	FAM120A	GGR*GPFPLQVVSVGGPAR	1.3511
MMA	FAM120A	TFGR*GGR	2.22075
MMA	FAM120A	R*GR*GGR*GPFPLQVVSVGGPAR	3.83373
MMA	FAM120A	R*GRGGR*GPFPLQVVSVGGPAR	5.44268
MMA	FAM25D	MSQSVLAGGGIPEPHLGCPGTYR*SI	3.44118
MMA	FAM90A20P	R*M#DPVLSGRSATEMSGR*	9.57107
MMA	FAM98A	RQDGPQQQTGGR*GGGR*GGYEHSSYGGR*	4.23951
MMA	FAM98A	RQDGPQQQTGGR*GGGR*GGYEHSSYGGR	10.459
MMA	FAM98A	RQDGPQQQTGGR*GGGR	6.35202
MMA	FAM98A	GGGR*GGYEHSSYGGR	9.08239
MMA	FAM98A	GGR*GGYDHGGR	3.58678
MMA	FAM98A	AGQGGGWGGR*GSQNYHQGGQFEQHFQHGGYQYNHSGFGQGR	6.86379
MMA	FAM98A	GGYDHGGR*GGGR	6.47157
MMA	FAM98A	R*QDGPQQQTGGR*GGGR*GGYEHSSYGGR	4.23951
MMA	FAM98B	QEGGGGR*GGWGGGGGGGGR*	8.69229
MMA	FAM98B	QEGGGGR*GGWGGGGGGGGR*GGGGGGGGR*	9.94926
MMA	FAM98B	GGWGGGGGGGGRGGGGGGGGR*	8.93631
MMA	FAM98B	GGGGGGGGR*GGWGGGGGGWGGGGGGGGGWGGGGGGGR*GGFQGR*	2.53393
MMA	FAM98B	GGWGGGGGGWGGGGGGGGGWGGGGGGGR*GGFQGR	10.8228
MMA	FAM98B	GGWGGGGGGWGGGGGGGGGWGGGGGGGR*GGFQGR*	9.73201
MMA	FAM98B	GGYGGR*GGYGGR	3.76085
MMA	FAM98B	GGYGGR*GGYGGR*GYGDPYGGGGGGGGGGGGGGGYR	6.88181
MMA	FAM98B	GGYGGR*GYGDPYGGGGGGGGGGGGGGGYR	9.07277
MMA	FAM98B	GGWGGGGGGGGR*GGGGGGGGR	8.93631
MMA	FAM98B	GGWGGGGGGGGR*GGGGGGGGR*	3.45382
MMA	FAM98B	GGWGGGGGGGGR*GGGGGGGGR*GGWGGGGGGWGGGGGGGGGWGGGGGGGR*GGFQGR*	9.32185
MMA	FAM98B	GGGGGGGGR*GGWGGGGGGWGGGGGGGGGWGGGGGGGR*GGFQGR	3.94498
MMA	FAM98B	GGGGGGGGR*GGWGGGGGGWGGGGGGGGGWGGGGGGGRGGFQGR*	3.94498
MMA	FAM98B	GDYGGR*GGYGGR*GGYGGR*	2.99908
MMA	FAM98B	R*QEGGGGR*GGWGGGGGGGGR*GGGGGGGGR*	5.25216
MMA	FBL	GR*GGGFR	7.73551
MMA	FBL	GGGFGGR*GGFGDR	9.27324
MMA	FBL	GGGFGGR*GGFGDR*GGR	3.40161
MMA	FBL	GGGFGGR*GGFGDR*GGR*	11.8068
MMA	FBL	GGFGDR*GGR*	2.41658
MMA	FBL	GGR*GGFGGGR*	5.39395
MMA	FBL	GR*GGGGGGGGGGGGGR*GGGGFHSGGNR	11.7297
MMA	FBL	GGGGGGGGGGGGGR*GGGGFHSGGNR	8.29695
MMA	FBL	GGGGGGGGGGGGGR*GGGGFHSGGNR*	4.96695
MMA	FBL	GGGGFHSGGNR*GR*	3.96658
MMA	FBL	MKPGFSPR*	7.73522
MMA	FBL	M#KPGFSPR*GGGFGGR*GGFGDR*	4.11141
MMA	FBL	GR*GR*GGGGGGGGGGGGGR*GGGGFHSGGNR	9.87948
MMA	FBL	GGGFGGR*	6.25763
MMA	FBLL1	GFGAR*ARGFGGGGR	7.43689
MMA	FBXO7	FDPVGPLPGPNPILPGR*GGPNDR*FPFR*PSR*	4.44372
MMA	FBXO7	FDPVGPLPGPNPILPGR*GGPNDR*FPFR*PSR	5.78347
MMA	FBXO7	FDPVGPLPGPNPILPGR*GGPNDR*FPFRPSR*	9.77954
MMA	FBXO7	FDPVGPLPGPNPILPGR*GGPNDR*FPFRPSR	9.59562
MMA	FBXO7	FDPVGPLPGPNPILPGR*GGPNDRFPFR*PSR*	5.78347
MMA	FBXO7	GGPNDR*FPFR*PSR*	2.38088
MMA	FBXO7	GGPNDR*FPFR*PSR	5.17972
MMA	FBXO7	GGPNDR*FPFRPSR	4.16383
MMA	FIGN	SSYGNYSYGQQR*STQSPM#YR*	7.3047
MMA	FLG	PDSAHGR*TGTSTGGR*QGSHHEQAR	1.40089
MMA	FUBP1	GR*GRGQGNWNM#GPPGGLQEFNFIVPTGK	3.23139
MMA	FUS	GGR*GR*GGSGGGGGGGGGGYNR*SSGGYEPR	4.77362
MMA	FUS	GGR*GR*GGSGGGGGGGGGGYNR	5.64664
MMA	FUS	GR*GGSGGGGGGGGGGYNR*SSGGYEPR	6.50111
MMA	FUS	GR*GGSGGGGGGGGGGYNR	6.20252
MMA	FUS	GGSGGGGGGGGGGYNR*SSGGYEPR	8.3247
MMA	FUS	SSGGYEPR*	3.13097
MMA	FUS	GR*GGGR*GGR*GGMGGSDR	5.61051
MMA	FUS	GGR*GGMGGSDR*GGFNK	2.94185
MMA	FUS	GGR*GGMGGSDR	7.05377
MMA	FUS	GGMGGSDR*GGFNK	13.7072
MMA	FUS	RR*ADFNR	3.57663
MMA	FUS	ADFNR*GGGNGR	3.74408
MMA	FUS	GGPMGR*GGYGGGGSGGGGR	5.73319
MMA	FUS	GGYGGGGSGGGGR*GGFPSGGGGGGGQQR*	3.13796
MMA	FUS	GGYGGGGSGGGGR*GGFPSGGGGGGGQQR	11.0208
MMA	FUS	R*GGR*GGYDR*GGYR*	8.41153
MMA	FUS	RGGR*GGYDR*GGYR*	6.28088
MMA	FUS	GGR*GGYDR*GGYR	14.0681
MMA	FUS	RGGR*GGYDR	8.7712
MMA	FUS	GGYDR*GGYR	7.75267
MMA	FUS	GGR*GGGDR*GGFGPGK	8.94456
MMA	FUS	GGGDR*GGFGPGK	3.74118
MMA	FUS	GGR*GR*GGPMGR	4.06315
MMA	FUS	GR*GGPMGR*GGYGGGGSGGGGR	7.01321
MMA	FUS	GGSGGGGGGGGGGYNR*SSGGYEPR*	2.79561
MMA	FUS	R*GGR*GGYDR*	2.61226
MMA	FUS	GR*GGPM#GR*GGYGGGGSGGGGR*GGFPSGGGGGGGQQR	7.56069
MMA	FUS	GR*GGPMGR	4.56389
MMA	G3BP1	LRGPGGPR*GGLGGGMR	2.71406
MMA	G3BP1	GGMVQKPGFGVGR*GLAPR	3.69412
MMA	GAR1	GGGR*GGGF	1.36194
MMA	GAR1	GGGR*GGGFR*GGR	3.06661
MMA	GAR1	GGR*GGGGGGFR*GGR*GGGFR*	6.48576
MMA	GAR1	GGGGGGFR*GGR	7.35278
MMA	GAR1	GGGR*GGGGR*GGGR*GGGFR	3.13435
MMA	GAR1	GGR*GGGFR	4.08392
MMA	GAR1	GGSSNHFR*GGGGGGGGGNFR*GGGR	4.8283
MMA	GAR1	GPPR*GGGR*GGR*GGGRGGGG	6.33784
MMA	GAR1	GGGGGGGGGNFRGGGR*	4.49363
MMA	GAR1	GGGGR*GGGR*GGGFR	6.61026
MMA	GAR1	GGR*GGGGGGFR	8.45038
MMA	GAR1	GGGGGGFR*GGR*GGGFR	5.75533
MMA	GAR1	NR*GGGGGGFNR	5.68013
MMA	GAR1	GGGGGGFNR*GGSSNHFR*GGGGGGGGGNFR	8.08641
MMA	GAR1	GGGGGGFNR*GGSSNHFR	10.8422
MMA	GAR1	GGSSNHFR*GGGGGGGGGNFR*GGGR*	8.02605
MMA	GAR1	GGSSNHFR*GGGGGGGGGNFR	7.38569
MMA	GAR1	GGFGR*GGGR*GGFNK	7.26328
MMA	GAR1	GGGR*GGFNR*GGGGGGFNR	1.77102
MMA	GAR1	GGGGGGGGGNFR*GGGRGGFGR*	7.51225
MMA	GAR1	GGGGGGGGGNFR*GGGR*GGFGR*GGGR*	6.36791
MMA	GAR1	GGGGGGGGGNFR*GGGR*GGFGR*	7.19996
MMA	GAR1	GGGGGGGGGNFR*GGGR*GGFGR	7.51225
MMA	GAR1	GGGGGGGGGNFR*GGGR	4.49363
MMA	GAR1	R*GGFGR*	5.57953
MMA	GATAD2B	SATNTTLPHMLMSQR*	1.67038
MMA	GCSH	R*TGPALLSVR	1.44912
MMA	GIGYF1	GAGPPLAGTSR*	5.27025
MMA	GIGYF1	GR*GR*GDSCFYQR	2.01024
MMA	GIGYF2	LTGR*GGGGTVVGAPR*GR*	2.36224
MMA	GIGYF2	LTGR*GGGGTVVGAPR*	6.40345
MMA	GIGYF2	LTGR*GGGGTVVGAPR	4.99824
MMA	GIGYF2	GGGGTVVGAPR*	4.57103
MMA	GIMAP8	DEETAKGIQQVFGAEAR*	1.55993
MMA	GNAO1	M#M#R*LWGDSGIQECFNR	3.7937
MMA	GNN	SVPRFFR*	6.78229
MMA	GPBP1L1	GAYAGITGNPSGWHSSSR*GHDGMSQR	1.55804
MMA	GPBP1L1	GAYAGITGNPSGWHSSSRGHDGMSQR*	1.55804
MMA	HAPLN4	NYGYR*HNAEE	4.44394
MMA	HCFC1	GAPGQPGTILR*TVPMGGVR*	1.47294
MMA	HEBP1	R*AALEGTATYR	8.73188
MMA	HLA-H	R*YFYTTMSR*PGAGEPR*	2.12477
MMA	HMHA1	NR*AGSPSPQPSGELP	1.77765
MMA	HNRNPA0	SSYGPM#KSGGGGGGGGSSWGGR*SNSGPYR*GGYGGGGGYGGSSF	9.01774
MMA	HNRNPA0	SNSGPYR*GGYGGGGGYGGSSF	5.96266
MMA	HNRNPA1	GGNFSGR*GGFGGSR*GGGGYGGSGDGYNGFGNDGGYGGGGPGYSGGSR	2.47334
MMA	HNRNPA1	GGFGGSR*GGGGYGGSGDGYNGFGNDGGYGGGGPGYSGGSR	4.38245
MMA	HNRNPA1	SSSQR*GR*SGSGNFGGGR*GGGFGGNDNFGR	3.40374
MMA	HNRNPA1	GR*SGSGNFGGGR*GGGFGGNDNFGR	8.82668
MMA	HNRNPA1	SGSGNFGGGR*GGGFGGNDNFGR*GGNFSGR*GGFGGSR*	6.29808
MMA	HNRNPA1	SGSGNFGGGR*GGGFGGNDNFGR*GGNFSGR*GGFGGSR	6.0824
MMA	HNRNPA1	SGSGNFGGGR*GGGFGGNDNFGR*GGNFSGR	5.24206
MMA	HNRNPA1	GGGFGGNDNFGR*GGNFSGR*GGFGGSR*	3.88062
MMA	HNRNPA1	GGGFGGNDNFGR*GGNFSGR*GGFGGSRGGGG	10.335
MMA	HNRNPA1	GGGFGGNDNFGR*GGNFSGRGGFGGSR*	8.03697
MMA	HNRNPA1	GGGFGGNDNFGR*GGNFSGR	8.20038
MMA	HNRNPA1	GGNFSGR*GGFGGSR*GGGG	6.04822
MMA	HNRNPA1	GGNFSGR*GGFGGSRGGGG	4.71575
MMA	HNRNPA1	GGFGGSR*GGGGYGGSGDGYNGFGND	6.28169
MMA	HNRNPA1	GGNFSGR*GGFGGSR*GGGGYGGSGDGYNGFGNDGSNFGGGGSYNDFGNYNNQSSNFGPM#K	2.88185
MMA	HNRNPA1	GGFGGSR*GGGGYGGSGDGYNGFGNDGSNFGGGGSYNDFGNYNNQSSNFGPM#K	5.52544
MMA	HNRNPA1L2	GGNDNFGR*GGNFSGR	5.96251
MMA	HNRNPA1L2	GGNFSGR*GGF	5.13693
MMA	HNRNPA1L2	GNFSGR*	2.16241
MMA	HNRNPA2B1	GGSDGYGSGR*GFGDGYNGYGGGPGGGNFGGSPGYGGGR*GGYGGGGPGYGNQGGGYGGGYDNY	9.83726
MMA	HNRNPA2B1	GGSDGYGSGR*GFGDGYNGYGGGPGGGNFGGSPGYGGGR	1.67054
MMA	HNRNPA3	GGNFGGGGGNFGRGGNFGGRGGYGGGGGGSR*GSYGGGDGGYNGFGGDGGNYGGGPGYSSRG	3.25506
MMA	HNRNPA3	QEMQSAGSQR*GR*GGGSGNFMGR*GGNFGGGGGNFGR*	3.38866
MMA	HNRNPA3	QEMQSAGSQR*GR*GGGSGNFMGR*GGNFGGGGGNFGR	7.67406
MMA	HNRNPA3	QEMQSAGSQR*GR*GGGSGNFMGR	6.40522
MMA	HNRNPA3	QEMQSAGSQR*	2.47978
MMA	HNRNPA3	GR*GGGSGNFMGR*GGNFGGGGGNFGR*GGNFGGR*	5.87985
MMA	HNRNPA3	GR*GGGSGNFMGR*GGNFGGGGGNFGR*GGNFGGR	12.6288
MMA	HNRNPA3	GR*GGGSGNFMGR*GGNFGGGGGNFGR	9.42709
MMA	HNRNPA3	GR*GGGSGNFMGR	8.21117
MMA	HNRNPA3	GGGSGNFMGR*GGNFGGGGGNFGR*GGNFGGR*GGYGGGGGGSR*	7.44353
MMA	HNRNPA3	MGR*GGNFGGGGGNFGR*	9.32823
MMA	HNRNPA3	GGGSGNFMGR*GGNFGGGGGNFGRGGNFGGR*	7.11328
MMA	HNRNPA3	GGGSGNFMGR*GGNFGGGGGNFGR	6.41992
MMA	HNRNPA3	GGNFGGGGGNFGR*GGNFGGR*GGYGGGGGGSR	9.7887
MMA	HNRNPA3	GGNFGGGGGNFGR*GGNFGGRGGYGGGGGGSR*	9.7887
MMA	HNRNPA3	GGNFGGGGGNFGR*GGNFGGR	11.8599
MMA	HNRNPA3	GGNFGGR*GGYGGGGGGSR*GSYGGGDGGYNGFGGDGGNYGGGPGYSSR	2.87194
MMA	HNRNPA3	GGNFGGR*GGYGGGGGGSR	8.07515
MMA	HNRNPAB	SQR*R*GGHQNNYKPY	4.98341
MMA	HNRNPD	AR*GR*GGDQQSGYGK	4.26576
MMA	HNRNPD	GR*GGDQQSGYGK	3.13229
MMA	HNRNPD	AR*GR*GGGPSQNWNQGYSNYWNQGYGNYGYN	3.81404
MMA	HNRNPD	GR*GGGPSQNWNQGYSNYWNQGYGNY	5.08445
MMA	HNRNPD	R*GGHQNSYKPY	2.76771
MMA	HNRNPD	VSR*R*GGHQNSYKPY	6.18282
MMA	HNRNPDL	GGTR*GR*GR*GQGQNWNQGFNNYYDQGYGNYNSAY	3.35002
MMA	HNRNPDL	GR*GR*GQGQNWNQGFNNYYDQGYGNYN	4.16642
MMA	HNRNPDL	GR*GQGQNWNQGFNNYYDQGYGNYNSAY	6.16261
MMA	HNRNPDL	GAAAGGR*GGTR*	3.16237
MMA	HNRNPDL	ASR*GGGNHQNNYQPY	4.83459
MMA	HNRNPDL	GGR*GAAAGGR*GGTR*	5.64489
MMA	HNRNPDL	GGR*GAAAGGR*GGTR	6.33373
MMA	HNRNPDL	GR*GR*GQQSTYGK	2.92457
MMA	HNRNPH3	LLGQR*PGPYDRPIGGR*GGYYGAGRGSYGGFDDYGGYNNYGYGNDGFDDR	3.33832
MMA	HNRNPH3	LLGQRPGPYDR*PIGGR*GGYYGAGRGSMYDR*	3.49147
MMA	HNRNPH3	R*PIGGR	6.61248
MMA	HNRNPH3	PGPYDR*PIGGRGGYYGAGR*GSYGGFDDYGGYNNYGYGNDGFDDR	2.7299
MMA	HNRNPH3	PGPYDR*PIGGR*GGYYGAGRGSYGGFDDYGGYNNYGYGNDGFDDR	2.7299
MMA	HNRNPH3	GGYYGAGR*GSYGGFDDYGGYNNYGYGNDGFDDR	3.01714
MMA	HNRNPH3	PIGGR*GGYYGAGR*GSYGGFDDYGGYNNYGYGNDGFDDR	6.05245
MMA	HNRNPH3	LLGQR*PGPYDR*PIGGRGGYYGAGR*GSMYDR	3.49147
MMA	HNRNPH3	DR*PIGGR*GGYYGAGR*GSMYDR	4.01697
MMA	HNRNPH3	PGPYDR*PIGGRGGYYGAGR*GSM#YDR*	2.84381
MMA	HNRNPH3	PGPYDRPIGGR*GGYYGAGR*GSMYDR*	3.02037
MMA	HNRNPH3	PIGGR*GGYYGAGR*GSMYDR	3.83637
MMA	HNRNPH3	PGPYDRPIGGR*GGYYGAGRGSMYDR*	3.46413
MMA	HNRNPH3	GGYYGAGR*GSMYDR*	7.43812
MMA	HNRNPH3	GGYYGAGR*GSMYDR	3.90191
MMA	HNRNPH3	PIGGR*GGYYGAGR*	2.90505
MMA	HNRNPH3	RLLGQRPGPYDRPIGGR*GGY	5.72028
MMA	HNRNPH3	GGYYGAGR*	3.00286
MMA	HNRNPH3	DGMDNQGGYGSVGR*	1.64013
MMA	HNRNPH3	DR*MR*R*GGDGYDGGYGGFDDYGGYNNYGYGNDGFDDR	1.33345
MMA	HNRNPH3	SGGGWR*	6.37093
MMA	HNRNPK	GRPVGFPM#R*GRGGFDR*	6.29414
MMA	HNRNPK	GR*GGFDR*MPPGRGGR*	2.59747
MMA	HNRNPK	MPPGRGGR*PM#PPSR	4.56422
MMA	HNRNPK	R*GR*PVGFPM	2.68012
MMA	HNRNPK	R*GRPVGFPMR*	1.8763
MMA	HNRNPK	GRPVGFPMR*GR*GGFDR*	3.38657
MMA	HNRNPK	PVGFPMR*GR*	6.40938
MMA	HNRNPK	RGRPVGFPMR*GR	7.31172
MMA	HNRNPK	GR*GGFDR*MPPGR*GGR*	6.35983
MMA	HNRNPK	GR*GGFDR*MPPGR*GGR	2.59747
MMA	HNRNPK	GR*GGFDR*MPPGR	7.5884
MMA	HNRNPK	GR*GGFDRM	6.44819
MMA	HNRNPK	GGFDR*MPPGR*GGR*	5.63933
MMA	HNRNPK	GGFDR*MPPGR*GGR	8.24897
MMA	HNRNPK	GGFDR*MPPGRGGR*	8.24897
MMA	HNRNPK	GGFDR*MPPGR	4.39651
MMA	HNRNPK	MPPGR*GGR*PMPPSR*	1.4906
MMA	HNRNPK	MPPGR*GGR*PMPPSR	2.30786
MMA	HNRNPK	MPPGR*GGRPM#PPSR	4.56422
MMA	HNRNPK	RGPPPPPPGR*GGR*GGSR*	5.33135
MMA	HNRNPK	RGPPPPPPGR*GGR*	6.30749
MMA	HNRNPK	RGPPPPPPGR*GGR	8.41215
MMA	HNRNPK	RGPPPPPPGRGGR*GGSR*	7.74646
MMA	HNRNPK	RGPPPPPPGRGGR*	8.41215
MMA	HNRNPL	KQPAIMPGQSYGLEDGSCSYKDFSESR*	1.70491
MMA	HNRNPR	GR*GAPPPR*GR*	5.42699
MMA	HNRNPR	GAPLGPPR*GSR	4.42764
MMA	HNRNPR	GGYEDPYYGYDDGYAVR*GR*GGGR*GGR*	5.85972
MMA	HNRNPR	GGYEDPYYGYDDGYAVR*GR*GGGR*	7.3788
MMA	HNRNPR	GGYEDPYYGYDDGYAVR*GR*GGGR	5.88037
MMA	HNRNPR	GGYEDPYYGYDDGYAVR*	7.45036
MMA	HNRNPR	AGYSQR*GAPLGPPR	3.94762
MMA	HNRNPR	MPPPIR*GR	6.26939
MMA	HNRNPR	GGGR*GGYGYPPDYYGYEDYYDDYYGYDYHDYR	2.76253
MMA	HNRNPR	GR*AGYSQR*GAPLGPPR	6.03813
MMA	HNRNPR	GGR*GGPAQQQR	1.87748
MMA	HNRNPR	GR*AGYSQR*	3.82042
MMA	HNRNPU	NQFNR*GGGHR*	5.28186
MMA	HNRNPU	NQFNR*GGGHR	7.55558
MMA	HNRNPU	GGGHR*GR*GGFNMR	4.2986
MMA	HNRNPU	GR*GGFNMR*GGNFR*GGAPGNR	4.76482
MMA	HNRNPU	GR*GGFNMR*GGNFR	11.3587
MMA	HNRNPU	GR*GGFNMR	9.59949
MMA	HNRNPU	NMR*GGNFR*GGAPGNR*GGYNR*	9.49915
MMA	HNRNPU	GGFNMR*GGNFR*GGAPGNR	3.08417
MMA	HNRNPU	GGFNMR*GGNFR	10.9577
MMA	HNRNPU	GGNFR*GGAPGNR*GGYNR*	8.67605
MMA	HNRNPU	GGNFR*GGAPGNR*GGYNR	8.83778
MMA	HNRNPU	GGNFR*GGAPGNR	6.84025
MMA	HNRNPU	GGAPGNR*GGYNR*	3.64161
MMA	HNRNPU	RGGAPGNR*GGYNR	3.71739
MMA	HNRNPU	R*GNMPQR*GGGGGGSGGIGYPYPR	9.95074
MMA	HNRNPU	R*GNMPQRGGGGGGSGGIGYPYPR	7.82794
MMA	HNRNPU	GNMPQR*GGGGGGSGGIGYPYPR*	1.51867
MMA	HNRNPU	GNM#PQR*GGGGGGSGGIGYPYPR	8.23428
MMA	HNRNPU	GGGGGGSGGIGYPYPR*APVFPGR*GSYSNR*GNYNR*	4.86655
MMA	HNRNPU	GGGGGGSGGIGYPYPR*APVFPGR*GSY	9.42238
MMA	HNRNPU	GGGGGGSGGIGYPYPR*	5.52787
MMA	HNRNPU	APVFPGR*GSYSNR*GNYNR*	5.10757
MMA	HNRNPU	APVFPGR*GSY	6.16612
MMA	HNRNPU	GSYSNR*GNYNR*GGMPNR*	8.30988
MMA	HNRNPU	GSYSNR*GNYNR	9.84479
MMA	HNRNPU	YNR*GGMPNR*GNYNQNFR*	3.33105
MMA	HNRNPU	NR*GGMPNR*GNYNQNFR	4.4505
MMA	HNRNPU	GGMPNR*GNYNQNFR*GR*GN	5.4384
MMA	HNRNPU	GGMPNR*GNYNQNFR*	10.8212
MMA	HNRNPU	GGMPNR*GNYNQNFR	15.6271
MMA	HNRNPU	GNYNQNFR*GR*GNNR*	5.29604
MMA	HNRNPU	GNYNQNFR*GR*GN	8.60452
MMA	HNRNPU	GNYNQNFR*	10.895
MMA	HNRNPU	APVFPGR*GSYSNR*GNYNR	1.69552
MMA	HNRNPU	APVFPGRGSYSNR*GNYNR*	1.69552
MMA	HNRNPUL1	GGGGFR*GR*GGGGGFQR	4.24603
MMA	HNRNPUL1	GR*GGGGGFQR	8.99931
MMA	HNRNPUL1	GPPGGNR*GGFQNR*GGGSGGGGNYR	7.52339
MMA	HNRNPUL1	GPPGGNR*GGFQNR	5.52238
MMA	HNRNPUL1	GGFQNR*GGGSGGGGNYR*GGFNR	1.80186
MMA	HNRNPUL1	GGFQNR*GGGSGGGGNYR	3.38115
MMA	HNRNPUL1	GGGSGGGGNYR*GGFNR	5.9924
MMA	HNRNPUL1	GGGSGGGGNYRGGFNR*	5.9924
MMA	HNRNPUL2	AYGQQYWGQPGNR*GGYR	1.54336
MMA	HNRNPUL2	AYGQQYWGQPGNRGGYR*	1.54336
MMA	ILF2	FGSR*GGPGGGFR*PFVPHIPFDFYLCEM#AFPR	2.87197
MMA	ILF3	FAAKPHNPGFGMGGPMHNEVPPPPNLR*GR*	4.40954
MMA	ILF3	PHNPGFGMGGPMHNEVPPPPNLR*GR	7.21696
MMA	ILF3	PHNPGFGMGGPMHNEVPPPPNLRGR*	7.21696
MMA	ILF3	GR*GFGGANHGGYMNAGAGYGSY	4.22535
MMA	INHBC	TR*LDFHFSSDR*TAGDR	1.33518
MMA	INPP5E	SDR*DLIWFCSEVECSTVTTR	5.94673
MMA	ITGA11	VSSR*QGR*	3.28456
MMA	KCMF1	MFHPGR*GLGGPR	4.0879
MMA	KCNC4	AGLTQPLASSPTPEER*R	3.27725
MMA	KCNT1	FFR*EYEGKSFTYAAF	6.15552
MMA	KHDRBS1	GR*GVPVR	4.19386
MMA	KHDRBS1	GR*GAAPPPPPVPR*	8.83801
MMA	KHDRBS1	GR*GAAPPPPPVPR	6.74638
MMA	KHDRBS1	GR*GVGPPR*GALVR	2.56741
MMA	KHDRBS1	GR*GVGPPR	4.54801
MMA	KHDRBS1	GALVR*GTPVR	5.65292
MMA	KIAA1429	ASR*GR*GGLGPSWASANSGSGGSR	8.91866
MMA	KIAA1429	GR*GR*GGFGQGIR*PHDIFR	4.19341
MMA	KIAA1429	ISSR*GGFSGNR	3.85274
MMA	KIAA1429	GNYNESR*GGQSNFNR	1.81393
MMA	KIAA1429	GR*GGLGPSWASANSGSGGSR	11.301
MMA	KIAA1429	GR*GGLGPSWASANSGSGGSR*GK	7.53334
MMA	KIAA1429	GR*GGFGQGIRPHDIFR	3.20913
MMA	KIAA1429	GR*GR*GGFGQGIRPHDIFR	9.66976
MMA	KIAA1522	MAAR*APPAAPAAEEPG	3.86139
MMA	KIF1C	LQGLQGSGGR*GGGLR	3.38953
MMA	KLK9	GSALESTTSGNGR*	2.97982
MMA	KMT2B	GR*GR*GGGLPFVI	8.87177
MMA	KMT2B	GR*GGGLPFVIK	2.31165
MMA	KRT2	GGGGFGSR*	4.65519
MMA	KRT76	R*AGGFGGGR*	3.80283
MMA	KRT77	GGGSGGGYGGGR*	5.34528
MMA	LENG1	ALGILTYLGQSAAEAQTQPPWYQLPPGR*GGPPPGPAPDEK	2.19813
MMA	LINC00473	RQAPWR*EF	3.47876
MMA	LMO7	GSKSMSDVSAEDVQNLR*	3.50696
MMA	LRRN3	HPNAFFR*	2.26891
MMA	LSM14A	LNAETFGIPLR*PNR*GR*GGYR	8.26937
MMA	LSM14A	LNAETFGIPLR*PNR*GRGGYR*	8.26937
MMA	LSM14A	LNAETFGIPLR*PNR	4.18688
MMA	LSM14A	LNAETFGIPLRPNR*GR*GGYR*	8.26937
MMA	LSM14A	LNAETFGIPLRPNR*GR*	3.85116
MMA	LSM14A	LNAETFGIPLRPNR*	4.18688
MMA	LSM14A	GGTFTAPR*GFR	2.95576
MMA	LSM14A	GFR*GGF	3.69127
MMA	LSM14B	RNPTSHR*AGTGR	2.71908
MMA	LSM4	GR*GMGGAGR*GVF	4.94303
MMA	LSR	GGGWR*ARRPR	3.76785
MMA	LYST	DAYFAR*	2.67257
MMA	MARK3	M#KTTSSM#DPGDM#MR*EIR	2.72332
MMA	MAST2	GR*GTSQLAEGATAK	2.24614
MMA	MBD2	GR*GR*PPSGGSGLGGDGGGCGGGGSGGGGAPR	9.6925
MMA	MED15	FVR*APM	2.64104
MMA	MED6	SGSVLDYFSERSNPFYDR*TCNNEVVKM#QR	3.3398
MMA	MRE11A	GR*ADTGLETSTR*	7.62163
MMA	MUC16	TSSTTSLTMTHSTISQGFSHSQMSTLM#R*	4.26117
MMA	MYPN	IAPIFDKR*LK	1.76273
MMA	MYT1L	R*NPQQNMNIR	1.64425
MMA	NA	SRNQVASLAYR*TQNTAASQPR	1.38903
MMA	NAF1	EFTR*GFSR*	4.91679
MMA	NCL	PKGEGGFGGR*GGGRGGFGGR*	3.46441
MMA	NCL	GEGGFGGR*GGGR*GGFGGR	9.88743
MMA	NCL	GEGGFGGR*GGGR*GGFGGR*GGGR	10.1545
MMA	NCL	PKGEGGFGGRGGGR*	3.88457
MMA	NCL	GGGR*GGFGGR*GGGR	7.47677
MMA	NCL	GGFGGR*GR*GGFGGR	10.8952
MMA	NCL	GR*GGFGGR*GGFR	8.66957
MMA	NCL	GR*GGFGGR*GGFR*GGR	3.59951
MMA	NCL	GGFGGR*GGFR	8.65823
MMA	NCL	GGFGGR*GGFR*GGR	8.50709
MMA	NCL	GGFR*GGR*GGGGDHKPQGK	9.74824
MMA	NCL	GGR*GGGGDHKPQGK	1.86104
MMA	NFATC2IP	WSGGSGAGR*GGR	2.24926
MMA	NFATC2IP	WSGGSGAGR*GGR*GGWGGR	4.53572
MMA	NFIX	VFYPGTGR*	3.63008
MMA	NPAS4	PGPGPGPASLFLAMFQSR*	1.91244
MMA	NRXN1	R*CGAELGSPGGGGGGGGGGGAGGR*	7.84016
MMA	NUFIP2	YETGPGGTSR*	2.66088
MMA	NUMBL	RSAAASGGPR*	3.81688
MMA	OR2T1	GAEFFLLGLMAYDRYVAICNPLR*	8.39086
MMA	OSBPL10	SSR*SAAAGLGGGGSR*SSPGSVAASPSGGGGR*	5.01267
MMA	OSBPL10	SSR*SAAAGLGGGGSR*SSPGSVAASPSGGGGR	9.54806
MMA	OSBPL10	SSRSAAAGLGGGGSR*SSPGSVAASPSGGGGR	7.35368
MMA	OSBPL10	SSR*SAAAGLGGGGSRSSPGSVAASPSGGGGR	7.35368
MMA	OTUD4	SDWGYSGR*GGYQHVR	4.38488
MMA	PABPN1	FYSGFNSR*PR*	6.51402
MMA	PABPN1	FYSGFNSRPR*	7.06899
MMA	PALM	EAASR*EENQAGPEATTSDPQDLDMK	10.4888
MMA	PDK2	M#EFLDKDPEDHR*	2.68257
MMA	PELI1	NVFSLR*ETR*SAQQR	5.33639
MMA	PHLPP1	NTFIVM#QR*	5.50066
MMA	PIK3C2B	GWVTTPLFNFR*	6.86658
MMA	POLR2A	DVLSNAHIQNELER*EFER	1.38051
MMA	POLR3GL	GR*GQLTFNVEAVGIGK	2.32717
MMA	POLR3GL	GGGR*GR*GR*GQLTFNVEAVGIGK	5.47423
MMA	PPEF2	YEFCHNR*K	1.49779
MMA	PPP1R10	HR*PHEGPGHGGPHGHR*PHDVPGHR*	8.46454
MMA	PPP1R10	GR*GGR*GGNEPPPPPPPFR	2.40854
MMA	PRDM2	R*IGVWATKPILK	4.30308
MMA	PRKDC	QLR*TYSVVPM#TSR	1.86484
MMA	PROX1	AR*ATFF	5.19109
MMA	PRR3	LIPPLLSLPPPPWGR*GPIR*R*	6.55162
MMA	PRR3	LIPPLLSLPPPPWGR*GPIR*R	10.1827
MMA	PRR3	SSPYGR*GWWGVNAEPPFPGPGHGGPTR	4.3315
MMA	PRRC2A	VGPTSCR*	1.63771
MMA	PRRC2A	DR*GGPPCKPPAPEDEDEAWRQR	7.31869
MMA	PRRC2A	R*GR*GGGR*PPPQVCPGWSPPAK	3.65219
MMA	PRRC2A	GR*GGGRPPPQVCPGWSPPAK	6.21608
MMA	PRRC2A	RGR*GGGR*PPPQVCPGWSPPAK	7.25218
MMA	PRRC2A	GRGGGR*PPPQVCPGWSPPAK	6.21608
MMA	PRRC2A	GR*GR*GEYFAR	8.50907
MMA	PRRC2C	R*GR*GGTFR	3.51333
MMA	PRRC2C	GR*GR*GEYYSR	7.37682
MMA	PRTFDC1	R*TTICDRGGLAFSQ	2.14079
MMA	PTPN22	NFGFANR*	4.78802
MMA	RASSF1	IAR*GTACNPTR	4.15881
MMA	RBFOX2	GGINTYIPLIIPGFPYPTAATTAAAFR*GAHLR	2.50375
MMA	RBFOX2	GGINTYIPLISLPLVPGFPYPTAATTAAAFR*GAHLR	1.39121
MMA	RBM26	GR*GVPGHAVVDHRPR	3.78892
MMA	RBM26	GR*GAVHGR*	4.28974
MMA	RBM3	SYSR*GGGDQGYGSGR	3.40591
MMA	RBM3	GGGFGAHGR*GR	2.78901
MMA	RBM33	R*GGPLMCR*GVGDQR	2.26531
MMA	RBMX	GLR*GGR*GGSGGTR	5.06925
MMA	RBMX	DSYSSSSR*GAPR	3.05296
MMA	RBMXL1	GFGAGR*GGSGGTR	6.24805
MMA	RBMXL1	VEQATKPSFER*	7.19473
MMA	RBMXL2	YSDR*DGYGGRDR	4.78441
MMA	RCC2	AAAAAWEEPSSGNGTAR*	2.43326
MMA	RPL3	GLR*TFKTVFAEHISDECK	5.08784
MMA	RPS2	GGFR*GGFGSGIR	8.38702
MMA	RPS2	GGFR*GGFGSGIR*GR	8.62843
MMA	RPS2	GGFR*GGFGSGIR*GR*	5.61084
MMA	RPS2	GGFGSGIR*GR	4.74031
MMA	RPS2	GGFGSGIR*GR*	6.5077
MMA	RPS2	GFR*GGFGSGIRGR*	6.71967
MMA	RTL1	R*NALHSQAHR*	8.76504
MMA	SAFB	GGMSGR*GSFAPGGASR*GHPIPHGGMQGGFGGQSR	7.09895
MMA	SAFB	GGMSGR*GSFAPGGASR	2.9577
MMA	SAFB	GSFAPGGASR*GHPIPHGGMQGGFGGQSR*	6.6708
MMA	SAFB	GSFAPGGASR*GHPIPHGGMQGGFGGQSR	7.52531
MMA	SAFB	GHPIPHGGMQGGFGGQSR*	2.04218
MMA	SAFB	GHPIPHGGMQGGFGGQSRGSR*	2.21314
MMA	SAFB2	GGVAGR*GGFAQGGHSQGHVVPGGGLEGGGVASQDR	2.63561
MMA	SBF2	M#IPGIVAMHIETLEAVHR*ESR	8.19063
MMA	SCAF11	GR*WANDGWR	1.7491
MMA	SCAF11	NFGSGWVSNR*GR*	2.81765
MMA	SCAF11	NFGSGWVSNR*	2.34987
MMA	SCRT2	R*GGGGGDAGGSGDAGG	8.45367
MMA	SEC14L1	DGR*PLYVLR*LGQMD	1.59754
MMA	SEC24D	RPEISTDER*AYQR*	2.47166
MMA	SERBP1	GEGGEFSVDR*PIIDR*PIRGRGGL	5.42204
MMA	SERBP1	ANDITSQLEINFGDLGR*PGRGGR*GGR*	5.43191
MMA	SERBP1	ANDITSQLEINFGDLGRPGRGGR*GGR*	5.77068
MMA	SERBP1	GEGGEFSVDR*PIIDR*PIR*GR	1.33377
MMA	SERBP1	GEGGEFSVDRPIIDRPIR*GR*	5.83773
MMA	SERBP1	GEGGEFSVDRPIIDRPIR*	8.47392
MMA	SERBP1	GGR*GR*GMGR*GDGFDSR	2.98574
MMA	SERBP1	GR*GMGR*GDGFDSR	4.66593
MMA	SERBP1	ANDITSQLEINFGDLGR*PGR*GGR*GGR*	8.58078
MMA	SERBP1	KPANDITSQLEINFGDLGR*PGR*GGR*	5.28191
MMA	SERBP1	ANDITSQLEINFGDLGR*PGR*GGRGGR*	5.34313
MMA	SERBP1	KPANDITSQLEINFGDLGR*PGR*GGR	8.05633
MMA	SERBP1	KPANDITSQLEINFGDLGR*PGRGGR*	10.3937
MMA	SERBP1	PANDITSQLEINFGDLGR*PGRGGR	3.80556
MMA	SERBP1	KPANDITSQLEINFGDLGRPGR*GGR*GGR*	3.03692
MMA	SERBP1	ANDITSQLEINFGDLGRPGR*GGR*	3.25107
MMA	SERBP1	ANDITSQLEINFGDLGRPGR*GGRGGR*	5.77068
MMA	SERBP1	KPANDITSQLEINFGDLGRPGR*GGR	8.06182
MMA	SERBP1	KPANDITSQLEINFGDLGRPGRGGR*	8.06182
MMA	SERBP1	GEGGEFSVDRPIIDR*PIR*GR*	1.47693
MMA	SERBP1	GEGGEFSVDRPIIDR*PIR*GR	5.38605
MMA	SERBP1	SVDRPIIDR*PIRGR*	8.91362
MMA	SERBP1	GEGGEFSVDRPIIDR*PIRGR	3.24035
MMA	SFPQ	R*GGGGGR*GGLHDFR*SPPPGMGLNQNR	8.7357
MMA	SFPQ	R*GGGGGR*GGLHDFRSPPPGMGLNQNR	6.01882
MMA	SFPQ	R*GGGGGRGGLHDFR*SPPPGMGLNQNR	6.01882
MMA	SFPQ	MPGGPKPGGGPGLSTPGGHPKPPHR*GGGEPR	3.6862
MMA	SFPQ	GGGGGR*GGLHDFR*SPPPGMGLNQNR	13.7726
MMA	SFPQ	GGGGGR*GGLHDFR	10.0125
MMA	SFPQ	GGLHDFR*SPPPGMGLNQNR	4.85101
MMA	SFPQ	FR*SR*GGGGGGFHR	4.42337
MMA	SFPQ	SR*GGGGGGFHR*R	6.51638
MMA	SFPQ	SR*GGGGGGFHR	5.64701
MMA	SHROOM3	DLELGAPVASR*SWRPR*PSSAHVG	7.3911
MMA	SLC14A2	KDPFPYR*YR	4.32434
MMA	SLC25A6	TR*LAADVGKSGTER*EFR	2.15068
MMA	SLC35A2	QGR*GTGVEGVGHLQDPSR*HPPGPGSSGFGR	4.9815
MMA	SLC45A3	PHCCPCR*AR	8.06086
MMA	SMG1	R*NLMMEGAASSAGEQLVDLTSR*	9.04082
MMA	SNRPF	NVLYIR*GVEEEEEDGEMRE	6.39873
MMA	SON	SMMSAYERSMMSAYER*SM#MSPMADRSMM#SM#GADRS	1.83469
MMA	SON	SMMSMGADR*SMMSSYSAADRSMMSSYSAADR*SMMSSYTADR*SM#MSMAADSY	4.43485
MMA	SON	R*SMMMSYAAER*	1.68344
MMA	SRRT	GQPRPPILGYGAGAVR*PAVPTGGPPYPHAPYGAGRGNYDAFR*	3.89056
MMA	SRRT	GQGGYPGKPR*	1.45558
MMA	SRRT	RPALPEIKPAQPPGPAQILPPGLTPGLPYPHQTPQGLM#PYGQPRPPILGYGAGAVR*	4.17642
MMA	SRRT	RPALPEIKPAQPPGPAQILPPGLTPGLPYPHQTPQGLM#PYGQPR*PPILGY	1.95652
MMA	SRRT	GQPRPPILGYGAGAVR*PAVPTGGPPYPHAPYGAGR*GNYDAFR	3.89056
MMA	SRRT	GAGR*GNYDAFR*GQGGYPGKPR	1.76145
MMA	SRRT	R*DYDRNR*	6.63416
MMA	SRRT	GQPR*PPILGYGAGAVR*PAVPTGGPPYPHAPYGAGR*GNYDAFR	2.58127
MMA	SRRT	GQPR*PPILGYGAGAVRPAVPTGGPPYPHAPYGAGR*GNYDAFR	2.28093
MMA	SRSF9	GGRNGPPTRR*SD	5.50412
MMA	ST5	SAFLR*GHGSR	3.24073
MMA	STAU1	GGAYPPR*YFYPFPVPPLLYQVELSVGGQQFNGK	3.72915
MMA	STRBP	GVVNTAVSAAVQAVR*GR*	2.31647
MMA	SUN3	RR*AAMFFR	6.40167
MMA	SUPT5H	PM#HPSAGGQRGGFGSPGGGSGGMSR*	3.16614
MMA	SYN3	QAQSPQPQR*SGSPSQQRLSPQGQQPLSPQSGSPQQ	2.28952
MMA	SYN3	QAQSPQPQRSGSPSQQR*LSPQGQQPLSPQSGSPQQ	2.28952
MMA	SYNCRIP	NQMYDDYYYYGPPHMPPPTR*GR*GR*GGR*	3.25241
MMA	SYNCRIP	NQMYDDYYYYGPPHMPPPTR*GR*	6.18745
MMA	SYNCRIP	NQM#YDDYYYYGPPHMPPPTR*	6.8802
MMA	SYNCRIP	GGYEDPYYGYEDFQVGAR*GR*GGR*GAR*	11.1249
MMA	SYNCRIP	GGYEDPYYGYEDFQVGAR*GR*GGR*	1.92041
MMA	SYNCRIP	GGYEDPYYGYEDFQVGAR*GR*	5.30555
MMA	SYNCRIP	GGYEDPYYGYEDFQVGAR*	7.90892
MMA	SYNCRIP	AGYSQR*GGPGSAR*GVR*	4.27648
MMA	SYNCRIP	AGYSQR*GGPGSAR*	9.95284
MMA	SYNCRIP	AGYSQR*GGPGSAR	4.43247
MMA	TAF15	NSCNQCNEPRPEDSRPSGGDFR*GR*	1.3808
MMA	TAF15	VSFATRR*PEFMR	4.70231
MMA	TAF15	RPEFMR*GGGSGGGR	2.05801
MMA	TAF15	GR*GYGGER*GYR*G	5.04624
MMA	TAF15	GR*GYGGER*GY	7.36941
MMA	TAF15	R*GGYGGDR*	4.37973
MMA	TAF15	GYGGER*GYR*GR	8.7726
MMA	TAF15	GYGGER*GYR	9.29658
MMA	TAF15	GGDR*GGYGGDR	9.05847
MMA	TAF15	DR*SSGGGYSGDR*SGGGYGGDR	2.36166
MMA	TAF15	GGYGGDR*GGYGGDR	6.92361
MMA	TAF15	GGYGGDR*GGYGGDRSRGG	4.06282
MMA	TAF15	GGYGGDR*GGYGGDR*GGYGGDR*	2.67625
MMA	TAF15	GGYGGDR*GGYGGDR*GGYGGDR	7.668
MMA	TAF15	SR*GGYGGDR*GGGSGYGGDR	3.45774
MMA	TAF15	SR*GGYGGDR	6.75941
MMA	TAF15	GGGYGGDR*GGYGGK	7.03882
MMA	TAF15	GGFKNFGGHR*	5.44991
MMA	TAF4	TPTATTSGIR*	4.46631
MMA	TCAF2	VLAAHECLLCAPKM#GPFLLNAVR*WLAR	4.79722
MMA	THBS1	DYAGFVFGYQSSSR*	9.31648
MMA	THRAP3	AR*GTFQFR*	8.89233
MMA	THRAP3	GFYPWGQYNR*GGYGNYR	5.50429
MMA	THRAP3	GFYPWGQYNR*GGYGNYR*	4.34181
MMA	THRAP3	DFR*GHNR*GY	3.60221
MMA	THRAP3	DFR*GHNR*GYR*R*PY	8.50966
MMA	THRAP3	GHNR*GYR*RPY	9.54559
MMA	THRAP3	GYR*RPYYFR*	5.134
MMA	THRAP3	GYR*R*PYYFR*	5.57202
MMA	THRAP3	DFVGPSER*GGGR	7.46029
MMA	THRAP3	DFVGPSER*GGGR*	12.1546
MMA	THRAP3	GR*GWGR*GNYSGNNNNNSNNDFQK	12.6999
MMA	THRAP3	GWGR*GNYSGNNNNNSNNDFQK	9.51903
MMA	THRAP3	RPYYFR*GR	8.44459
MMA	THRAP3	EGEGSDKWVSR*	9.90548
MMA	THRAP3	EGEGSDKWVSR*GR*	4.46659
MMA	THRAP3	GR*GR*FMFR	10.5361
MMA	THRAP3	NR*GFYPWGQYNR	3.95311
MMA	THRAP3	NR*GFYPWGQYNR*GGYGNYR	4.72035
MMA	THRAP3	NR*GFYPWGQYNR*GGYGNYR*	4.60169
MMA	THRAP3	GYRR*PYYFR*	5.134
MMA	THRAP3	AR*GTFQFR	6.72175
MMA	THRAP3	GR*NR*GFYPWGQY	6.14001
MMA	TIMELESS	RALQR*GNR	9.09944
MMA	TMEM214	RPGVGAGAGGR*GGGR	1.6937
MMA	TNFSF15	MAEDLGLSFGETASVEM#LPEHGSCR*PK	2.14535
MMA	TNRC6B	TR*GGSPYNQFDIIPGDTLGGHTGPAGDSWLPAK	1.42188
MMA	TPR	APQSPR*RPPH	3.28447
MMA	TPR	QR*GVSHAMGGR*GGINR	5.89298
MMA	TPR	GVSHAMGGR*GGINR	10.8057
MMA	TRIP6	RGASQASGPLPGPHFPLPGR*GEVWGPGYR	1.63984
MMA	TRIP6	GASQASGPLPGPHFPLPGRGEVWGPGYR*	3.61247
MMA	TRO	QITNETASIHTTAASIR*	4.60293
MMA	TSC1	SSAR*GSSGSR	6.73909
MMA	TWF1	KYLLSQSSPAPLTAAEEELR*QIKINEVQTDV	4.5806
MMA	TXLNG	GR*GGGAEEATEAGR	3.57114
MMA	UBAP2L	QHGVNVSVNASATPFQQPSGYGSHGYNTGR*K	3.4746
MMA	UBAP2L	R*GGPPR	2.83783
MMA	VPS13D	HVCLLDCVVVDLQDM#DIFAAER*	4.06516
MMA	VSIG4	SGYGFTVPQGM#R*	8.45891
MMA	VWDE	NAFCHPPCKNGGHCMR*	1.9554
MMA	WAS	SGPLPPVPLGIAPPPPTPR*GPPPPGR*GGPPPPPPPATGR	1.36113
MMA	WDR24	PGGGGMR*	2.71263
MMA	WDR33	SSSLDGEHHDGYHRDEPFGGPPGSGTPSRGGR*	7.07932
MMA	WDR33	SSSLDGEHHDGYHRDEPFGGPPGSGTPSR*GGR	7.07932
MMA	WDR33	SGSNWGR*GSNMNSGPPR	3.54785
MMA	WNK2	RAGSLGPETPSR*	3.54087
MMA	XYLT1	AARGGGGGGGGGGGGR*	4.68963
MMA	YBX1	MR*R*PYGR	4.65703
MMA	ZAK	YGR*GSISLNSSPR*	1.87696
MMA	ZC3H13	GR*NDELER*DER	6.27817
MMA	ZFPM1	NER*VCPFPQCR*KSCPSASSLEIHM#R	16.4128
MMA	ZNF142	LSSITSHVAEGCRGGR*	4.56428
MMA	ZNF142	LSSITSHVAEGCR*GGR	4.56428
MMA	ZNF207	MPGYLPGAMPPYGQGPPMVPPYQGGPPRPPMGMR*PPVM#SQGGR*	5.01226
MMA	ZNF207	MPGYLPGAMPPYGQGPPM#VPPYQGGPPRPPMGM#RPPVMSQGGR*	6.32127
MMA	ZNF207	MPGYLPGAMPPYGQGPPM#VPPYQGGPPR*PPMGMR*PPVMSQGGR	5.01226
MMA	ZNF207	MPGYLPGAMPPYGQGPPMVPPYQGGPPR*PPMGMRPPVM#SQGGR*	5.01226
MMA	ZNF280D	VNPSSYSR*	1.54228
MMA	ZNF326	NYDAFGGPSTGR*	2.67439
MMA	ZNF326	NYDAFGGPSTGR*GR*	2.55606
MMA	ZNF326	NYDAFGGPSTGR*GR*GR*GHMGDFGSIHR*PGIVVDYQNK	3.08756
MMA	ZNF326	GR*GR*GHMGDFGSIHR*PGIVVDYQNK	4.58719
MMA	ZNF326	GR*GHMGDFGSIHRPGIVVDYQNK	1.70129
MMA	ZNF350	NR*GFAQDR	3.88622
MMA	ZNF416	PR*DSSKCGKPYSPR	1.71969
MMA	ZNF568	CQVER*QQGHQ	5.63818
MMA	ZNF784	MAAAR*PEAQSR*SSPTPESR	3.82618
MMA	ZSCAN5D	NR*RSSAPGQLESASQMR*ESWR	4.3226
MMA	ZSCAN5D	NR*RSSAPGQLESASQMRESWR*	4.3226
ADMA	ACIN1	TSGGTR@GVLSGNR	-4.64834
ADMA	ACIN1	GVEYGSGR@GHLGTFEGR	-3.42426
ADMA	ACIN1	HPR@TSGGTR@GVLSGNR	-2.74316
ADMA	ACIN1	KHPR@TSGGTRGVLSGNR@	-5.57862
ADMA	AKAP3	SR@NGDYAR*	-4.84457
ADMA	AKNA	YGR@GQLNYPLPDFSK	-2.13129
ADMA	ALYREF	NRPAIAR@GAAGGGGR	-2.49802
ADMA	ALYREF	NR*PAIAR@GAAGGGGR	-2.70951
ADMA	AMBRA1	SMR@YQQNR	-2.15777
ADMA	AMBRA1	QR@ALLQSQPVR	-4.20572
ADMA	ANGEL2	GYGHCVVGR@GR@YPMFPHHSR	-1.90347
ADMA	BCL9L	MR@ILANK	-2.5699
ADMA	BCLAF1	EYSGFAGVSR@PR@GTFFR@I	-1.69094
ADMA	BCLAF1	RGGYR@PVWNR	-1.83791
ADMA	C7orf55	YLSAATGR*PYR@DTAAY	-2.7637
ADMA	CAPRIN1	SNQPYYNSR@GVSR@GGSR@GAR@GLMNGY	-2.92313
ADMA	CAPRIN1	SNQPYYNSR@GVSR@GGSR@GA	-2.93647
ADMA	CAPRIN1	SNQPYYNSR@GVSR@GG	-3.0753
ADMA	CAPRIN1	SNQPYYNSR@GV	-2.88958
ADMA	CAPRIN1	SR@GGSR@GAR@GLMNGYR	-2.01027
ADMA	CAPRIN1	R@GMPQMNTQQVN	-1.86553
ADMA	CHTF8	PLGVNSDPFLMAAGSLGGNLTPFPRNPSPFPASSGSLASNPAPFPAGAR@	-1.5107
ADMA	CHTOP	AVAPR@MGLR*	-4.15769
ADMA	CHTOP	AVAPR@MGLR	-4.41458
ADMA	CHTOP	TLLR@GGM#SLR@GQNLLR@GGR	-2.55057
ADMA	CHTOP	TLLR@GGM#SLR@GQNLLRGGR@	-2.55057
ADMA	CHTOP	TLLR@GGMSLR@GQN	-4.02733
ADMA	CHTOP	SLR@GQNLLR*GGR@	-5.98171
ADMA	CHTOP	SLR@GQNLLR@GGR*	-5.98171
ADMA	CHTOP	SLR@GQNLLR@GGR	-3.28388
ADMA	CHTOP	SLR@GQNLLRGGR@	-3.28388
ADMA	CHTOP	LGRPIGALAR@GAIGGR*	-2.17718
ADMA	CHTOP	LGRPIGALAR@GAIGGR	-3.29618
ADMA	CHTOP	ATR@TLLR@GGMSLR@GQNLLR@GGR	-4.10952
ADMA	CHTOP	LGRPIGALAR@GAIGGR@GLPI	-3.54467
ADMA	CHTOP	TLLR@GGMSLR*	-4.54153
ADMA	CIRBP	SR@GGGDR*GYGGNR	-1.72874
ADMA	CIRBP	SR@GYR@GGSAGGR@GF	-3.33211
ADMA	CMPK2	LLR@GPLSGPLLGR	-5.16466
ADMA	CNBP	SR@GR@GFQFVSSSLPDICYR	-1.33797
ADMA	CNKSR2	SSSQGR@R@ESTPTYENSLLRYMSNEKI	-3.80907
ADMA	CNTNAP3	GR@PHSEAAYTLGPLLCR	-1.74554
ADMA	COL5A3	GPPGRVGKM#GRPGADGAR@	-1.76079
ADMA	COQ10B	KQMVAAFER@R@ACK	-5.40528
ADMA	DDX5	R@GGFNTFR	-4.99898
ADMA	DHX9	R@GGSSYSGGGYGGGYSSGGYGSGGYGGSANSF	-2.51538
ADMA	DHX9	SGGYR@GSGGFQR@GGGR@GAYGTGYFGQGR*	-1.67624
ADMA	DIDO1	VHSPPR@FTNQR@APAPLQFGGLR@GSAPFSEK	-3.91614
ADMA	EIF4H	AYSSFGGGR@GSR	-2.83362
ADMA	ENTPD7	NSQVLHVR@GRGDWVSCGAM#LSPLL	-3.2962
ADMA	ERCC6L2	SQGSCLTKDILER@EGQVEAGIMTAT	-3.99388
ADMA	EWSR1	R@GGR@GMDR@GGFGGGR	-1.6152
ADMA	EWSR1	SMSGPDNR@GR@GR@GGFDR@GGM	-3.22223
ADMA	FBXO44	R@GHSLLGR	-4.63668
ADMA	FOXRED1	VLPHGMGR@GLLTR	-6.75115
ADMA	FPGS	DR@AQQISCPLYLC	-1.65467
ADMA	FRMPD1	TLLR@NMK	-4.24159
ADMA	FUS	GGR@GR@GGSGGGGGGGGGGYNR*	-2.61949
ADMA	FUS	SSGGYEPR@GR@G	-4.17107
ADMA	FUS	SSGGYEPR@	-4.07104
ADMA	FUS	GGGR@GGR@GGMGGSDR@GGFNK	-1.79388
ADMA	FXR2	TYGGSYGGR@GRGR@	-3.11393
ADMA	G3BP1	LRGPGGPR@GGLGGGMR	-6.16602
ADMA	G3BP1	LR*GPGGPR@GGLGGGMR	-3.42948
ADMA	GATAD2A	GSATTPR@GVLHTFSPSPK	-6.70522
ADMA	GIPC1	SAGGRPGSGPQLGTGR@GTLR	-2.16607
ADMA	GLB1	R@FRHHLGDDVVLFTTDGAHK	-3.08009
ADMA	GLB1	RFR@HHLGDDVVLFTTDGAHK	-3.08009
ADMA	GMIP	LCEETPITSVPR@GSLR	-2.09538
ADMA	GVINP1	PETVEEAQR@K	-2.21353
ADMA	HNRNPA0	SNSGPYR@GGYGGGGGYGGSSF	-5.7828
ADMA	HNRNPA1	FSGR@GGFGGSR@GGGGYGGSGDGYNGFGNDGSNFGGGGSYNDFGNYNNQSSNFGPM#K	-3.89529
ADMA	HNRNPA1	GGSR@GGGGYGGSGDGYNGFGNDGSNFGGGGSYNDFGNYNNQSSNFGPM#K	-3.35454
ADMA	HNRNPAB	R@GGHQNNYKPY	-2.53096
ADMA	HNRNPH3	PGPYDR*PIGGR@GGYYGAGR@GSMYDR	-4.41923
ADMA	HNRNPH3	DRPIGGR@GGYYGAGR@GSMYDR	-3.0292
ADMA	HNRNPH3	PGPYDRPIGGRGGYYGAGR@GSM#YDR@	-3.5416
ADMA	HNRNPH3	GAGR@GSMYDR	-2.47297
ADMA	HNRNPH3	LLGQRPGPYDRPIGGR@GGY	-4.11774
ADMA	HNRNPH3	PGPYDRPIGGR@GGYYGAGRGSM#YDR@	-3.5416
ADMA	HNRNPU	NQFNR@GGGHR@GRGGFNMR@GGNFR@	-1.95751
ADMA	HNRNPU	R@GNMPQR@GGGGGGSGGIGYPYPR*	-2.25407
ADMA	HNRNPU	R@GNMPQR*GGGGGGSGGIGYPYPR*	-1.30791
ADMA	HNRNPU	R@GNMPQR@GGGGGGSGGIGYPYPR	-1.30791
ADMA	HNRNPU	MPQR@GGGGGGSGGIGYPYPR*	-2.0404
ADMA	HNRNPU	APVFPGR@GSYSNR@GNYNR@GGMPN	-1.67766
ADMA	HNRNPU	YNQNFR@GR@GNNR@GYK	-4.96566
ADMA	HNRNPU	NQFNR@GGGHR@GR@GGFNMR@GGNFR	-2.073
ADMA	HNRNPU	NQFNR@GGGH	-1.90854
ADMA	HNRNPUL1	GGNR@GGFQNR@GGGSGGGGNYR*GGFNR*	-2.9157
ADMA	HNRNPUL1	R@GGFQNR@GGGSGGGGNYR@GGFNR	-3.94188
ADMA	HNRNPUL1	GGNR@GGFQNR@GGGSGGGGNYRGGFNR@	-2.9157
ADMA	HNRNPUL1	GPPGGNR@GGFQNR@GGGSGGGGNY	-3.21474
ADMA	HNRNPUL1	GPPGGNR@GGFQN	-2.71325
ADMA	HNRNPUL1	R@GGGSGGGGNYR@GGFNR	-2.94644
ADMA	HNRNPUL1	YENR*GPPGGNR@GGFQNR@GGGSGGGGNYR@GGFNR	-3.01387
ADMA	HNRNPUL1	PGGNR@GGFQNRGGGSGGGGNYR@GGFNR@	-3.05587
ADMA	HNRNPUL1	QNR@GGGSGGGGNYR*GGFNR*	-3.32198
ADMA	HNRNPUL1	YENR*GPPGGNR@GGFQNR@GGGSGGGGNYRGGFNR@	-3.01387
ADMA	KHDRBS1	FLVPDM#M#DDICQEQFLELSYLNGVPEPSR*GR@	-2.11863
ADMA	KHDRBS1	FLVPDM#M#DDICQEQFLELSYLNGVPEPSR@GR*	-2.11863
ADMA	KHDRBS1	FLVPDM#M#DDICQEQFLELSYLNGVPEPSR@GR	-1.89827
ADMA	KHDRBS1	GR@GVPVR@GR@GAAPPPPPVPR@	-1.79695
ADMA	KHDRBS1	FLVPDM#M#DDICQEQFLELSYLNGVPEPSRGR@	-1.89827
ADMA	KHDRBS1	GR@GVGPPR@GALVR*	-4.3822
ADMA	KHDRBS1	GR@GVGPPR@GALVR@GTPV	-3.54233
ADMA	KHDRBS1	GR@GVGPPR@GALV	-3.23917
ADMA	KHDRBS1	GVPVR@GR@GAAPPPPPVPR@	-5.95975
ADMA	KHDRBS1	GAAPPPPPVPR@GR@GVGPPR@GALVR@GTPV	-1.62337
ADMA	KHDRBS1	GVGPPR@GALVR@GTPV	-2.05967
ADMA	KHDRBS1	GR*GVGPPR@GALVR@GTPVR@GAITR	-5.31189
ADMA	KHDRBS1	GR@GVGPPR@GALVR@GTPVR@GAITR	-2.72365
ADMA	KHDRBS1	GVGPPR@GALV	-4.56744
ADMA	KHDRBS1	VR@GTPVR@GAITR@GATVTR*	-3.8721
ADMA	KHDRBS1	GR*GVGPPR@GALVRGTPVR@GAITR@	-5.31189
ADMA	KHDRBS1	VR@GTPVR@GAITR*	-3.19732
ADMA	KHDRBS1	VR@GTPVR@GAITR@GATVTR	-4.77853
ADMA	KHDRBS1	VR@GTPVR@GAITR	-2.99517
ADMA	KHDRBS1	GAAPPPPPVPR@GR@GVGPPR@GALVR	-1.54163
ADMA	KHDRBS1	GTPVR@GAITR@GATVTR	-2.19349
ADMA	KHDRBS1	GTPVR@GAITR	-1.70149
ADMA	KHDRBS1	TVTR@GVPPPPTVR*GAPAPR*AR@	-4.34339
ADMA	KIAA1429	ASR@GR@GGLGPSWASANSGSGGSR@GK	-2.3841
ADMA	KIF1C	QEQLR@LQGLQGSGGR@GGGLR	-1.58037
ADMA	KIF1C	LQGLQGSGGR@GGGLR	-1.69893
ADMA	KIF1C	LQGLQGSGGRGGGLR@	-1.69893
ADMA	KRT5	ELQQTAGRHGDDLR@NTKHEISEM#NR	-2.7415
ADMA	KRT8	GPR*AFSSR@SYTSGPGSRISSSSFSR*	-1.63545
ADMA	LIX1L	LQPGVGTSGR@GTLR	-5.88745
ADMA	LIX1L	LQPGVGTSGRGTLR@	-5.88745
ADMA	LRP4	EFR@CSDGSCIAEHWYCDGDTDCKDGSDEENCP	-4.85906
ADMA	LSG1	R*APAGGSLGR@ALMR	-3.31524
ADMA	LSG1	R@APAGGSLGR@ALMR	-5.15007
ADMA	LSM14A	LNAETFGIPLR@PNR@GR@GGY	-2.0252
ADMA	LSM14A	LNAETFGIPLR@PN	-2.70659
ADMA	MAN1A2	M#FALGADGSR@ADK	-1.61079
ADMA	NPPA	RDGGALGR@GPWDSSDR	-6.24855
ADMA	OXLD1	AVAAAVRGSGAR@RFS	-3.02552
ADMA	PABPN1	VYR@GR@AR@ATSWYSPY	-4.34431
ADMA	PABPN1	TNRPGISTTDR*GFPR@AR@YR@	-2.84267
ADMA	PABPN1	TNRPGISTTDR@GFPR@AR*YR*	-4.56608
ADMA	PABPN1	TNRPGISTTDR@GFPR@AR@YR@	-5.50443
ADMA	PABPN1	TNRPGISTTDR*GFPR@AR@YR*	-4.56608
ADMA	PABPN1	TNRPGISTTDR@GFPR@AR@YR*	-2.84267
ADMA	PABPN1	TNRPGISTTDR@GFPR@AR@YR	-5.33957
ADMA	PABPN1	AR@YR@AR@TTNYNSSR	-3.38223
ADMA	PABPN1	TNRPGISTTDR@GFPR@	-4.01858
ADMA	PABPN1	TNRPGISTTDR@GFPR*	-4.13236
ADMA	PABPN1	TTNYNSSR@SR*	-1.34439
ADMA	PABPN1	YR@AR@TTNYNSSR@SR@FYSGF	-4.08835
ADMA	PABPN1	YR@AR@TTNYNSSR	-5.25343
ADMA	PABPN1	SR@FYSGFNSR@PR@GR	-3.85012
ADMA	PABPN1	TTNYNSSR@SR@FYSGFN	-5.76803
ADMA	PABPN1	TNR*PGISTTDR@GFPR@AR@Y	-4.12374
ADMA	PABPN1	SR@FYSGFNSR@PR*GR@	-3.79976
ADMA	PABPN1	SR@FYSGFNSR	-1.70965
ADMA	PAGE3	SR*SR@ERR@DDQDSNHPVGAVVAQELPSN	-5.17292
ADMA	PCED1B	PAPVVHR@GFGR	-3.67203
ADMA	PCED1B	PAPVVHR@GFGR*	-4.67771
ADMA	PCED1B	PAPVVHRGFGR@	-3.47698
ADMA	PHLPP1	HQLQR@GCVHVFDRH	-6.31196
ADMA	PLEKHG6	RDSR@PR	-2.58451
ADMA	PML	R@LR@HALR	-1.68221
ADMA	PML	HALR@LHPQLHR	-3.97918
ADMA	PML	LHPQLHR@APIR	-1.76477
ADMA	PML	YLLYR@AQ	-1.50314
ADMA	PML	LR@HALR	-2.70623
ADMA	PNN	LLALSGPGGGR*GR@GSLLLR	-2.29607
ADMA	PNN	LLALSGPGGGR@GR*GSLLLR	-2.29607
ADMA	PNN	LLALSGPGGGR@GR@GSLLLR	-3.3898
ADMA	PNN	LLALSGPGGGR*GR*GSLLLR@	-3.3898
ADMA	PNN	LLALSGPGGGRGR@GSLLLR@	-3.3898
ADMA	PRRC2C	GR@GR@GEYYSR	-1.83699
ADMA	RBM27	GR@GGR@GR@GSLNHMVVDHRPK	-5.67286
ADMA	RBM27	GGR@GR@GSLNHMVVDHRPK	-1.69915
ADMA	RBM3	SAR@GTR@GGGFGAHGR@GR	-2.07969
ADMA	RBM33	KVTLTR@GGLQQPPHLPAGPHAHSPVPPGIK	-5.38134
ADMA	RBM33	VQTAQPQASSSR@MQCPQRQGLR@	-1.48692
ADMA	RBM47	GPR@GSYLGGYSAGR*GIYSR	-5.82789
ADMA	RNF115	GHQTHTDFWGAR*PPR@LPLGR	-2.853
ADMA	RNF126	QPR@AR@LTTR	-4.88119
ADMA	SFPQ	R*R@GGGGGR@GGLHDFR	-1.65394
ADMA	SON	LAPR@PL	-1.71099
ADMA	SYNCRIP	R@GGNVGGK	-2.32449
ADMA	TAF15	RPEFMR@GGGSGGGR*	-1.92465
ADMA	TAF6L	FAPR@GAPHFR@FIIAGR	-5.4768
ADMA	TAF6L	GAPHFR@FIIAGR	-1.95659
ADMA	THRAP3	NHPR@VYQNR@DFR@GHNR@GY	-4.54628
ADMA	THRAP3	NR@GGYGNYR@SNWQNYR	-3.52219
ADMA	THRAP3	NHPR@VYQNR	-3.56162
ADMA	THRAP3	NHPR@VYQNR*	-3.7656
ADMA	THRAP3	NHPR@VYQNR*DFR@GH	-4.05481
ADMA	THRAP3	NHPR@VYQNR@DFR@GH	-4.57976
ADMA	THRAP3	NHPR*VYQNR@DFR@GHNR@GY	-4.58224
ADMA	TPR	QFNR@QR*GVSH	-1.41058
ADMA	TPR	QFNR@QR*GVSHAM#GGR@GGINR	-1.49923
ADMA	TPR	QFNR*QR@GVSHAMGGR*GGINR*	-1.90672
ADMA	TPR	QFNR@QR@GVSHAMGGR@GGINR@GNIN	-1.53187
ADMA	TPR	QFNR*QR@GVSH	-1.41058
ADMA	TPR	QFNR@QR@GVSH	-1.73
ADMA	TPR	QFNR*QR@GVSHAMGGR@GGINR	-2.32948
ADMA	TPR	QFNR@QR@GVSHAMGGR@GGINR	-5.23421
ADMA	TPR	QR@GVSHAMGGR@GGINR	-3.17724
ADMA	TPR	QR@GVSHAMGGR*GGINR@GNIN	-3.22948
ADMA	TPR	QR@GVSHAMGGR@GGINR*GNIN	-2.66564
ADMA	TPR	QR@GVSHAMGGR@GGINR@GNIN	-3.53125
ADMA	TPR	QR@GVSHAMGGRGGINR@	-3.17724
ADMA	TPR	SHAMGGR@GGINR	-2.36501
ADMA	TRA2B	SYR@GGGGGGGGWR	-2.88106
ADMA	UBAP2L	R@GGR@FSAQGM#GTFNPADYAEPANTDDNYGNSSGNTWNNTGHFEPDDGTSAWR	-3.15897
ADMA	UBOX5	LTR@GQLQHLGTR	-2.43552
ADMA	WDR33	R@GASR@GGGR@G	-1.85945
ADMA	WDR33	SGSNWGR@GSNM#NSGPPR	-3.35305
ADMA	WDR33	SGSNWGR@GSNMNSGPPR*	-5.18242
ADMA	WDR33	DEPFGGPPGSGTPSR*GGR@	-2.87902
ADMA	WDR33	DEPFGGPPGSGTPSR@GGR*	-2.87902
ADMA	WWC3	SLCASTLTVSSGSSR*GSLASSR*GSLASSR@	-3.19522
ADMA	WWC3	SLCASTLTVSSGSSR@GSLASSRGSLASSR@	-3.19522
ADMA	WWC3	SLCASTLTVSSGSSRGSLASSR@GSLASSR@	-3.19522
ADMA	WWC3	GSLASSR@GSLASSR	-3.36026
ADMA	ZAK	YGR@GSISLNSSPR@GR	-6.37716
ADMA	ZBTB4	SGSEGPVGAGEGDR@MEGIG	-2.98869
ADMA	ZFC3H1	HASER*GHLR@GPSSYR*PK	-3.70174
ADMA	ZFC3H1	HASER@GHLR@GPSSYR*PK	-2.60614
ADMA	ZFC3H1	HASER@GHLR*GPSSYRPK	-4.17294
ADMA	ZFC3H1	HASER@GHLR@GPSSYRPK	-2.67246
ADMA	ZFC3H1	LR@GPSSYRPK	-3.04839
ADMA	ZFC3H1	PSFWER@SHLALDR	-1.77689
ADMA	ZNF207	MPGYLPGAMPPYGQGPPMVPPYQGGPPRPPM#GM#R@PPVMSQGGR@	-1.85971
ADMA	ZNF408	GNLR@GHLR	-6.00241
ADMA	ZNF605	R@NSLLIR	-4.93877
ADMA	ZNF638	FYPAGR@AR@GIPHR@FAGHESYQNM#GPQR	-1.89007
ADMA	ZNF74	SR@GGTLAGHTQERPGH	-1.47995
SDMA	ACTRT3	LPVVIDNGSGMIKAGVAGCR@	1.93796
SDMA	ALYREF	AGSQGGR@GGGAQAAAR	5.33419
SDMA	ANKRD54	GGGGAGLSGR@ASGGAQSPLR	2.80692
SDMA	BCAM	PEQTGLLMGGASGGAR@	1.31361
SDMA	CAPRIN1	GAPR@GR@GGPPRPNR	4.72323
SDMA	CAPRIN1	GR@GGPPRPNR	12.0311
SDMA	CCDC9	R*GR@GR*GSPHLSGAGDTSISDR	8.8139
SDMA	CCDC9	RGR@GR@GSPHLSGAGDTSISDR	7.18475
SDMA	CCDC9	R@GR@GRGSPHLSGAGDTSISDR	8.8139
SDMA	CCDC9	R@GR*GR*GSPHLSGAGDTSISDR	8.8139
SDMA	CCDC9	R@GR*GR@GSPHLSGAGDTSISDR	4.50314
SDMA	CDK13	GHISTSTGR@GR@GR@GLPY	3.61215
SDMA	CHTOP	GGLGR@GAMGR@GGIGGR*GR@GMIGR	2.17226
SDMA	CHTOP	GGLGR@GAMGR*GGIGGR*	8.24267
SDMA	CHTOP	GGLGR@GAMGR@GGIGGR*	10.9891
SDMA	CHTOP	GGLGR@GAMGR*	7.99078
SDMA	CHTOP	TLLRGGMSLR@GQNLLR	3.72277
SDMA	CHTOP	GGIGGR*GR@GMIGR	3.45167
SDMA	CIRBP	GGSAGGR@GFF	2.16751
SDMA	CMBL	VHHLM#M#KYSEFR@	2.03672
SDMA	CNBP	GR@GFQFVSSSLPDICYR	3.69438
SDMA	CNBP	GR@GGFTSDR	1.42579
SDMA	CNBP	ECPTGGGR@GR@GMR	1.73777
SDMA	COIL	GR*GR@GR@GHPVSCVVNR	3.12165
SDMA	COIL	GR@GR@GR@GHPVSCVVNR	12.4916
SDMA	COIL	GR@GR*GR@GHPVSCVVNR	3.12165
SDMA	CPEB2	VFRTDNNSNTLLPLQVR@MDRSR	5.72548
SDMA	CPSF6	AAFPQGGR*GR@GR@FPGAVPGGDR@FPGPAGPGGPPPPFPGNLIK	2.06614
SDMA	CPSF6	AAFPQGGR@GR@GR@FPGAVPGGDR*FPGPAGPGGPPPPFPGNLIK	2.06614
SDMA	CPSF6	AAFPQGGR@GR@GR@FPGAVPGGDR@FPGPAGPGGPPPPFPGNLIK	2.14119
SDMA	CPSF6	FPGAVPGGDR@FPGPAGPGGPPPPFPGNLIK	1.29233
SDMA	DHX36	GSGGGGGGGGGGR@GGR@GR	7.56785
SDMA	DHX36	R*DGGPR@SSGGGYGGGPAGGHGGNR@GSGGGGGGGGGGR@	5.6298
SDMA	DHX36	R@DGGPR@SSGGGYGGGPAGGHGGNR*GSGGGGGGGGGGR@	5.6298
SDMA	DHX36	GSGGGGGGGGGGR*GGR@GR*	7.56785
SDMA	DHX9	AGYGAGVGGGYR@GVSR*GGFR*	1.63708
SDMA	DHX9	AGYGAGVGGGYR@GVSR*GGFR	2.76096
SDMA	DHX9	AGYGAGVGGGYR@GVSR@GGFR	1.63708
SDMA	DHX9	GVSR@GGFR@GNSGGDYR	8.86191
SDMA	DHX9	SGGYR*GSGGFQR@GGGR@GAYGTGYFGQGR@GGGGY	6.37238
SDMA	DHX9	SGGYR@GSGGFQR*GGGR@GAYGTGYFGQGR*	6.51568
SDMA	DHX9	SGGYR@GSGGFQR@GGGR*GAYGTGYFGQGR*	6.51568
SDMA	DHX9	SGGYR@GSGGFQR@GGGR*GAYGTGYFGQGR@GGGGY	6.37238
SDMA	DHX9	SGGYR*GSGGFQR@GGGR*GAYGTGYFGQGR@GGGGY	10.0338
SDMA	DHX9	SGGYR*GSGGFQR@GGGR@GAYGTGYFGQGR*GGGGY	10.0338
SDMA	DHX9	SGGYR@GSGGFQR*GGGR@GAYGTGYFGQGR@GGGGY	6.37238
SDMA	DHX9	SGGYR@GSGGFQR@GGGR@GAYGTGYFGQGR@GGGGY	2.25407
SDMA	DHX9	SGGYR*GSGGFQR*GGGR@GAYGTGYFGQGR@GGGGY	10.0338
SDMA	DHX9	SGGYR@GSGGFQR*	8.56913
SDMA	DHX9	YGTGYFGQGR@GGGGY	4.05594
SDMA	DHX9	GSGGFQR@GGGR@GAYGTGYFGQGR@GGGGY	6.69518
SDMA	DHX9	GSGGFQR*GGGR@GAYGTGYFGQGR*GGGGY	3.67545
SDMA	DHX9	GSGGFQR@GGGR*GAYGTGYFGQGR*GGGGY	3.67545
SDMA	DHX9	GSGGFQR@GGGR*GAYGTGY	3.53403
SDMA	DHX9	GSGGFQR@GGGR@GAYGTGYFGQ	3.87941
SDMA	DHX9	GGGR*GAYGTGYFGQGR@GGGGY	5.68719
SDMA	DHX9	GGGR@GAYGTGYFGQGR*GGGGY	5.68719
SDMA	DHX9	GGGR@GAYGTGYFGQGR@GGGGY	8.45294
SDMA	DHX9	GGGR@GAYGTGY	8.60001
SDMA	DHX9	AGYGAGVGGGYR*GVSR@GGFR*	1.63708
SDMA	DHX9	GVSR*GGFR@GNSGGDYR	3.42115
SDMA	DHX9	SGGYR*GSGGFQR@GGGR*	1.56187
SDMA	DHX9	GPSGGYR@GSGGFQRGGGR@GAYGTGYFGQGR@GGGGY	4.67616
SDMA	DHX9	GNSGGDYR*GPSGGYR@GSGGFQR*	2.65065
SDMA	DHX9	GNSGGDYR@GPSGGYR@GSGGFQR	2.65065
SDMA	DHX9	GSGGFQR*GGGR*GAYGTGYFGQGR@GGGGY	3.67545
SDMA	EIF4H	GFRDDFLGGR@GGSR	3.39397
SDMA	EIF4H	GFRDDFLGGR@GGSRPGDR	3.07581
SDMA	EIF4H	GFRDDFLGGRGGSR@PGDR	2.49704
SDMA	EWSR1	GGR@GGGR@GGM#GLQSESLVYTSILK	5.50963
SDMA	EWSR1	GGMSR@GGR@GGGR@GGMGAGER	2.48535
SDMA	EWSR1	SR@GGR@GGGR*GGMGAGER	5.92458
SDMA	EWSR1	GGR*GGGR@GGMGAGER	9.30105
SDMA	EWSR1	GGR@GGGR*GGMGAGER	9.30105
SDMA	EWSR1	GGR@GGGR@GGMGAGER	3.86049
SDMA	EWSR1	SR*GGR@GGGR@GGMGSAGER	4.23879
SDMA	EWSR1	SR@GGR@GGGR*GGMGSAGER	4.23879
SDMA	EWSR1	GGR*GGGR@GGMGSAGER	9.18354
SDMA	EWSR1	GGR@GGGR*GGMGSAGER	4.15108
SDMA	EWSR1	GGR@GGGR@GGMGSAGER	9.3717
SDMA	EWSR1	GR@GGPGGMR*GGR@GGLMDR*	6.47989
SDMA	EWSR1	GR@GGPGGMR*GGR@GGLMDR@GGPGGMF	9.45013
SDMA	EWSR1	GR@GGPGGMR@GGR*GGLMDR*GGPGGMF	5.82662
SDMA	EWSR1	GR@GGPGGMR@GGR*GGLMDR@GGPGGMF	9.45013
SDMA	EWSR1	GR@GGPGGMR@GGR@GGLMDR*GGPGGMF	9.45013
SDMA	EWSR1	GR@GGPGGMR@GGR@GGLMDR@GGPGGMF	6.23362
SDMA	EWSR1	GR@GGPGGMR*GGR@GGLMDR	7.56807
SDMA	EWSR1	GR@GGPGGMR*GGR*GGLMDR	6.46314
SDMA	EWSR1	GR@GGPGGMR@GGR*GGLMDR	9.86813
SDMA	EWSR1	GR@GGPGGMR@GGR@GGLMDRGGPGGMF	5.82662
SDMA	EWSR1	GR@GGPGGMR*GGR	11.9945
SDMA	EWSR1	GR@GGPGGMR@GGRGGLMDR	6.46314
SDMA	EWSR1	GR@GGPGGMRGGR*GGLM#DR@	3.62293
SDMA	EWSR1	GR@GGPGGMRGGR@GGLMDR	6.46314
SDMA	EWSR1	GR@GGPGGMR	9.85493
SDMA	EWSR1	GGR@GGLMDR	6.5538
SDMA	EWSR1	R@GGR@GMDR@GGFGGGR	1.32372
SDMA	EWSR1	GGR@GMDR*GGFGGGR	4.64666
SDMA	EWSR1	GR@GR@GGFDR@GGMSR*	9.60672
SDMA	EWSR1	GR@GR@GGFDR@GGMSR	1.75087
SDMA	EWSR1	GGFDR@GGMSR*	7.85795
SDMA	EWSR1	GGFDR@GGMSR	10.9302
SDMA	EWSR1	GR@GGDR@GGFR	6.15718
SDMA	EWSR1	GGMSR@GGR@GGGR@GGMGSAGER	3.72767
SDMA	EWSR1	GR@GGPGGM#R*GGRGGLMDR@	3.62293
SDMA	EWSR1	GR@GR*GGFDR*GGMSR	7.46383
SDMA	EWSR1	GR@GR*GGFDR@GGMSR	8.68481
SDMA	EWSR1	GR@GR*GGFDR	6.07393
SDMA	FAM120A	R@GR*GGRGPFPLQVV	5.76497
SDMA	FAM120A	GR*GGR@GPFPLQVVSVGGPAR	7.34994
SDMA	FAM120A	GR@GGR*GPFPLQVVSVGGPAR	7.34994
SDMA	FAM120A	GR@GGR@GPFPLQVV	3.29051
SDMA	FAM98A	AGQGGGWGGR@GSQNYHQGGQFEQHFQHGGYQYNHSGFGQGR	8.20818
SDMA	FAM98A	RQDGPQQQTGGR@GGGR@GGYEHSSY	8.12671
SDMA	FAM98B	GGWGGGGGGWGGGGGGGGGWGGGGGGGR@GGFQGR	7.01675
SDMA	FAM98B	GDYGGR@GGYGGR*	7.22646
SDMA	FAM98B	GDYGGR*GGYGGR@GGYGGR@GYGDPYGGGGGGGGGGGGGGGYR	8.79028
SDMA	FAM98B	GDYGGR@GGYGGR@GGYGGR*GYGDPYGGGGGGGGGGGGGGGYR	8.79028
SDMA	FAM98B	GDYGGR@GGYGGR@GGYGGR@GYGDPYGGGGGGGGGGGGGGGYR	2.00816
SDMA	FAM98B	GGYGGR@GYGDPYGGGGGGGGGGGGGGGYR	8.4752
SDMA	FAM98B	QEGGGGR@GGWGGGGGGGGR*	3.38513
SDMA	FAM98B	QEGGGGR*GGWGGGGGGGGR*GGGGGGGGR@	5.67108
SDMA	FAM98B	QEGGGGR*GGWGGGGGGGGR@GGGGGGGGR*	5.67108
SDMA	FAM98B	QEGGGGR@GGWGGGGGGGGR*GGGGGGGGR@	10.4487
SDMA	FAM98B	QEGGGGR@GGWGGGGGGGGR@GGGGGGGGR*	10.4487
SDMA	FAM98B	QEGGGGR@GGWGGGGGGGGR@GGGGGGGGR@GGW	4.58398
SDMA	FAM98B	QEGGGGR@GGWGGGGGGGGR*GGGGGGGGR@GGWGGGGGGWGGGGGGGGGWGGGGGGGR@GGFQGR	8.4557
SDMA	FAM98B	QEGGGGR@GGWGGGGGGGGR@GGGGGGGGR*GGWGGGGGGWGGGGGGGGGWGGGGGGGR@GGFQGR	5.37484
SDMA	FAM98B	QEGGGGR@GGWGGGGGGGGR@GGGGGGGGR@GGWGGGGGGWGGGGGGGGGWGGGGGGGR@GGFQGR	4.79018
SDMA	FAM98B	QEGGGGR*GGWGGGGGGGGR@GGGGGGGGR@GGWGGGGGGWGGGGGGGGGWGGGGGGGRGGFQGR@	8.4557
SDMA	FAM98B	QEGGGGR@GGWGGGGGGGGR*GGGGGGGGR@GGWGGGGGGWGGGGGGGGGWGGGGGGGRGGFQGR@	8.4557
SDMA	FAM98B	QEGGGGR@GGWGGGGGGGGR@GGGGGGGGR*GGWGGGGGGWGGGGGGGGGWGGGGGGGRGGFQGR@	8.4557
SDMA	FAM98B	QEGGGGR@GGWGGGGGGGGRGGGGGGGGR@	5.67108
SDMA	FAM98B	GGWGGGGGGGGR@GGGGGGGGR	5.45755
SDMA	FAM98B	GGWGGGGGGGGR*GGGGGGGGR@	4.52468
SDMA	FAM98B	GGWGGGGGGGGR@GGGGGGGGR*	4.52468
SDMA	FAM98B	GGWGGGGGGGGR@GGGGGGGGR@GGW	1.40888
SDMA	FAM98B	GGWGGGGGGGGR@GGGGGGGGR@GGWGGGGGGWGGGGGGGGGWGGGGGGGR@GGFQGR	2.91476
SDMA	FAM98B	GGWGGGGGGGGR@GGGGGGGGR@GGWGGGGGGWGGGGGGGGGWGGGGGGGR*GGFQGR*	2.91476
SDMA	FAM98B	GGWGGGGGGGGR@GGGGGGGGR*GGWGGGGGGWGGGGGGGGGWGGGGGGGR*GGFQGR*	8.54519
SDMA	FAM98B	GGWGGGGGGGGR*GGGGGGGGR@GGWGGGGGGWGGGGGGGGGWGGGGGGGRGGFQGR@	8.54519
SDMA	FAM98B	GGWGGGGGGGGR@GGGGGGGGR*GGWGGGGGGWGGGGGGGGGWGGGGGGGRGGFQGR@	8.54519
SDMA	FAM98B	GGWGGGGGGGGR@GGGGGGGGR@GGWGGGGGGWGGGGGGGGGWGGGGGGGRGGFQGR@	6.18387
SDMA	FAM98B	GGWGGGGGGGGRGGGGGGGGR@	5.45755
SDMA	FAM98B	GGGGGGGGR*GGWGGGGGGWGGGGGGGGGWGGGGGGGR@GGFQGR	4.08128
SDMA	FAM98B	GGGGGGGGR@GGWGGGGGGWGGGGGGGGGWGGGGGGGR@GGFQGR	8.25706
SDMA	FAM98B	GGGGGGGGR*GGWGGGGGGWGGGGGGGGGWGGGGGGGRGGFQGR@	4.08128
SDMA	FAM98B	GGGGGGGGR@GGWGGGGGGWGGGGGGGGGWGGGGGGGRGGFQGR@	8.25706
SDMA	FAM98B	GDYGGR@GGY	1.3898
SDMA	FAM98B	GDYGGR@GGYGGR*GGYGGR@	1.67605
SDMA	FAM98B	QEGGGGR*GGWGGGGGGGGR@GGGGGGGGR@GGWGGGGGGWGGGGGGGGGWGGGGGGGR@GGFQGR	3.8803
SDMA	FAM98B	GGWGGGGGGGGR*GGGGGGGGR@GGWGGGGGGWGGGGGGGGGWGGGGGGGR@GGFQGR	7.0316
SDMA	FAM98B	GGWGGGGGGGGR@GGGGGGGGR*GGWGGGGGGWGGGGGGGGGWGGGGGGGR@GGFQGR	8.54519
SDMA	FAM98B	GGWGGGGGGGGR*GGGGGGGGR@GGWGGGGGGWGGGGGGGGGWGGGGGGGR*GGFQGR*	8.54519
SDMA	FAM98B	GGGGGGGGR@GGWGGGGGGWGGGGGGGGGWGGGGGGGR*GGFQGR*	8.25706
SDMA	FBL	GGGFGGR@GGFGDR	10.2337
SDMA	FBL	GGGFGGR@GGFGDR*GGR	1.83293
SDMA	FBL	GGGFGGR@GGFGDR@GGR	9.71947
SDMA	FBL	GGR@GGFGGGR@GR@GGGFR@GR	5.73995
SDMA	FBL	GGFGGGR@GR@GGGFR	7.12493
SDMA	FBL	GGR@GGR@GGFGGGR*	6.66785
SDMA	FBL	GGR*GGR@GGFGGGR@GR@GGGFR	3.19091
SDMA	FBL	GGR@GGR*GGFGGGR@GR@GGGFR	3.19091
SDMA	FBL	GGR@GGR@GGFGGGR@GR@GGGFR	6.71377
SDMA	FBL	GR*GR*GGGGGGGGGGGGGR@GGGGFHSGGNR	10.185
SDMA	FBL	GR*GR@GGGGGGGGGGGGGR*GGGGFHSGGNR	10.185
SDMA	FBL	GR*GR@GGGGGGGGGGGGGR@GGGGFHSGGNR	9.25707
SDMA	FBL	GR@GR*GGGGGGGGGGGGGR*GGGGFHSGGNR	10.185
SDMA	FBL	GR@GR*GGGGGGGGGGGGGR@GGGGFHSGGNR	9.25707
SDMA	FBL	GR@GR@GGGGGGGGGGGGGR*GGGGFHSGGNR	8.61449
SDMA	FBL	GR@GR@GGGGGGGGGGGGGR@GGGGFHSGGNR	6.37132
SDMA	FBL	R*GGGGGGGGGGGGGR@GGGGFHSGGNR	7.82224
SDMA	FBL	GR@GGGGGGGGGGGGGR*GGGGFHSGGNR	8.25825
SDMA	FBL	GR@GGGGGGGGGGGGGR@GGGGFHSGGNR	10.0396
SDMA	FBL	GR@GGGGGGGGGGGGGR*GGGGFHSGGNR*	10.0396
SDMA	FBL	GGGGGGGGGGGGGR@GGGGFHSGGNR	4.71129
SDMA	FBL	MKPGFSPR@GGGFGGR@GGFGDR	3.87786
SDMA	FBL	MKPGFSPR@GGGFGGR*	2.62578
SDMA	FBL	GGR@GGFGGGR	5.46394
SDMA	FBL	GGR@GGFGGGR@GR@GGGFR	10.4374
SDMA	FBL	GR@GR@GGGGGGGGGGGGGR*GGGGFHSGGNR*	6.37132
SDMA	FBL	R@GRGGGGGGGGGGGGGR@GGGGFHSGGNR	6.66167
SDMA	FBL	GGGGFHSGGNR@GR@GR*GGK	5.60779
SDMA	FMR1	SYVTDDGQGMGR@GSR	2.01984
SDMA	FMR1	R@GGGGR@GQGGR*	1.61207
SDMA	FMR1	SYVTDDGQGMGRGSR@	2.01984
SDMA	FMR1	SR@ANEK	1.29883
SDMA	FUS	GGGNGR@GGR@GR*GGPMGR@GGYGGGGSGGGGR	9.3097
SDMA	FUS	GGGNGR@GGRGR@GGPMGR@GGYGGGGSGGGGR	4.98449
SDMA	FUS	GGR*GR@GGPMGR*GGYGGGGSGGGGR@GGFPSGGGGGGGQQR	9.81719
SDMA	FUS	GGR@GR*GGPMGR@GGYGGGGSGGGGR*GGFPSGGGGGGGQQR	9.81719
SDMA	FUS	GGR@GR*GGPMGR@GGYGGGGSGGGGR@GGFPSGGGGGGGQQR	7.91761
SDMA	FUS	GGR@GR@GGPMGR*GGYGGGGSGGGGR@GGFPSGGGGGGGQQR	10.0378
SDMA	FUS	GGR*GR*GGPMGR@GGYGGGGSGGGGR	7.87826
SDMA	FUS	GGR@GGYDR@GGYR	5.97433
SDMA	FUS	GGR@GGYDRGGYR@	5.97433
SDMA	FUS	GR@GGDR@GGFR@GGR@GGGDR	3.0094
SDMA	FUS	GGR*GR@GGSGGGGGGGGGGYNR	3.01415
SDMA	FUS	GGR@GR*GGSGGGGGGGGGGYNR	3.01415
SDMA	FUS	GR@GGSGGGGGGGGGGYNR*SSGGYEPR*	7.47275
SDMA	FUS	GR*GGSGGGGGGGGGGYNR@SSGGYEPR	6.49044
SDMA	FUS	GR@GGSGGGGGGGGGGYNR*SSGGYEPR	9.75208
SDMA	FUS	GR@GGSGGGGGGGGGGYNR	5.11664
SDMA	FUS	GR@GGYGGGGSGGGGR*GGFPSGGGGGGGQQR	10.4821
SDMA	FUS	GR@GGYGGGGSGGGGR@GGFPSGGGGGGGQQR	3.64279
SDMA	FUS	GGYGGGGSGGGGR@GGFPSGGGGGGGQQR	7.72816
SDMA	FUS	GR@GGGR*GGR@GGMGGSDR@GGFNK	3.78201
SDMA	FUS	GR@GGGR@GGR@GGMGGSDR*GGFNK	3.78201
SDMA	FUS	GR*GGGR@GGR*GGMGGSDR	7.21606
SDMA	FUS	GR@GGGR*GGR*GGMGGSDR	10.0018
SDMA	FUS	GR@GGGR*GGR@GGMGGSDR	13.1714
SDMA	FUS	GR@GGGR@GGR*GGMGGSDR	13.1714
SDMA	FUS	GR@GGGR@GGR@GGMGGSDR	9.94252
SDMA	FUS	GGR@GGMGGSDR	6.54794
SDMA	FUS	GGGNGR*GGR@GR@GGPMGR*	4.41076
SDMA	FUS	GGGNGR*GGR@GR@GGPMGR@GGYGGGGSGGGGR	4.85692
SDMA	FUS	GGGNGR@GGR*GR@GGPMGR@GGYGGGGSGGGGR	4.85692
SDMA	FUS	GGGNGR@GGR@GR@GGPMGR*	4.28316
SDMA	FUS	GGGNGR@GGR@GR@GGPMGR@GGYGGGGSGGGGR	8.61614
SDMA	FUS	GGGNGR@GGR@GR@GGPM	2.49472
SDMA	FUS	GGR*GR@GGPMGR@GGYGGGGSGGGGR*GGFPSGGGGGGGQQR	9.81719
SDMA	FUS	GGR*GR@GGPMGR@GGYGGGGSGGGGR@GGFPSGGGGGGGQQR	7.91761
SDMA	FUS	GGR@GR@GGPMGR@GGYGGGGSGGGGR*GGFPSGGGGGGGQQR	7.91761
SDMA	FUS	GGR@GR@GGPMGR@GGYGGGGSGGGGR@GGFPSGGGGGGGQQR	10.7524
SDMA	FUS	GGR*GR@GGPMGR*GGYGGGGSGGGGR	7.87826
SDMA	FUS	GGR@GR@GGPMGR*GGYGGGGSGGGGR	7.91658
SDMA	FUS	GGR@GR@GGPMGR@GGYGGGGSGGGGR	10.7738
SDMA	FUS	GGR@GR@GGPM	1.8332
SDMA	FUS	GR*GGPMGR@GGYGGGGSGGGGR@GGFPSGGGGGGGQQR	10.7508
SDMA	FUS	GR@GGPMGR*GGYGGGGSGGGGR@GGFPSGGGGGGGQQR	10.7508
SDMA	FUS	GR@GGPMGR@GGYGGGGSGGGGR*GGFPSGGGGGGGQQR	8.72442
SDMA	FUS	GR@GGPM#GR@GGYGGGGSGGGGR@GGFPSGGGGGGGQQR	9.05505
SDMA	FUS	GR*GGPM#GR@GGYGGGGSGGGGR	6.99358
SDMA	FUS	GR@GGPMGR*GGYGGGGSGGGGR	10.5428
SDMA	FUS	GR@GGPMGR@GGYGGGGSGGGGR	11.571
SDMA	FUS	GR@GGPMGR	4.20984
SDMA	FUS	GGR@GGYDR*GGYR*	5.97433
SDMA	FUS	GGR@GGYDR*GGYR	5.6133
SDMA	FUS	GR@GGDR@GGFR*GGR*GGGDR	7.31968
SDMA	FUS	GR@GGDR@GGF	3.21604
SDMA	FXR1	SVSGGR*GR@GGPR	6.99207
SDMA	G3BP1	GGM#VQKPGFGVGR@GLAPR	4.71934
SDMA	GAR1	GGR@GGGGGGFR	2.32687
SDMA	GAR1	GGGR@GGGGR@GGGR@GGGFR	7.42385
SDMA	GAR1	R@GGR@GGGGGGFR	3.04629
SDMA	GAR1	GGR@GGGFR*GR*GH	6.88331
SDMA	GAR1	GGR@GGGGGGFR@GGR@GGGFR	7.24634
SDMA	GAR1	GGR@GGGGGGFR*GGR@GGGFR*	7.24634
SDMA	GAR1	R@GGR@GGGFR	1.33775
SDMA	GAR1	GGR@GGGFR*GR@GH	8.29199
SDMA	GAR1	GGR@GGGFR@GR@GH	6.76075
SDMA	GAR1	GR@GGFGR	2.27904
SDMA	GARNL3	LYAINTHHSR@ELR@	1.81588
SDMA	GIGYF1	GAGPPLAGTSR@GR@GSTR	2.76579
SDMA	GIGYF1	SR@GR@GR@GDSCFYQR	3.87713
SDMA	GIGYF1	GR@GR*GDSCFYQR	5.53741
SDMA	GIGYF1	GR@GR@GDSCFYQR	6.01555
SDMA	GIGYF1	SR*GR@GR@GDSCFYQR	5.12636
SDMA	GIGYF1	GR*GR@GDSCFYQR	5.53741
SDMA	GIGYF2	LTGR*GGGGTVVGAPR@GR*	7.22077
SDMA	GIGYF2	LTGR@GGGGTVVGAPR@GR*	6.14418
SDMA	GIGYF2	LTGR@GGGGTVVGAPR*	4.8718
SDMA	GIGYF2	LTGR@GGGGTVVGAPR	6.49727
SDMA	GIGYF2	GGGGTVVGAPR@GR*	2.18458
SDMA	GIGYF2	GGGGTVVGAPR@GR@	5.15443
SDMA	GIGYF2	SSSR@GR*GR@GR@GECGFYQR	3.23299
SDMA	GIGYF2	SSSR@GR@GR@GR@GECGFYQR	3.41347
SDMA	GIGYF2	GR@GR@GR@GECGFYQR	8.47281
SDMA	GRIN2A	R@STASYCSRDSR	2.94833
SDMA	HNRNPA1	SGSGNFGGGR@GGGFGGNDNFGR*GGNFSGR*GGF	2.53773
SDMA	HNRNPA1	SGSGNFGGGR@GGGFGGNDNFGR@GGNFSGRGGFGGSR*	4.65409
SDMA	HNRNPA1	FGGGR@GGGFGGNDNFGRGGNFSGR@GGFGGSR*	2.68096
SDMA	HNRNPA1	SGSGNFGGGRGGGFGGNDNFGR@GGNFSGR@GGFGGSR	10.3394
SDMA	HNRNPA1	GGGFGGNDNFGR*GGNFSGRGGFGGSR@	7.34116
SDMA	HNRNPA1	GR*SGSGNFGGGR@GGGFGGNDNFGR*GGNFSGR@GGFGGSR	2.88226
SDMA	HNRNPA1	SGSGNFGGGR@GGGFGGNDNFGR*GGNFSGR*GGFGGSR*	4.65409
SDMA	HNRNPA1	SGSGNFGGGR@GGGFGGNDNFGR*GGNFSGR@GGF	3.94373
SDMA	HNRNPA1	SGSGNFGGGR@GGGFGGNDNFGR@GGNFSGR*	3.58328
SDMA	HNRNPA1	SGSGNFGGGR@GGGFGGNDNFGR*GGNFSGR	8.04698
SDMA	HNRNPA1	SGSGNFGGGR@GGGFGGNDNFGR@GGNFSGR	8.09395
SDMA	HNRNPA1	SGSGNFGGGR@GGGFGGNDNFGR	5.16269
SDMA	HNRNPA1	GGGFGGNDNFGR*GGNFSGR@GGFGGSR	7.34116
SDMA	HNRNPA1	GGGFGGNDNFGR@GGNFSGR*GGFGGSR	7.34116
SDMA	HNRNPA1	GGGFGGNDNFGRGGNFSGR*GGFGGSR@	7.34116
SDMA	HNRNPA1	GGNFSGR@GGFGGSR	3.31462
SDMA	HNRNPA1	GR*SGSGNFGGGR@GGGFGGNDNFGR	6.22996
SDMA	HNRNPA3	QEMQSAGSQR@GRGGGSGNFMGR@GGNFGGGGGNFGR	1.32297
SDMA	HNRNPA3	QEMQSAGSQR*GR@GGGSGNFMGR*GGNFGGGGGNFGR*	3.57542
SDMA	HNRNPA3	MGR@GGNFGGGGGNFGR*GGNFGGR*GGYGGGGGGSR*	10.8473
SDMA	HNRNPA3	QEMQSAGSQR@GR*GGGSGNFMGR*GGNFGGGGGNFGR*	3.57542
SDMA	HNRNPA3	QEMQSAGSQR*GR@GGGSGNFMGR*GGNFGGGGGNFGR	1.32297
SDMA	HNRNPA3	QEMQSAGSQR@GR*GGGSGNFMGR*GGNFGGGGGNFGR	1.32297
SDMA	HNRNPA3	QEMQSAGSQR*GR*GGGSGNFMGR@GGNFGGGGGNFGR	1.32297
SDMA	HNRNPA3	QEMQSAGSQR*GR@GGGSGNFMGR@GGNFGGGGGNFGR	3.57542
SDMA	HNRNPA3	GGGSGNFMGR@GGNFGGGGGNFGR*GGNFGGRGGYGGGGGGSR@	6.0314
SDMA	HNRNPA3	QEMQSAGSQR@GR@GGGSGNFMGR*	4.66003
SDMA	HNRNPA3	QEMQSAGSQR@GRGGGSGNFMGR	7.10099
SDMA	HNRNPA3	GGGSGNFMGR*GGNFGGGGGNFGR@GGNFGGR*GGYGGGGGGSR*	6.0314
SDMA	HNRNPA3	GGGSGNFMGR@GGNFGGGGGNFGR*GGNFGGR@GGYGGGGGGSR*	2.21703
SDMA	HNRNPA3	GGGSGNFM#GR@GGNFGGGGGNFGRGGNFGGR@GGYGGGGGGSR*	7.03571
SDMA	HNRNPA3	GGGSGNFMGR@GGNFGGGGGNFGR@GGNFGGR*GGYGGGGGGSR*	2.21703
SDMA	HNRNPA3	GGGSGNFMGR*GGNFGGGGGNFGR@GGNFGGR*GGYGGGGGGSR	3.12641
SDMA	HNRNPA3	GGGSGNFMGR*GGNFGGGGGNFGR@GGNFGGR@GGYGGGGGGSR	6.0314
SDMA	HNRNPA3	MGR@GGNFGGGGGNFGR*GGNFGGR@GGYGGGGGGSR	10.8473
SDMA	HNRNPA3	GGGSGNFMGR@GGNFGGGGGNFGR@GGNFGGR@GGYGGGGGGSR	2.21703
SDMA	HNRNPA3	GGNFGGGGGNFGR@GGNFGGR*GGYGGGGGGSR*	8.06082
SDMA	HNRNPA3	GGNFGGGGGNFGR@GGNFGGR@GGYGGGGGGSR*GSYGGGDGGYNGFGGDGGNYGGGPGYSSR	4.54837
SDMA	HNRNPA3	GGGSGNFMGR@GGNFGGGGGNFGR@GGNFGGR*GGYGGGGGGSR	6.0314
SDMA	HNRNPA3	GGGSGNFMGR*GGNFGGGGGNFGR@GGNFGGRGGYGGGGGGSR@	6.0314
SDMA	HNRNPA3	GGGSGNFM#GR@GGNFGGGGGNFGR@GGNFGGRGGYGGGGGGSR@	2.06105
SDMA	HNRNPA3	M#GR@GGNFGGGGGNFGR@GGNFGGRGGYGGGGGGSR*	6.94937
SDMA	HNRNPA3	GGNFGGGGGNFGR@GGNFGGRGGYGGGGGGSR*	12.5248
SDMA	HNRNPA3	GGGSGNFMGR*GGNFGGGGGNFGR@GGNFGGR	4.30086
SDMA	HNRNPA3	GGNFGGGGGNFGRGGNFGGR*GGYGGGGGGSR@	12.5248
SDMA	HNRNPA3	GGNFGGGGGNFGRGGNFGGR@GGYGGGGGGSR@	8.06082
SDMA	HNRNPA3	GGGSGNFMGR@GGNFGGGGGNFGR*	7.39206
SDMA	HNRNPA3	GGGSGNFMGR*GGNFGGGGGNFGRGGNFGGR@GGYGGGGGGSR@	6.0314
SDMA	HNRNPA3	GGGSGNFMGR@GGNFGGGGGNFGRGGNFGGR@GGYGGGGGGSR@	2.21703
SDMA	HNRNPA3	GGGSGNFMGR*GGNFGGGGGNFGRGGNFGGR@	4.30086
SDMA	HNRNPA3	GR*GGGSGNFMGR@GGNFGGGGGNFGR*GGNFGGR*	9.1817
SDMA	HNRNPA3	GGGSGNFMGR@GGNFGGGGGNFGR	3.78409
SDMA	HNRNPA3	GGNFGGGGGNFGR*GGNFGGR@GGYGGGGGGSR*	8.06082
SDMA	HNRNPA3	GGNFGGGGGNFGR*GGNFGGR*GGYGGGGGGSR@	8.06082
SDMA	HNRNPA3	FGR@GGNFGGR@GGYGGGGGGSR	1.6653
SDMA	HNRNPA3	GR@GGGSGNFMGR*GGNFGGGGGNFGR@GGNFGGR*	6.30161
SDMA	HNRNPA3	GGNFGGGGGNFGR*GGNFGGR@GGYGGGGGGSR	12.5248
SDMA	HNRNPA3	GGNFGGGGGNFGR@GGNFGGR*GGYGGGGGGSR	12.5248
SDMA	HNRNPA3	GGNFGGGGGNFGR*GGNFGGRGGYGGGGGGSR@	12.5248
SDMA	HNRNPA3	GR*GGGSGNFMGR@GGNFGGGGGNFGR@GGNFGGRGGYGGGGGGSR@	5.58261
SDMA	HNRNPA3	GGNFGGGGGNFGR@GGNFGGR	9.5636
SDMA	HNRNPA3	GGNFGGR@GGYGGGGGGSR	7.47835
SDMA	HNRNPA3	GR*GGGSGNFMGR*GGNFGGGGGNFGR*GGNFGGR@GGYGGGGGGSR	6.68565
SDMA	HNRNPA3	GR*GGGSGNFMGR*GGNFGGGGGNFGR@GGNFGGR*GGYGGGGGGSR	6.68565
SDMA	HNRNPA3	GR*GGGSGNFMGR*GGNFGGGGGNFGR@GGNFGGR@GGYGGGGGGSR	10.8581
SDMA	HNRNPA3	GR*GGGSGNFMGR@GGNFGGGGGNFGR*GGNFGGR@GGYGGGGGGSR	10.8581
SDMA	HNRNPA3	GR*GGGSGNFMGR@GGNFGGGGGNFGR@GGNFGGR*	6.30161
SDMA	HNRNPA3	GR*GGGSGNFMGR@GGNFGGGGGNFGR@GGNFGGR@GGYGGGGGGSR	5.58261
SDMA	HNRNPA3	GR*GGGSGNFMGR@GGNFGGGGGNFGRGGNFGGR@GGYGGGGGGSR@	5.58261
SDMA	HNRNPA3	GR@GGGSGNFMGR*GGNFGGGGGNFGR*GGNFGGR@GGYGGGGGGSR	10.8581
SDMA	HNRNPA3	GR@GGGSGNFMGR*GGNFGGGGGNFGR@GGNFGGR@GGYGGGGGGSR	5.58261
SDMA	HNRNPA3	GR@GGGSGNFMGR@GGNFGGGGGNFGR*GGNFGGR*	6.30161
SDMA	HNRNPA3	GR@GGGSGNFMGR@GGNFGGGGGNFGR*GGNFGGR@GGYGGGGGGSR	5.58261
SDMA	HNRNPA3	GR@GGGSGNFMGR@GGNFGGGGGNFGR@GGNFGGRGGYGGGGGGSR*	5.58261
SDMA	HNRNPA3	GR@GGGSGNFM#GRGGNFGGGGGNFGR@GGNFGGR	9.40762
SDMA	HNRNPA3	GR*GGGSGNFMGR*GGNFGGGGGNFGR@GGNFGGR	10.5415
SDMA	HNRNPA3	GR*GGGSGNFMGR@GGNFGGGGGNFGR*GGNFGGR	10.5415
SDMA	HNRNPA3	GR*GGGSGNFMGR@GGNFGGGGGNFGR@GGNFGGR	9.1817
SDMA	HNRNPA3	GR@GGGSGNFMGR*GGNFGGGGGNFGR*GGN	6.77311
SDMA	HNRNPA3	GR@GGGSGNFMGR*GGNFGGGGGNFGR@GGNFGGR	9.1817
SDMA	HNRNPA3	GR@GGGSGNFMGR@GGNFGGGGGNFGR*	4.83128
SDMA	HNRNPA3	GR*GGGSGNFMGR*GGNFGGGGGNFGRGGNFGGR@GGYGGGGGGSR*	6.68565
SDMA	HNRNPA3	GR*GGGSGNFM#GR@GGNFGGGGGNFGRGGNFGGR@	7.20241
SDMA	HNRNPA3	GR*GGGSGNFMGR@GGNFGGGGGNFGR	6.3743
SDMA	HNRNPA3	GR@GGGSGNFM#GR*GGNFGGGGGNFGR	12.9077
SDMA	HNRNPA3	GR@GGGSGNFMGR@GGNFGGGGGNFGR	4.68073
SDMA	HNRNPA3	GR@GGGSGNFM#GRGGNFGGGGGNFGR@GGNFGGR@GGYGGGGGGSR	6.85246
SDMA	HNRNPA3	GR@GGGSGNFM#GR	9.75178
SDMA	HNRNPD	AR*GR@GGDQQSGYGK	5.25565
SDMA	HNRNPD	AR@GR*GGDQQSGYGK	5.25565
SDMA	HNRNPD	AR@GR@GGDQQSGYGK	1.84907
SDMA	HNRNPD	GR@GGDQQSGYGK	4.18494
SDMA	HNRNPD	GGFAGR@AR@GR@GGGPSQNWNQGYSNYWNQGYGNY	8.01861
SDMA	HNRNPD	AR*GR@GGGPSQNWNQGYSNY	2.83994
SDMA	HNRNPD	AR@GR*GGGPSQNWNQGY	3.06654
SDMA	HNRNPD	AR@GR@GGGPSQNWNQGYSNYWNQGYGNY	3.1948
SDMA	HNRNPD	EQYQQQQQWGSR@GGFAGR	3.18213
SDMA	HNRNPDL	GGTR@GR@GR*GQGQNWNQGFNNYYDQGYGNYN	3.85514
SDMA	HNRNPDL	GGR@GAAAGGR@GGTR*	1.99119
SDMA	HNRNPDL	GGTR*GR@GR@GQGQNWNQGFNNYYDQGYGNYNSAY	5.0838
SDMA	HNRNPDL	GGTR@GR@GR@GQGQNWNQGFNNYYDQGYGNYNSAY	3.85249
SDMA	HNRNPDL	GR@GR@GQGQNWNQGFNNYYDQGYGNYNSAY	6.3162
SDMA	HNRNPH3	LLGQRPGPYDR*PIGGRGGYYGAGR@GSMYDR	6.02164
SDMA	HNRNPH3	PGPYDRPIGGRGGYYGAGR@GSMYDR*	5.91379
SDMA	HNRNPH3	YGAGR@GSYGGFDDYGGYNNYGYGNDGFDDR	2.99508
SDMA	HNRNPH3	PGPYDR@PIGGRGGYYGAGR*GSYGGFDDYGGYNNYGYGNDGFDDR	2.88898
SDMA	HNRNPH3	PGPYDR@PIGGR*GGYYGAGRGSYGGFDDYGGYNNYGYGNDGFDDR	2.88898
SDMA	HNRNPH3	LLGQRPGPYDRPIGGR*GGYYGAGR@GSYGGFDDYGGYNNYGYGNDGFDDR	2.53371
SDMA	HNRNPH3	PIGGR@GGYYGAGR@GSYGGFDDYGGYNNYGYGNDGFDDR	1.45216
SDMA	HNRNPH3	PIGGR*GGYYGAGR@GSMYDR	4.73439
SDMA	HNRNPH3	YGAGR@GSMYDR	2.64904
SDMA	HNRNPK	RGPPPPPPGR*GGR@GGSR*	2.69554
SDMA	HNRNPK	RGPPPPPPGR@GGRGGSR@	2.69554
SDMA	HNRNPK	RGPPPPPPGRGGR*GGSR@	3.02934
SDMA	HNRNPK	GRPVGFPMR@GR	3.39264
SDMA	HNRNPK	RGPPPPPPGR*GGR*GGSR@	3.23782
SDMA	HNRNPK	RGPPPPPPGR@GGR@GGSR	2.69554
SDMA	HNRNPK	RGPPPPPPGR*GGR@GGSR	3.02934
SDMA	HNRNPK	RGPPPPPPGR@GGR*GGSR	3.02934
SDMA	HNRNPK	RGPPPPPPGRGGR@GGSR@	2.69554
SDMA	HNRNPR	GGYEDPYYGYDDGYAVR@GR@GGGR*GGR*	5.26801
SDMA	HNRNPR	GGYEDPYYGYDDGYAVR@GR*GGGR@	4.37946
SDMA	HNRNPR	GGYEDPYYGYDDGYAVR@GRGGGR@GGR@GAPPPPR@	2.35138
SDMA	HNRNPR	GGYEDPYYGYDDGYAVRGR@GGGR@GGR*GAPPPPR@	4.36593
SDMA	HNRNPR	GGYEDPYYGYDDGYAVRGR@GGGR@GGR@GAPPPPR@	2.35138
SDMA	HNRNPR	GR*GGGR@GGR@GAPPPPR	5.56007
SDMA	HNRNPR	GR@GAPPPR*GR@AGYSQR@GAPLGPPR	5.0597
SDMA	HNRNPR	GGYEDPYYGYDDGYAVR*GR@GGGR@GGR@	8.12563
SDMA	HNRNPR	GSR@GNR@GGNVGGK	2.52624
SDMA	HNRNPR	GGYEDPYYGYDDGYAVR@GR@GGGR*GGR@	8.12563
SDMA	HNRNPR	GGYEDPYYGYDDGYAVR@GR@GGGR@GGR*	3.9831
SDMA	HNRNPR	GGYEDPYYGYDDGYAVR@GR@GGGR@GGR@GAPPPPR	2.35138
SDMA	HNRNPR	GGYEDPYYGYDDGYAVR@GR@GGGR*	4.37946
SDMA	HNRNPR	GGYEDPYYGYDDGYAVR@GR@GGGRGGR@GAPPPPR@	2.35138
SDMA	HNRNPR	GGYEDPYYGYDDGYAVR@GR*	9.86879
SDMA	HNRNPR	GR@GGGR@GGR@GAPPPPR	5.19573
SDMA	HNRNPR	GR@GGGR*GGR@GAPPPPR	5.56007
SDMA	HNRNPR	GR@GAPPPR@GR@AGYSQR@GAPLGPPR	5.73863
SDMA	HNRNPR	GR@GAPPPR*GR@AGY	1.42311
SDMA	HNRNPR	GR@GAPPPR@GR@AGY	5.52943
SDMA	HNRNPR	GR@GAPPPR@GR	5.14997
SDMA	HNRNPU	GR@GGFNMR*GGNFR	8.6627
SDMA	HNRNPU	GR@GGFNMR@GGNFR	2.31853
SDMA	HNRNPU	GR@GGFNMR	2.28227
SDMA	HNRNPUL1	GGGGFR*GR@GGGGGFQR	7.4171
SDMA	HNRNPUL1	GR@GGGGGFQR	8.85461
SDMA	HRNR	PYR@SGSGWSSSR@GPYESGSGHSSGLGHR	1.83099
SDMA	ILF3	PHNPGFGMGGPM#HNEVPPPPNLR@GR*	1.92794
SDMA	ILF3	PHNPGFGMGGPMHNEVPPPPNLR*GR@	8.19062
SDMA	ILF3	PHNPGFGMGGPMHNEVPPPPNLR@GR	3.36973
SDMA	ILF3	PHNPGFGMGGPMHNEVPPPPNLRGR@	4.70805
SDMA	ILF3	GR*GR@GFGGANHGGYMNAGAGYGSYGYGGN	5.15176
SDMA	ILF3	GR@GR*GFGGANHGGYMNAGAGYGSYGYGGN	5.15176
SDMA	ILF3	GR@GR@GFGGANHGGYMNAGAGYGSYGYGGNSATAGY	8.71786
SDMA	ILF3	GR@GFGGANHGGYMNAGAGYGSY	5.04498
SDMA	INTS3	AAAAAAASGAAGGGGGGAGAGAPGGGR@	1.38343
SDMA	KCP	LSNQEFPDPR@	1.35414
SDMA	KHDRBS1	GR@GVPVR@GR	1.80622
SDMA	KHDRBS1	GR@GVGPPR*GALVR	3.57656
SDMA	KHDRBS1	GR@GVPVR*GR*	1.80622
SDMA	KHDRBS1	GR@GVPVR*GR@GAAPPPPPVPR	1.43159
SDMA	KHDRBS1	GR@GVPVR@GR*GAAPPPPPVPR	1.43159
SDMA	KHDRBS1	GR@GVGPPR	11.4407
SDMA	KHDRBS1	GR@GAAPPPPPVPR*GR@GVGPPR*	4.07749
SDMA	KHDRBS1	GR@GAAPPPPPVPR@GR*GVGPPR*	4.07749
SDMA	KHDRBS1	GR@GAAPPPPPVPR*	5.65651
SDMA	KHDRBS1	GR@GAAPPPPPVPR	4.81512
SDMA	KHDRBS2	GR@GGAIPPPPPPGR*GVLTPR	4.22518
SDMA	KIAA1429	GR@GGLGPSWASANSGSGGSR	6.30245
SDMA	KIAA1429	GR@GGLGPSWASANSGSGGSR*GK	5.26557
SDMA	KIAA1429	GR*GR@GGFGQGIRPHDIFR	8.15644
SDMA	KIAA1429	GR@GR*GGFGQGIRPHDIFR	8.15644
SDMA	KIAA1429	GR@GR@GGFGQGIRPHDIFR	2.98264
SDMA	KIF1C	LQGLQGSGGR@GGGLR	3.13333
SDMA	KIF1C	LQGLQGSGGRGGGLR@	3.13333
SDMA	KLHL29	QEMQTPRTR@P	3.98939
SDMA	LARP1B	SEGGNIR@GSF	2.98462
SDMA	LSM14A	LNAETFGIPLR*PNR*GR@GGY	2.46373
SDMA	LSM14A	LNAETFGIPLR@PNR*GR*GGY	2.46373
SDMA	LSM14A	LNAETFGIPLRPNR@GR@GGY	2.46373
SDMA	LSM14A	GR@GGYR@GR@GGLGFR	6.81644
SDMA	LSM14A	GGR@GR*GGGR@GGTFTAPR@GF	9.02065
SDMA	LSM14A	GGR@GR@GGGR@GGTFTAPR*	2.30613
SDMA	LSM14A	GGR@GR@GGGR*GGTFTAPR	6.02949
SDMA	LSM14A	GGR@GR@GGGR@GGTFTAPR	4.4696
SDMA	LSM14A	GR@GGGR*GGTFTAPR	8.90358
SDMA	LSM14A	GR@GGGR@GGTFTAPR	6.97719
SDMA	LSM14A	GGTFTAPR@GF	8.08603
SDMA	LSM14A	LNAETFGIPLR*PNR@GR*GGY	2.46373
SDMA	LSM14A	LNAETFGIPLR@PNRGR@GGY	2.46373
SDMA	LSM14A	GGR*GR@GGGR@GGTFTAPR@GF	9.02065
SDMA	LSM4	GGR*GR@GGIPGTGR@GQPEK	1.68969
SDMA	LSM4	GVFGGR*GR@GGIPGTGR*	4.32178
SDMA	LSM4	GVFGGR@GR*GGIPGTGR*	4.32178
SDMA	LSM4	GR*GMGGAGR@GVF	1.32149
SDMA	LSM4	GR@GMGGAGR*GVF	1.32149
SDMA	LSM4	GR@GMGGAGR@GVFGGR	1.72225
SDMA	LSM4	GR*GMGGAGR@GVFGGR*	1.72225
SDMA	LSM4	GR@GMGGAGR*GVFGGR*	1.72225
SDMA	LSM4	GR@GMGGAGR*GVFGGR@G	2.20518
SDMA	MBD2	QAGR@GGGVCGR@GR*	4.66925
SDMA	MBD2	QAGR@GGGVCGR*	6.52603
SDMA	MBD2	GR@GR*GR@GR*PPSGGSGLGGDGGGCGGGGSGGGGAPR	8.29876
SDMA	MBD2	GR@GR@GR*GR*PPSGGSGLGGDGGGCGGGGSGGGGAPR	8.29876
SDMA	MBD2	GR@GR@GR@GRPPSGGSGLGGDGGGCGGGGSGGGGAPR	7.79882
SDMA	MBD2	GR*GR*GR@PPSGGSGLGGDGGGCGGGGSGGGGAPR	8.73781
SDMA	MBD2	GRGR@GR@GR@PPSGGSGLGGDGGGCGGGGSGGGGAPR	8.29876
SDMA	MBD2	GR@GR@GRPPSGGSGLGGDGGGCGGGGSGGGGAPR	8.73781
SDMA	MBD2	GR@GRGR@PPSGGSGLGGDGGGCGGGGSGGGGAPR	8.73781
SDMA	MBD2	GRGR@GR@PPSGGSGLGGDGGGCGGGGSGGGGAPR	10.9363
SDMA	MBD2	GR@GRPPSGGSGLGGDGGGCGGGGSGGGGAPR	7.20826
SDMA	MBD2	GRGR@PPSGGSGLGGDGGGCGGGGSGGGGAPR	5.21142
SDMA	MBD2	GR*GR@GR@GR*PPSGGSGLGGDGGGCGGGGSGGGGAPR	8.29876
SDMA	MBD2	GR*GR@GR*PPSGGSGLGGDGGGCGGGGSGGGGAPR	8.73781
SDMA	MBD2	GR@GRGR*PPSGGSGLGGDGGGCGGGGSGGGGAPR	1.91423
SDMA	METTL14	GGR@GGAHR*GGFPPR	4.32106
SDMA	NCL	GGGR@GGFGGR@GGGR*	4.92955
SDMA	NCL	GGR@GGFGGR@GR@GGFGGRGGFR@	6.1307
SDMA	NCL	GEGGFGGR*GGGR@GGFGGR	4.35787
SDMA	NCL	GEGGFGGR@GGGR@GGFGGR	6.40595
SDMA	NCL	GEGGFGGR*GGGR@GGFGGR*	6.40595
SDMA	NCL	GEGGFGGR@GGGR*GGFGGR@GGGR	9.77427
SDMA	NCL	GGGR@GGFGGR*	6.88295
SDMA	NCL	GGGR@GGFGGR@GGGR	6.16415
SDMA	NCL	GGR@GGFGGR@GR@GGFGGR	9.86563
SDMA	NCL	GGR@GGFGGR*GR*GGFGGR@	9.86563
SDMA	NCL	GGR@GGFGGR@GR*GGFGGR@GGFR	2.81053
SDMA	NCL	GGR@GGFGGR@GR@GGFGGR*	9.0319
SDMA	NCL	GGR@GGFGGR@GR@GGFGGR@GGFR	6.1307
SDMA	NCL	GR*GGFGGR@GGFR	11.0604
SDMA	NCL	GR@GGFGGR*GGFR	11.0604
SDMA	NCL	GR@GGFGGR@GGFR	5.74542
SDMA	NCL	GR@GGFGGR@GGFR*GGR	3.57093
SDMA	NCOA6	YPQTPNNR@PPSTEPSEISLSPER@	1.63935
SDMA	PAPD5	PGGAASAPAPAPAGM#YR@	1.29357
SDMA	PER3	TPSHPTATVLSTGSPPSESPSR@	2.47842
SDMA	PLRG1	PGASDR@PQPTAM#NSIVMETGNTK	2.48601
SDMA	POLR3GL	GR@GQLTFNVEAVGIGK	2.38338
SDMA	POLR3GL	GGGR@GR@GR@GQLTFNVEAVGIGK	7.24609
SDMA	PPP1R10	GR*GGR@GGNEPPPPPPPFR	5.45611
SDMA	PPP1R10	GR@GGR*GGNEPPPPPPPFR	5.45611
SDMA	PPP1R10	GR@GGR@GGNEPPPPPPPFR	2.18401
SDMA	PRRC2A	GR@GR*GEYFAR*	6.24738
SDMA	PRRC2A	GR@GR*GEYFAR	7.39196
SDMA	PRRC2A	GR@GR@GEYFAR*	10.7523
SDMA	PRRC2A	GR@GR@GEYFAR	6.24738
SDMA	PRRC2A	GR@GFR*GTY	8.38659
SDMA	PRRC2C	ERDWFPDQGYR*GR*GR@GEYYSR@	4.76493
SDMA	PRRC2C	ERDWFPDQGYR@GR*GR@GEYYSR	7.03982
SDMA	PRRC2C	ERDWFPDQGYR@GR@GR@GEYYSR	4.76493
SDMA	PRRC2C	ERDWFPDQGYR@GR	2.23194
SDMA	PRRC2C	SYR@GSYGGR*GR@GGR@GHTR	2.76993
SDMA	PRRC2C	SYR*GSYGGR@GR@GGR	4.53433
SDMA	PRRC2C	ERDWFPDQGYRGR*GR@GEYYSR@	7.03982
SDMA	PRRC2C	ERDWFPDQGYRGR@GR*GEYYSR@	7.03982
SDMA	PRRC2C	GR@GR@GEYYSR@GR	2.70001
SDMA	PRRC2C	SYR@GSYGGR@GR@GGR*GHTR	2.76993
SDMA	PRRC2C	SYR@GSYGGR*	5.88737
SDMA	RBM26	GILSSGR@GR@GIHSR	4.08332
SDMA	RBM26	GR@GAVHGR*	3.46893
SDMA	RBM27	GGR*GR@GSLNHMVVDHRPK	6.26843
SDMA	RBM27	GGR@GR*GSLNHMVVDHRPK	3.59511
SDMA	RBM27	GR@GSLNHMVVDHRPK	10.4801
SDMA	RBM3	GTR@GGGFGAHGRGR@	3.8308
SDMA	RBM3	GTR@GGGFGAHGR@GR	3.8308
SDMA	RBM3	GTR*GGGFGAHGR@GR*	3.8308
SDMA	RBM3	GTR*GGGFGAHGR@GR@SY	7.96596
SDMA	RBM3	GGGFGAHGR*GR@	4.19184
SDMA	RBM3	GGGFGAHGR@GR*	4.19184
SDMA	RBM3	GGGFGAHGR@GR@SY	5.43424
SDMA	RBM33	GR@GVAGPMGR@GR	1.60422
SDMA	RBM33	GR@GVAGPMGR*	2.03209
SDMA	RBM33	GR@GVAGPMGRGR@	1.60422
SDMA	RBM33	MHGR*GR@GVAGPMGR@GR	2.94905
SDMA	REXO1	ENGYPFPHPER*PGGAIIFTAEEKR@PKDSSCR@	2.36169
SDMA	RRAD	GSGAGGSR@GGGQERER	4.931
SDMA	SAMD4B	PGGSNSMPSQSR@	2.41976
SDMA	SERBP1	ANDITSQLEINFGDLGRPGR*GGR@	4.733
SDMA	SERBP1	GEGGEFSVDR*PIIDRPIR@GR	4.25429
SDMA	SERBP1	ANDITSQLEINFGDLGR@PGR*GGR	4.733
SDMA	SERBP1	SVDRPIIDRPIR*GR@	7.07963
SDMA	SERBP1	RPIIDRPIR@GR*	5.24548
SDMA	SERBP1	GEGGEFSVDRPIIDRPIR@GR	8.89559
SDMA	SERBP1	GEGGEFSVDRPIIDRPIRGR@	8.89559
SDMA	SERBP1	GR@GMGR@GDGFDSR*GK	3.80416
SDMA	SERBP1	GR*GMGR@GDGFDSR	6.03361
SDMA	SERBP1	GR@GMGR*GDGFDSR	5.16052
SDMA	SERBP1	GR@GM#GR@GDGFDSR	6.55358
SDMA	SERBP1	GR@GDGFDSR	2.75514
SDMA	SERBP1	ANDITSQLEINFGDLGRPGR@GGR*	4.733
SDMA	SERBP1	ANDITSQLEINFGDLGRPGR@GGR	3.18073
SDMA	SERBP1	GEGGEFSVDRPIIDR*PIR@GR	4.62697
SDMA	SERBP1	GEGGEFSVDRPIIDR@PIR*GR	4.62697
SDMA	SERBP1	SVDRPIIDR*PIRGR@	7.07963
SDMA	SERBP1	GEGGEFSVDRPIIDR@PIRGR	8.89559
SDMA	SERBP1	GGR*GR@GMGR@GDGFDSR	9.58647
SDMA	SERBP1	GGR*GR@GMGR*GDGFDSR	6.03425
SDMA	SERBP1	GGR@GR*GM#GR@GDGFDSR	3.51808
SDMA	SERBP1	GGR@GR*GMGR*GDGFDSR	4.75109
SDMA	SERBP1	GGR@GR@GMGR*GDGFDSR	9.58647
SDMA	SERBP1	GGR*GR@GMGR	4.60162
SDMA	SERBP1	ANDITSQLEINFGDLGR*PGR@GGR	4.733
SDMA	SFPQ	R*GGGGGR@GGLHDFR	10.2423
SDMA	SFPQ	R@GGGGGR*GGLHDFR	10.2705
SDMA	SFPQ	R@GGGGGR@GGLHDFR	2.92906
SDMA	SFPQ	GGGGGR@GGLHDFR	8.62886
SDMA	SIPA1L2	SNDLVLSCPYFR@NETGGEGDRR*IALSR*ANSSSFSSGE	2.78749
SDMA	SND1	GNR*EVLPSTR@LGTLSPAFSTR	4.37657
SDMA	SNRPB	GGPPPPM#GR*GAPPPGMMGPPPGMR@PPMGPPMGIPPG	1.62154
SDMA	SNRPB	GPPPPGMR@PPRP	1.73276
SDMA	SRRT	GAGR@GNYDAFR*GQGGYPGKPR	9.18656
SDMA	STRBP	GR@GR@GTLTR	6.76723
SDMA	SUPT5H	GGFGSPGGGSGGMSR@GR@GR	2.67656
SDMA	SYNCRIP	GAR@GGR@GGNVGGK	3.99153
SDMA	SYNCRIP	NQM#YDDYYYYGPPHMPPPTR@GR*GR@GGR	4.72464
SDMA	SYNCRIP	NQMYDDYYYYGPPHMPPPTR*GR@GR@GGR	4.72233
SDMA	SYNCRIP	NQM#YDDYYYYGPPHMPPPTR*GR@GRGGR@	4.72464
SDMA	SYNCRIP	NQM#YDDYYYYGPPHMPPPTR@GR*GRGGR@	4.72464
SDMA	SYNCRIP	NQM#YDDYYYYGPPHM#PPPTR@GR@GRGGR	2.98187
SDMA	SYNCRIP	GGYEDPYYGYEDFQVGAR*GR@GGR@GAR*	7.66175
SDMA	SYNCRIP	GGYEDPYYGYEDFQVGAR@GR*GGR@GAR@	6.35563
SDMA	SYNCRIP	GGYEDPYYGYEDFQVGAR*GR*GGR@	7.47326
SDMA	SYNCRIP	GGYEDPYYGYEDFQVGAR@GR*GGRGAR@	2.54058
SDMA	SYNCRIP	GGYEDPYYGYEDFQVGAR@GR@GGRGAR@	5.36171
SDMA	SYNCRIP	GGYEDPYYGYEDFQVGAR@GR*	3.18347
SDMA	SYNCRIP	GGYEDPYYGYEDFQVGARGR@GGR@GAR@	5.36171
SDMA	SYNCRIP	GAAPSR@GR@GAAPPR*GR@AGY	4.10588
SDMA	SYNCRIP	GAAPSR@GR@GAAPPR@GR*	3.4902
SDMA	SYNCRIP	GR@AGYSQR*GGPGSAR*	5.96548
SDMA	SYNCRIP	NQM#YDDYYYYGPPHMPPPTR@GR@GR*GGR	3.44869
SDMA	SYNCRIP	NQM#YDDYYYYGPPHMPPPTR@GR@GR@GGR	7.19198
SDMA	SYNCRIP	NQMYDDYYYYGPPHM#PPPTR@GR@GRGGR*	4.72464
SDMA	SYNCRIP	NQM#YDDYYYYGPPHMPPPTR@GR@GRGGR@	7.19198
SDMA	SYNCRIP	NQM#YDDYYYYGPPHMPPPTR*GR@	4.59171
SDMA	SYNCRIP	NQM#YDDYYYYGPPHM#PPPTR@GR*	6.7127
SDMA	SYNCRIP	NQM#YDDYYYYGPPHMPPPTR@GRGR@GGR@	7.19198
SDMA	SYNCRIP	NQM#YDDYYYYGPPHMPPPTRGR@GR@GGR@	7.19198
SDMA	SYNCRIP	GGYEDPYYGYEDFQVGAR*GR*GGR@GAR@	5.36171
SDMA	SYNCRIP	GGYEDPYYGYEDFQVGAR*GR@GGR@GAR@	6.35563
SDMA	SYNCRIP	GGYEDPYYGYEDFQVGAR@GR@GGR*GAR*	7.66175
SDMA	SYNCRIP	GGYEDPYYGYEDFQVGAR@GR@GGR*GAR@	6.63514
SDMA	SYNCRIP	GGYEDPYYGYEDFQVGAR@GR@GGR@GAR*	6.35563
SDMA	SYNCRIP	GGYEDPYYGYEDFQVGAR@GR@GGR@GAR@GAAPS	2.45938
SDMA	SYNCRIP	GGYEDPYYGYEDFQVGAR*GR@GGR*	7.47326
SDMA	SYNCRIP	GGYEDPYYGYEDFQVGAR*GR@GGR@GAR	10.2418
SDMA	SYNCRIP	GGYEDPYYGYEDFQVGAR@GR*GGR*	7.47326
SDMA	SYNCRIP	GGYEDPYYGYEDFQVGAR@GR*GGR@GAR	2.54058
SDMA	SYNCRIP	GGYEDPYYGYEDFQVGAR@GR@GGR*	7.33103
SDMA	SYNCRIP	GGYEDPYYGYEDFQVGAR@GR@GGR@GA	2.16065
SDMA	SYNCRIP	GGYEDPYYGYEDFQVGAR@GR@GGR	7.47326
SDMA	SYNCRIP	GGYEDPYYGYEDFQVGAR@GRGGR@	7.47326
SDMA	SYNCRIP	GAR@GAAPSR@GR@GAAPPR	9.86917
SDMA	SYNCRIP	GAAPSR@GR@GAAPPR	11.2503
SDMA	SYNCRIP	GAR@GGAQQQR@GR@GQGK	2.66654
SDMA	THRAP3	AR*GR@GWGR*GNYSGNNNNNSNNDFQK	5.23212
SDMA	THRAP3	GR*GR@GAFPR	2.113
SDMA	THRAP3	GR@GR@GAFPR	8.20005
SDMA	THRAP3	GR@GR@GAFPR*	10.6245
SDMA	THRAP3	GFYPWGQYNRGGYGNYR@	4.35083
SDMA	THRAP3	NR*GFYPWGQYNR@GGYGNYR	4.40848
SDMA	THRAP3	GFYPWGQYNR@GGYGNYR	4.35083
SDMA	THRAP3	AR*GR@GWGR@GNYSGNNNNNSNNDFQK	9.35452
SDMA	THRAP3	AR@GR*GWGR@GNYSGNNNNNSNNDFQK	9.35452
SDMA	THRAP3	AR@GR@GWGR*GNYSGNNNNNSNNDFQK	9.35452
SDMA	THRAP3	AR@GR@GWGR@GNYSGNNNNNSNNDFQK	8.89998
SDMA	THRAP3	GR*GWGR@GNYSGNNNNNSNNDFQK	9.99594
SDMA	THRAP3	GR@GWGR*GNYSGNNNNNSNNDFQK	9.99594
SDMA	THRAP3	GR@GWGR@GNYSGNNNNNSNNDFQK	13.2992
SDMA	THRAP3	GR@GNYSGNNNNNSNNDFQK	7.38214
SDMA	THRAP3	EGEGSDKWVSR@GR@GR*	3.31054
SDMA	THRAP3	GR@GR*GAFPR	2.113
SDMA	TPR	QR*GVSHAMGGR@GGINR	9.49708
SDMA	UBAP2L	SGGPSGR@GTER*	9.71379
SDMA	UBAP2L	SGGPSGR@GTER@GR	4.87443
SDMA	UBQLN1	NPEISHMLNNPDIMR@QTLELAR@NPAM#MQEMMR*NQDRALSN	1.31659
SDMA	ZC3H4	GR@GR@GSM#GGDHPEDEEDFYEEEMDYGESEEPM#GDDDYDEYSK	8.63673
SDMA	ZNF219	RYSNGPAVSAGSLGMGAVSWSESR@AGER@	9.50697
SDMA	ZNF326	NYDAFGGPSTGR*GR*GR@GHMGDFGSIHR@PGIVVDYQNK	1.4612
SDMA	ZNF326	NYDAFGGPSTGR*GR@GRGHM#GDFGSIHR@PGIVVDYQNK	1.62332
SDMA	ZNF326	NYDAFGGPSTGR@GR@GRGHM#GDFGSIHR@PGIVVDYQNK	1.47848
SDMA	ZNF326	NYDAFGGPSTGR@GRGR*GHMGDFGSIHR@PGIVVDYQNK	1.93367
SDMA	ZNF326	NYDAFGGPSTGRGR@GR@GHMGDFGSIHR@PGIVVDYQNK	1.4612
SDMA	ZNF326	NYDAFGGPSTGR@GR*	3.06446
SDMA	ZNF326	NYDAFGGPSTGR@GR@GR	4.06374
SDMA	ZNF326	NYDAFGGPSTGR@GR*GR@GHMGDFGSIHRPGIVVDYQNK	1.93367
SDMA	ZNF326	NYDAFGGPSTGR@GR@GR*	2.46159
SDMA	ZNF326	NYDAFGGPSTGR@GR@GR@GHMGDFGSIHR	1.44028
SDMA	ZNF326	NYDAFGGPSTGR*GR@GR*GHMGDFGSIHR@PGIVVDYQNK	1.4612
SDMA	ZNF326	NYDAFGGPSTGR*GR@GR@GHMGDFGSIHR*PGIVVDYQNK	1.4612
SDMA	ZNF326	GR@GR@GHMGDFGSIHRPGIVVDYQNK	3.26946
SDMA	ZNF326	NYDAFGGPSTGRGR*GR@GHMGDFGSIHR@PGIVVDYQNK	1.93367
SDMA	ZNF326	NYDAFGGPSTGRGR@GR*GHMGDFGSIHR@PGIVVDYQNK	1.93367

## Sheet: Donor 4
Data File 1. Donor 4. Arginine Methylation Changes by Type I PRMTi (GSK3368712)
Legend: * - mono-methylation, @ - di-methylation, # - oxidized methionine
Modification	Protein	Peptide	Log2 Fold Change
MMA	AAMDC	GVQTLVIGR*	2.13503
MMA	ADAMTS20	NGGNYCVGR*	4.57189
MMA	ADAR	GFQHPSPR*	1.7327
MMA	ADCY4	VATR*PGLR	2.11287
MMA	AGTR1	MEYR*WPFGNYLCK	2.35389
MMA	AKAP8L	GQCM#SGASR*LPSLFSQNIIPEYGM#FQGM#R	3.82734
MMA	AKAP8L	LPSLFSQNIIPEYGM#FQGMRGGGAFPGGSR*	1.60128
MMA	AKT1S1	AATAAR*PPAPPPAPQPPSPTPSPPRPTLAR	2.84838
MMA	AKT1S1	MASGR*PEELWEAVVGAAER	1.70431
MMA	ALOX15B	GQR*PRWQAGGDPAPQPHSALSAF	7.34663
MMA	ALOX15B	GQRPR*WQAGGDPAPQPHSALSAF	7.34663
MMA	ALYREF	AGSQGGR*GGGAQAAAR	2.54182
MMA	ALYREF	NRPAIAR*GAAGGGGR	2.62681
MMA	ALYREF	GAGGFGGGGGTR*R	2.25368
MMA	ANKRD54	GGGGAGLSGR*ASGGAQSPLR	5.38375
MMA	API5	GGR*GWGTR	4.54458
MMA	API5	GSR*GGR*GWGTR	4.28753
MMA	APOBEC3B	EALQM#LR*DAGAQVSIMTYDEFEYCWDTFVYR*QGCPFQPW	1.87767
MMA	AQP9	SGGHINPAVSLAM#CLFGR*	3.81393
MMA	ARHGAP27	R*GGGWR*	4.8949
MMA	ARHGEF35	SWDGGR*	4.73451
MMA	ASH1L	RGHLSEEPSENINTPTR*LTPQ	2.37993
MMA	ATF7IP	FFLYMAPR*	3.39087
MMA	ATXN2L	GPHHLDNSSPGPGSEAR*	3.20045
MMA	AVEN	HSERPGAAAAVAR*GGGGGGGGDGGGR	5.65181
MMA	AVL9	FSHSVQNSER*GK	1.64606
MMA	B2M	YACR*VNHVTLSQPK	3.31629
MMA	BAG4	SGYGPSDGPSYGR*YYGPGGGDVPVHPPPPLYPLR*PEPPQPPISWR	1.72541
MMA	BCL11B	LTIPPPLGPEAVAQSPLMNFLGDSNPFNLLR*	1.44108
MMA	BCLAF1	AR*GVFAGTNTGPNNSNTTFQK	7.66544
MMA	BCLAF1	YHR*GGYRPVWNR	10.2448
MMA	BCOR	QSPLNINGASYLR*LPWVNPYM#EGATPAIYPFLDSPNK	3.62491
MMA	BIN3	EEMPR*FYGSR	3.85009
MMA	BIRC6	VLSAGR*	6.38114
MMA	BPTF	CAPAPPPPPPPPTSGPIGGLR*	1.63993
MMA	BRD9	SGSGHDSSYYDDR*SDHER	5.27138
MMA	BTF3	TGAPAQADSR*GR*GR	3.51188
MMA	BTF3	TGAPAQADSR*GRGR*	3.51188
MMA	BTF3	TGAPAQADSRGR*GR*	3.51188
MMA	C15orf27	LAR*PSPAGSAQTSPELEHR	2.72479
MMA	C20orf194	QSILTQSSKSR*PDGILCILGIDSR	5.89303
MMA	C2CD4D	VR*PR*EQQSRVV	3.45473
MMA	CACNA1H	VFIFLNCVTIALERPDIDPGSTER*	9.21054
MMA	CACNA1S	PIYNNR*	4.97067
MMA	CAPRIN1	GR*GGPPRPNR	4.02415
MMA	CAPRIN1	R*GMPQMNTQQVN	2.67403
MMA	CAPRIN1	SNQPYYNSR*GVSR*GGSR*	6.38109
MMA	CAPRIN1	SNQPYYNSR*GV	1.32883
MMA	CAPRIN1	GAR*GLM#NGYR*GPANGFR	3.75477
MMA	CAPRIN1	R*GPANGFR*GGYDGYRPSFSNTPNSGYTQSQFSAPR	1.96761
MMA	CAPRIN1	GLMNGYR*GPANGFR	4.06127
MMA	CAPRIN1	GPANGFR*GGYDGYR*PSFSNTPNSGYTQSQFSAPR	3.10566
MMA	CAPRIN1	GGYDGYR*PSFSNTPNSGYTQSQFSAPR	4.62582
MMA	CAPRIN1	GAPR*GNILWW	5.87349
MMA	CARD6	SFGIQSFHPQIFYSGER*FMK	1.71999
MMA	CCDC69	VIEM#KNERIHELDR*R	1.53268
MMA	CCDC9	TPPQQGGR*AGM	4.57233
MMA	CCDC9	GR*GR*GSPHLSGAGDTSISDR	4.69552
MMA	CD3EAP	ILEGPQQSLSGSPLQPIPASPPPQIPPGLR*PR	1.74407
MMA	CD3EAP	ILEGPQQSLSGSPLQPIPASPPPQIPPGLRPR*	1.74407
MMA	CDC42EP1	HTMHVGR*GGDVFGDTSFLSNHGGSSGSTHR	2.02877
MMA	CDK9	GR*GGAWSAAAAGPGAGAAAAATGGGGGALEAAMAK	3.93359
MMA	CECR1	RDYVFRSM#QEFYEDNVLYM#EIR*	7.73635
MMA	CFAP43	QLCLSSPSTVSVWTIER*SN	5.98208
MMA	CFAP61	AVSKDPM#SYALNHTNR*	8.51769
MMA	CFD	VRPLPWQR*VDR*	2.00535
MMA	CHD2	HFSNADR*GDWQR	5.86742
MMA	CHD7	SSSMWGPR*	2.0961
MMA	CHTF8	AGGLLGAGPDPR*GGGPMGPGSGPNLR*AGVLLTSGNGPPNPR*PVGLGPGPNPNLR*	2.34282
MMA	CHTF8	AAGLLGANSASFSQASGNMGTSPSSMAR*	4.51515
MMA	CHTF8	LDGSLGPQGGPVLNTGHPLGVNSDPFLM#AAGSLGGNLTPFPR*	1.40494
MMA	CHTOP	TLLR*GGMSLR*GQNLLR	6.3516
MMA	CHTOP	GGMSLR*GQNLLR	5.89382
MMA	CHTOP	GGLGR*GAMGR*GGIGGR*	4.66737
MMA	CHTOP	GGLGR*GAMGR*GGIGGR	11.5586
MMA	CHTOP	GAMGR*GGIGGR*	7.60137
MMA	CHTOP	GAMGR*GGIGGR	4.49122
MMA	CHTOP	GAIGGR*GLPIIQR*	9.36006
MMA	CHTOP	GAIGGR*GLPIIQR	6.73373
MMA	CHTOP	GLPIIQR*GLPR*	6.28426
MMA	CHTOP	TLLR*GGMSLR	4.93936
MMA	CHTOP	GR*GMIGR	2.51688
MMA	CHTOP	LGRPIGALAR*	1.93146
MMA	CIC	GLGM#FVWTNVEPR*	1.44098
MMA	CIRBP	GGSAGGR*GFFR	7.38784
MMA	CIRBP	GYR*GGSAGGR*GFFR*	2.00899
MMA	CIRBP	GYR*GGSAGGR*GFF	5.67313
MMA	CIRBP	GGSAGGR*GFFR*	8.41369
MMA	CKMT1A	QERHNGYDPR*	4.44459
MMA	CNBP	GR*GGFTSDRDICYR	3.91043
MMA	CNBP	SR*GR*GGFTSDR	7.22283
MMA	CNBP	GR*GGFTSDR	9.09002
MMA	CNBP	GR*GFQFVSSSLPDICYR	2.72527
MMA	CNBP	ECPTGGGR*GR*	4.85334
MMA	CNBP	ECPTGGGR*	4.49966
MMA	CNOT4	YPWMAFPR*	1.43106
MMA	COIL	TVGLFAGR*	3.18736
MMA	COL24A1	PGPPGPAGIPGPSGKR*GPR	7.40588
MMA	COL27A1	LDPMLPASVGGSTR*	7.4875
MMA	COL4A3	FTTMPFLFCNVNDVCNFASR*NDYSYWLSTPALMPM#NM#APIT	4.00736
MMA	CPSF6	FPGAVPGGDR*FPGPAGPGGPPPPFPGNLIK	1.89339
MMA	CPSF6	GTR*PLFLETR*IPWHMGHSIEEIPIFGLK	2.74029
MMA	CPSF6	GTRPLFLETR*IPWHM#GHSIEEIPIFGLK	2.29017
MMA	CPSF6	AAFPQGGR*GR*	1.3264
MMA	CRAT	YTDRAIRGEAFDR*	2.61478
MMA	CRTC3	DGLNMLSDSSMGLLDPSVEETFR*ADR*	7.27016
MMA	CSTF2T	LLIGEPR*GPMIDQR	1.36729
MMA	CYP27C1	DIQYQM#DR*GR	8.09575
MMA	DDX5	GRDR*GFGAPR	6.82727
MMA	DDX5	GR*GGMKDDR	4.96497
MMA	DDX60	MER*NVLTTF	2.4489
MMA	DHX36	GSGGGGGGGGGGR*GGR*GR*	4.8748
MMA	DHX36	GSGGGGGGGGGGR*GGR*GR	5.37684
MMA	DHX36	GSGGGGGGGGGGR*GGRGR*	5.37684
MMA	DHX36	GSGGGGGGGGGGRGGR*GR*	5.37684
MMA	DHX36	GR*HPGHLK	2.71227
MMA	DHX9	YDNGSGYR*RGGSSYSGGG	2.51564
MMA	DHX9	R*GGSSYSGGGYGGGYSSGGYGSGGYGGSANSFR*AGYGAGVGGGYR*	6.90985
MMA	DHX9	R*GGSSYSGGGYGGGYSSGGYGSGGYGGSANSFR*AGYGAGVGGGYR	10.2858
MMA	DHX9	R*GGSSYSGGGYGGGYSSGGYGSGGYGGSANSFRAGYGAGVGGGYR*	10.2858
MMA	DHX9	R*GGSSYSGGGYGGGYSSGGYGSGGYGGSANSFR	9.5921
MMA	DHX9	GGSSYSGGGYGGGYSSGGYGSGGYGGSANSFR*AGYGAGVGGGYR*GVSR*GGFR*	6.79382
MMA	DHX9	GGSSYSGGGYGGGYSSGGYGSGGYGGSANSFR*AGYGAGVGGGYR*	8.01969
MMA	DHX9	GGSSYSGGGYGGGYSSGGYGSGGYGGSANSFR*AGYGAGVGGGYR	8.10796
MMA	DHX9	YGAGVGGGYR*GVSR*GGFR*	6.57308
MMA	DHX9	AGYGAGVGGGYR*GVSR*	8.51088
MMA	DHX9	RGGSSYSGGGYGGGYSSGGYGSGGYGGSANSFRAGYGAGVGGGYR*	9.67623
MMA	DHX9	GVSR*GGFR*GNSGGDYR	3.0444
MMA	DHX9	R*GNSGGDYR*GPSGGYR	3.18211
MMA	DHX9	GGSSYSGGGYGGGYSSGGYGSGGYGGSANSFRAGYGAGVGGGYRGVSRGGFR*G	1.71421
MMA	DHX9	SGGYR*GSGGFQR*GGGR*GAYGTGYFGQGR*	5.32368
MMA	DHX9	SGGYR*GSGGFQR	8.55973
MMA	DHX9	GSGGFQR*GGGR*GAYGTGYFGQGR*GGGGY	8.11883
MMA	DHX9	GSGGFQR*GGGR*GAYGTGYFGQGR	9.83505
MMA	DHX9	GGFQR*GGGR	4.91474
MMA	DHX9	GGGR*GAYGTGYFGQGR*GGGGY	11.2658
MMA	DHX9	GGGR*GAYGTGYFGQGR	11.5396
MMA	DHX9	GAYGTGYFGQGR*GGGGY	11.4971
MMA	DHX9	GNSGGDYR*GPSGGYR*GSGGFQR*	8.25538
MMA	DHX9	GNSGGDYR*GPSGGYR*GSGGFQR	2.71144
MMA	DHX9	SGGDYR*GPSGGYR	3.24607
MMA	DHX9	GSGGFQR*	4.73802
MMA	DHX9	GPSGGYR*GSGGFQR*	7.27433
MMA	DHX9	MLNM#IRQISR*PSAAGINLMIGSTR	10.1383
MMA	DIAPH3	LHHPAQGSAAGTPYPSSASLR*GCR	2.33919
MMA	DOCK9	VR*DVSPFPVNAGM#TVK	1.66764
MMA	DONSON	ALVAGLPLR*PFPAAGGR	3.45564
MMA	DONSON	AGLPLRPFPAAGGR*GGGSGGGPAAAR	2.80583
MMA	DUSP27	YNFCSR*NK	1.2961
MMA	EGR2	KPFPCPLDTLR*VPPPLTPLSTIR	1.74686
MMA	EIF4ENIF1	AASADYLR*PR*	5.68621
MMA	EIF4G1	QHFYPSR*AQPPSSAASR	2.22364
MMA	EIF4H	DDFNSGFRDDFLGGR*GGSRPGDR	3.3586
MMA	EIF4H	GFRDDFLGGR*GGSRPGDRR	2.92345
MMA	EIF4H	GFRDDFLGGRGGSR*PGDRR	2.92345
MMA	EIF4H	GFRDDFLGGR*GGSR	2.69573
MMA	EIF4H	DDFNSGFRDDFLGGRGGSR*PGDR	3.50399
MMA	ELAVL1	R*FGGPVHHQAQR*FR	1.6016
MMA	EP300	YPPQQQQR*	5.39876
MMA	EWSR1	GGR*GGGR*GGMGAGER	5.42866
MMA	EWSR1	GGGR*GGMGAGER	2.60727
MMA	EWSR1	GGR*GGGR*GGMGSAGER	5.39626
MMA	EWSR1	GGGR*GGMGSAGER	6.40224
MMA	EWSR1	KKPPMNSMR*GGLPPR	5.27425
MMA	EWSR1	EGR*GMPPPLR	3.75913
MMA	EWSR1	GGPGGPGGPGGPMGR*	2.93733
MMA	EWSR1	MGGR*GGDR*GGFPPR*GPR*	3.30978
MMA	EWSR1	MGGR*GGDR*GGFPPR	3.48032
MMA	EWSR1	GGDR*GGFPPR*GPR*	7.41834
MMA	EWSR1	GGDR*GGFPPR*GPR	7.68041
MMA	EWSR1	GGDR*GGFPPRGPR*	7.68041
MMA	EWSR1	GGDR*GGFPPR	7.6497
MMA	EWSR1	GGFPPR*GPR*	5.48804
MMA	EWSR1	GPR*GSR*GNPSGGGNVQHR	5.7762
MMA	EWSR1	GSR*GNPSGGGNVQHR	3.20787
MMA	EWSR1	EGFLPPPFPPPGGDR*GR*GGPGGMR*GGR*	2.04674
MMA	EWSR1	APKPEGFLPPPFPPPGGDR*GR*GGPGGMR*	8.23594
MMA	EWSR1	KPEGFLPPPFPPPGGDR*GR*	4.76181
MMA	EWSR1	APKPEGFLPPPFPPPGGDR*GRGGPGGM#R*	3.52157
MMA	EWSR1	APKPEGFLPPPFPPPGGDR*GR	11.1857
MMA	EWSR1	GR*GGPGGMR*GGR*GGLMDR*	6.20961
MMA	EWSR1	GR*GGPGGMR*GGR*GGLMDR	1.98615
MMA	EWSR1	KPEGFLPPPFPPPGGDRGR*GGPGGMR*	4.37869
MMA	EWSR1	APKPEGFLPPPFPPPGGDRGR*	11.1857
MMA	EWSR1	GGPGGMR*GGR*GGLMDR	10.4192
MMA	EWSR1	GGR*GGLMDR*GGPGGMFR*GGR*	4.70391
MMA	EWSR1	GGR*GGLMDR*GGPGGMFR	6.57395
MMA	EWSR1	GGR*GGLMDR	13.7602
MMA	EWSR1	GGLMDR*GGPGGMFR*GGR*	10.0491
MMA	EWSR1	GGLMDR*GGPGGMFR*GGR	6.57395
MMA	EWSR1	GGLM#DR*GGPGGMFR	2.1541
MMA	EWSR1	GGPGGMFR*GGR*	12.2229
MMA	EWSR1	GGPGGMFR*GGR	6.54357
MMA	EWSR1	GGR*GGDR*GGFR	3.32216
MMA	EWSR1	GGR*GMDR	5.69055
MMA	EWSR1	GMDR*GGFGGGR	9.97737
MMA	EWSR1	GGFGGGR*R*GGPGGPPGPLMEQMGGR	7.13542
MMA	EWSR1	R*RGGPGGPPGPLMEQMGGR	4.8989
MMA	EWSR1	R*GGPGGPPGPLMEQMGGR*	4.02421
MMA	EWSR1	R*GGPGGPPGPLMEQMGGR	4.10061
MMA	EWSR1	PGGPPGPLMEQMGGR*R*GGR	4.78652
MMA	EWSR1	SMSGPDNR*GR*	5.90068
MMA	EWSR1	GR*GR*GGFDR*GGMSR	4.1325
MMA	EWSR1	GR*GR*GGFDR	4.78398
MMA	EWSR1	GGFDR*GGMSR*	10.8925
MMA	EWSR1	GGFDR*GGMSR	10.2559
MMA	EWSR1	QSSFR*QDHPSSMGVYGQESGGFSGPGENRSMSGPDNR*	4.54651
MMA	EWSR1	GGIMDR*	7.46831
MMA	EWSR1	R*GGFGGGR*	3.54314
MMA	EWSR1	R*GR*GGFDR	4.05614
MMA	EWSR1	GR*GGFDR	6.40784
MMA	EWSR1	GR*GGDR*GGFR	5.43619
MMA	EWSR1	GPGGPGGPGGPM#GR*MGGR*	1.78636
MMA	EWSR1	PGGMRGGR*GGLMDR*GGPGGMFR*	1.70714
MMA	EWSR1	R*GGLM#DRGGPGGM#FRGGR*	9.53971
MMA	EWSR1	GPGENR*SM#SGPDNRGR	5.24377
MMA	EWSR1	SMSGPDNR*	2.33311
MMA	FAM117A	GGGAWGPGR*GGAGGLR	2.87761
MMA	FAM117A	AGAAAGGR*GGGAWGPGR	1.99264
MMA	FAM120A	YYGR*GYK	4.09952
MMA	FAM120A	GR*GGR*GPFPLQVVSVGGPAR	5.68804
MMA	FAM120A	GGR*GPFPLQVVSVGGPAR*	3.71943
MMA	FAM120A	GGR*GPFPLQVVSVGGPAR	3.9134
MMA	FAM120A	TFGR*GGR	3.17339
MMA	FAM120A	R*GR*GGR*GPFPLQVVSVGGPAR	7.82423
MMA	FAM120A	R*GRGGR*GPFPLQVVSVGGPAR	6.90364
MMA	FAM21A	R*LAAQESSETEDM#SVPR*GPIAQWADGAI	2.24155
MMA	FAM90A20P	R*M#DPVLSGRSATEMSGR*	9.53971
MMA	FAM98A	RQDGPQQQTGGR*GGGR*GGYEHSSYGGR*	5.65238
MMA	FAM98A	RQDGPQQQTGGR*GGGR*GGYEHSSYGGR	10.1055
MMA	FAM98A	RQDGPQQQTGGR*GGGR	8.24445
MMA	FAM98A	GGGR*GGYEHSSYGGR	11.1492
MMA	FAM98A	GGR*GGYDHGGR	4.9961
MMA	FAM98A	AGQGGGWGGR*GSQNYHQGGQFEQHFQHGGYQYNHSGFGQGR	7.15566
MMA	FAM98A	GGYDHGGR*GGGR	7.31499
MMA	FAM98A	R*QDGPQQQTGGR*GGGR*GGYEHSSYGGR	5.65238
MMA	FAM98B	QEGGGGR*GGWGGGGGGGGR*	4.72991
MMA	FAM98B	QEGGGGR*GGWGGGGGGGGR*GGGGGGGGR*	9.99654
MMA	FAM98B	GGWGGGGGGGGRGGGGGGGGR*	9.86302
MMA	FAM98B	GGGGGGGGR*GGWGGGGGGWGGGGGGGGGWGGGGGGGR*GGFQGR*	7.32104
MMA	FAM98B	GGWGGGGGGWGGGGGGGGGWGGGGGGGR*GGFQGR	6.17385
MMA	FAM98B	GGWGGGGGGWGGGGGGGGGWGGGGGGGR*GGFQGR*	9.35602
MMA	FAM98B	GGYGGR*GGYGGR	1.34757
MMA	FAM98B	GGYGGR*GGYGGR*GYGDPYGGGGGGGGGGGGGGGYR	8.15259
MMA	FAM98B	GGYGGR*GYGDPYGGGGGGGGGGGGGGGYR	8.52854
MMA	FAM98B	GGWGGGGGGGGR*GGGGGGGGR	9.86302
MMA	FAM98B	GGWGGGGGGGGR*GGGGGGGGR*	4.54388
MMA	FAM98B	GGWGGGGGGGGR*GGGGGGGGR*GGWGGGGGGWGGGGGGGGGWGGGGGGGR*GGFQGR*	11.5094
MMA	FAM98B	GGGGGGGGR*GGWGGGGGGWGGGGGGGGGWGGGGGGGR*GGFQGR	5.44934
MMA	FAM98B	GGGGGGGGR*GGWGGGGGGWGGGGGGGGGWGGGGGGGRGGFQGR*	5.44934
MMA	FAM98B	GDYGGR*GGYGGR*GGYGGR*	3.4695
MMA	FAM98B	R*QEGGGGR*GGWGGGGGGGGR*GGGGGGGGR*	8.11751
MMA	FBL	GR*GGGFR	7.19605
MMA	FBL	GGGFGGR*GGFGDR	8.90594
MMA	FBL	GGGFGGR*GGFGDR*GGR	2.07801
MMA	FBL	GGGFGGR*GGFGDR*GGR*	10.0663
MMA	FBL	GGFGDR*GGR*	2.51856
MMA	FBL	GGR*GGFGGGR*	5.56287
MMA	FBL	GR*GGGGGGGGGGGGGR*GGGGFHSGGNR	2.02097
MMA	FBL	GGGGGGGGGGGGGR*GGGGFHSGGNR	7.52589
MMA	FBL	GGGGGGGGGGGGGR*GGGGFHSGGNR*	4.62113
MMA	FBL	GGGGFHSGGNR*GR*	1.87257
MMA	FBL	MKPGFSPR*	7.82013
MMA	FBL	M#KPGFSPR*GGGFGGR*GGFGDR*	6.33375
MMA	FBL	GR*GR*GGGGGGGGGGGGGR*GGGGFHSGGNR	10.0317
MMA	FBL	GGGFGGR*	6.51816
MMA	FBLL1	GFGAR*ARGFGGGGR	7.57434
MMA	FBXO7	LPPGIIGGEYDQR*PTLPYVGDPISSLIPGPGETPSQFPPLR*PR*	1.57719
MMA	FBXO7	FDPVGPLPGPNPILPGR*GGPNDR*FPFR*PSR*	4.12265
MMA	FBXO7	FDPVGPLPGPNPILPGR*GGPNDR*FPFR*PSR	5.95789
MMA	FBXO7	FDPVGPLPGPNPILPGR*GGPNDR*FPFRPSR*	6.32059
MMA	FBXO7	FDPVGPLPGPNPILPGR*GGPNDR*FPFRPSR	11.4339
MMA	FBXO7	FDPVGPLPGPNPILPGR*GGPNDRFPFR*PSR*	5.95789
MMA	FBXO7	GGPNDR*FPFR*PSR*	3.34908
MMA	FBXO7	GGPNDR*FPFR*PSR	5.16637
MMA	FBXO7	GGPNDR*FPFRPSR	4.3673
MMA	FBXO7	PFPSSR*LPPGIIGGEYDQR*PTLPYVGDPISSLIPGPGETPSQFPPLR*PR*	2.13912
MMA	FGF21	KALKPGVIQILGVKTSR*	4.44824
MMA	FIGN	SSYGNYSYGQQR*STQSPM#YR*	5.45079
MMA	FLG	PDSAHGR*TGTSTGGR*QGSHHEQAR	2.03869
MMA	FUBP1	SVQAGNPGGPGPGGR*GR*GR*GQGNWNMGPPGGLQEFNFIVPTGK	1.56152
MMA	FUBP1	GR*GRGQGNWNM#GPPGGLQEFNFIVPTGK	1.78343
MMA	FUBP1	GR*GQGNWNMGPPGGLQEFNFIVPTGK	1.54849
MMA	FUS	GGR*GR*GGSGGGGGGGGGGYNR*SSGGYEPR	6.9402
MMA	FUS	GGR*GR*GGSGGGGGGGGGGYNR	6.04059
MMA	FUS	GR*GGSGGGGGGGGGGYNR*SSGGYEPR	6.73277
MMA	FUS	GR*GGSGGGGGGGGGGYNR	7.73133
MMA	FUS	GGSGGGGGGGGGGYNR*SSGGYEPR	6.71381
MMA	FUS	SSGGYEPR*	3.35977
MMA	FUS	GR*GGGR*GGR*GGMGGSDR	5.21223
MMA	FUS	GGR*GGMGGSDR*GGFNK	3.03165
MMA	FUS	GGR*GGMGGSDR	6.07923
MMA	FUS	GGMGGSDR*GGFNK	11.5942
MMA	FUS	RR*ADFNR	4.0161
MMA	FUS	ADFNR*GGGNGR	3.79154
MMA	FUS	GGPMGR*GGYGGGGSGGGGR	6.93631
MMA	FUS	GGYGGGGSGGGGR*GGFPSGGGGGGGQQR*	3.46555
MMA	FUS	GGYGGGGSGGGGR*GGFPSGGGGGGGQQR	9.71677
MMA	FUS	R*GGR*GGYDR*GGYR*	12.6343
MMA	FUS	R*GGR*GGYDR	1.33603
MMA	FUS	RGGR*GGYDR*GGYR*	6.3949
MMA	FUS	GGR*GGYDR*GGYR	11.4745
MMA	FUS	RGGR*GGYDR	9.0779
MMA	FUS	GGYDR*GGYR	7.50687
MMA	FUS	GGR*GGGDR*GGFGPGK	8.31678
MMA	FUS	GGGDR*GGFGPGK	3.81054
MMA	FUS	GGR*GR*GGPMGR	2.06372
MMA	FUS	GR*GGPMGR*GGYGGGGSGGGGR	11.7929
MMA	FUS	SGGGGSGGYGQQDRGGR*GRGGSGGGGGGGGGGYNR	6.80713
MMA	FUS	GGSGGGGGGGGGGYNR*SSGGYEPR*	3.44817
MMA	FUS	R*GGR*GGYDR*	6.25765
MMA	FUS	GR*GGPM#GR*GGYGGGGSGGGGR*GGFPSGGGGGGGQQR	7.12167
MMA	FUS	GR*GGPMGR	6.13678
MMA	G3BP1	LRGPGGPR*GGLGGGMR	2.44012
MMA	G3BP1	GGMVQKPGFGVGR*GLAPR	3.97384
MMA	GAR1	GGGR*GGGF	1.54986
MMA	GAR1	GGGR*GGGFR*GGR	2.87368
MMA	GAR1	GGR*GGGGGGFR*GGR*GGGFR*	5.33111
MMA	GAR1	GGGGGGFR*GGR	5.09638
MMA	GAR1	GGGR*GGGGR*GGGR*GGGFR	1.85982
MMA	GAR1	GGR*GGGFR	4.10483
MMA	GAR1	GGSSNHFR*GGGGGGGGGNFR*GGGR	3.84291
MMA	GAR1	GGR*GGFNK	1.44928
MMA	GAR1	GPPR*GGGR*GGR*GGGRGGGG	4.96975
MMA	GAR1	GGGGGGGGGNFRGGGR*	8.48814
MMA	GAR1	GGGGR*GGGR*GGGFR	6.47761
MMA	GAR1	GGR*GGGGGGFR	9.55991
MMA	GAR1	GGGGGGFR*GGR*GGGFR	7.09253
MMA	GAR1	NR*GGGGGGFNR	5.55775
MMA	GAR1	GGGGGGFNR*GGSSNHFR*GGGGGGGGGNFR	6.6134
MMA	GAR1	GGGGGGFNR*GGSSNHFR	10.629
MMA	GAR1	GGSSNHFR*GGGGGGGGGNFR*GGGR*	4.31033
MMA	GAR1	GGSSNHFR*GGGGGGGGGNFR	13.081
MMA	GAR1	GGFGR*GGGR*GGFNK	10.4339
MMA	GAR1	GGGGGGGGGNFR*GGGRGGFGR*	10.0939
MMA	GAR1	GGGGGGGGGNFR*GGGR*GGFGR*GGGR*	6.97303
MMA	GAR1	GGGGGGGGGNFR*GGGR*GGFGR*	7.55428
MMA	GAR1	GGGGGGGGGNFR*GGGR*GGFGR	10.0939
MMA	GAR1	GGGGGGGGGNFR*GGGR	8.48814
MMA	GAR1	R*GGFGR*	4.89177
MMA	GATAD2B	SATNTTLPHMLMSQR*	3.48
MMA	GCSH	R*TGPALLSVR	7.87759
MMA	GIGYF1	GAGPPLAGTSR*	6.92042
MMA	GIGYF1	GR*GR*GDSCFYQR	3.17098
MMA	GIGYF2	LTGR*GGGGTVVGAPR*GR*	2.56361
MMA	GIGYF2	LTGR*GGGGTVVGAPR*	5.99536
MMA	GIGYF2	LTGR*GGGGTVVGAPR	4.81236
MMA	GIGYF2	GGGGTVVGAPR*	4.10088
MMA	GIMAP8	DEETAKGIQQVFGAEAR*	5.35212
MMA	GLP1R	NNEVQLEFR*K	2.2859
MMA	GMIP	ALR*PEAPPPPPPAFSFQEFLPSLNSSPLDIR*K	1.46424
MMA	GNAO1	M#M#R*LWGDSGIQECFNR	2.84834
MMA	GNN	SVPRFFR*	8.87614
MMA	GPBP1L1	GAYAGITGNPSGWHSSSR*GHDGMSQR	3.94516
MMA	GPBP1L1	GAYAGITGNPSGWHSSSRGHDGMSQR*	3.94516
MMA	GRAMD1A	LLFYR*LWSLER	1.69279
MMA	GRIN2B	YFSPVGYNRCLADGR*	1.5996
MMA	HAPLN4	NYGYR*HNAEE	5.96998
MMA	HCAR1	R*PEEMPISNLGR	2.2911
MMA	HCFC1	GAPGQPGTILR*TVPMGGVR*	2.06081
MMA	HEBP1	R*AALEGTATYR	8.656
MMA	HLA-H	R*YFYTTMSR*PGAGEPR*	3.36942
MMA	HMHA1	NR*AGSPSPQPSGELP	2.27998
MMA	HNRNPA0	SSYGPM#KSGGGGGGGGSSWGGR*SNSGPYR*GGYGGGGGYGGSSF	9.24846
MMA	HNRNPA0	SNSGPYR*GGYGGGGGYGGSSF	6.55943
MMA	HNRNPA1	GGNFSGR*GGFGGSR*GGGGYGGSGDGYNGFGNDGGYGGGGPGYSGGSR	1.95797
MMA	HNRNPA1	GGFGGSR*GGGGYGGSGDGYNGFGNDGGYGGGGPGYSGGSR	4.08736
MMA	HNRNPA1	SSSQR*GR*SGSGNFGGGR*GGGFGGNDNFGR	4.55463
MMA	HNRNPA1	GR*SGSGNFGGGR*GGGFGGNDNFGR	8.67698
MMA	HNRNPA1	SGSGNFGGGR*GGGFGGNDNFGR*GGNFSGR*GGFGGSR*	4.97279
MMA	HNRNPA1	SGSGNFGGGR*GGGFGGNDNFGR*GGNFSGR*GGFGGSR	4.79623
MMA	HNRNPA1	SGSGNFGGGR*GGGFGGNDNFGR*GGNFSGR	5.56023
MMA	HNRNPA1	SGSGNFGGGR*GGGFGGNDNFGRGGNFSGR*GGFGGSR*G	2.58154
MMA	HNRNPA1	GGGFGGNDNFGR*GGNFSGR*GGFGGSR*	4.20908
MMA	HNRNPA1	GGGFGGNDNFGR*GGNFSGR*GGFGGSRGGGG	11.3559
MMA	HNRNPA1	GGGFGGNDNFGR*GGNFSGRGGFGGSR*	7.74847
MMA	HNRNPA1	GGGFGGNDNFGR*GGNFSGR	8.65656
MMA	HNRNPA1	GGNFSGR*GGFGGSR*GGGG	5.86361
MMA	HNRNPA1	GGNFSGR*GGFGGSRGGGG	4.83783
MMA	HNRNPA1	GGFGGSR*GGGGYGGSGDGYNGFGND	3.65149
MMA	HNRNPA1	GGNFSGR*GGFGGSR*GGGGYGGSGDGYNGFGNDGSNFGGGGSYNDFGNYNNQSSNFGPM#K	2.20941
MMA	HNRNPA1	GGFGGSR*GGGGYGGSGDGYNGFGNDGSNFGGGGSYNDFGNYNNQSSNFGPM#K	5.14529
MMA	HNRNPA1L2	GGNDNFGR*GGNFSGR	6.88803
MMA	HNRNPA1L2	GGNFSGR*GGF	5.31221
MMA	HNRNPA2B1	KR*GFGFVTFDDHDPVDK	1.3962
MMA	HNRNPA2B1	GGSDGYGSGR*GFGDGYNGYGGGPGGGNFGGSPGYGGGR*GGYGGGGPGYGNQGGGYGGGYDNY	4.60861
MMA	HNRNPA2B1	GGSDGYGSGR*GFGDGYNGYGGGPGGGNFGGSPGYGGGR	2.50835
MMA	HNRNPA3	QEMQSAGSQR*GR*GGGSGNFMGR*GGNFGGGGGNFGR*	5.5721
MMA	HNRNPA3	QEMQSAGSQR*GR*GGGSGNFMGR*GGNFGGGGGNFGR	6.88083
MMA	HNRNPA3	QEMQSAGSQR*GR*GGGSGNFMGR	7.19711
MMA	HNRNPA3	QEMQSAGSQR*	1.90327
MMA	HNRNPA3	GR*GGGSGNFMGR*GGNFGGGGGNFGR*GGNFGGR*	5.9771
MMA	HNRNPA3	GR*GGGSGNFMGR*GGNFGGGGGNFGR*GGNFGGR	12.5644
MMA	HNRNPA3	GR*GGGSGNFMGR*GGNFGGGGGNFGR	9.03184
MMA	HNRNPA3	QEMQSAGSQRGR*GGGSGNFM#GRGGNFGGGGGNFGR*G	3.38108
MMA	HNRNPA3	GR*GGGSGNFMGR	8.06753
MMA	HNRNPA3	GGGSGNFMGR*GGNFGGGGGNFGR*GGNFGGR*GGYGGGGGGSR*	8.40966
MMA	HNRNPA3	MGR*GGNFGGGGGNFGR*	9.2172
MMA	HNRNPA3	GGGSGNFMGR*GGNFGGGGGNFGRGGNFGGR*	7.74762
MMA	HNRNPA3	GGGSGNFMGR*GGNFGGGGGNFGR	7.15775
MMA	HNRNPA3	GGNFGGGGGNFGR*GGNFGGR*GGYGGGGGGSR	8.73874
MMA	HNRNPA3	GGNFGGGGGNFGR*GGNFGGRGGYGGGGGGSR*	8.73874
MMA	HNRNPA3	GGNFGGGGGNFGR*GGNFGGR	9.93104
MMA	HNRNPA3	GGNFGGR*GGYGGGGGGSR*GSYGGGDGGYNGFGGDGGNYGGGPGYSSR	2.9671
MMA	HNRNPA3	GGNFGGR*GGYGGGGGGSR	8.08363
MMA	HNRNPAB	SQR*R*GGHQNNYKPY	3.2869
MMA	HNRNPD	AR*GR*GGDQQSGYGK	4.36224
MMA	HNRNPD	GR*GGDQQSGYGK	3.72746
MMA	HNRNPD	AR*GR*GGGPSQNWNQGYSNYWNQGYGNYGYN	3.91195
MMA	HNRNPD	GR*GGGPSQNWNQGYSNYWNQGYGNY	5.12073
MMA	HNRNPD	R*GGHQNSYKPY	2.62649
MMA	HNRNPD	VSR*R*GGHQNSYKPY	6.45897
MMA	HNRNPDL	GGTR*GR*GR*GQGQNWNQGFNNYYDQGYGNYNSAY	4.20302
MMA	HNRNPDL	GR*GR*GQGQNWNQGFNNYYDQGYGNYN	5.63019
MMA	HNRNPDL	GR*GQGQNWNQGFNNYYDQGYGNYNSAY	6.62382
MMA	HNRNPDL	GAAAGGR*GGTR*	5.97688
MMA	HNRNPDL	ASR*GGGNHQNNYQPY	4.56479
MMA	HNRNPDL	GGR*GAAAGGR*GGTR*	9.6013
MMA	HNRNPDL	GGR*GAAAGGR*GGTR	7.62408
MMA	HNRNPDL	GR*GR*GQQSTYGK	3.24924
MMA	HNRNPH1	PGPYDR*PGAGRGYNSIGR*	1.50726
MMA	HNRNPH1	PGAGR*GYNSIGR*GAGFER	1.71754
MMA	HNRNPH3	LLGQR*PGPYDRPIGGR*GGYYGAGRGSYGGFDDYGGYNNYGYGNDGFDDR	2.50539
MMA	HNRNPH3	LLGQRPGPYDR*PIGGR*GGYYGAGRGSMYDR*	3.77704
MMA	HNRNPH3	R*PIGGR	6.86646
MMA	HNRNPH3	PGPYDR*PIGGRGGYYGAGR*GSYGGFDDYGGYNNYGYGNDGFDDR	3.34857
MMA	HNRNPH3	PGPYDR*PIGGR*GGYYGAGRGSYGGFDDYGGYNNYGYGNDGFDDR	3.34857
MMA	HNRNPH3	GGYYGAGR*GSYGGFDDYGGYNNYGYGNDGFDDR	3.60563
MMA	HNRNPH3	PIGGR*GGYYGAGR*GSYGGFDDYGGYNNYGYGNDGFDDR	3.74226
MMA	HNRNPH3	LLGQR*PGPYDR*PIGGRGGYYGAGR*GSMYDR	3.77704
MMA	HNRNPH3	DR*PIGGR*GGYYGAGR*GSMYDR	3.62045
MMA	HNRNPH3	PGPYDR*PIGGRGGYYGAGR*GSM#YDR*	2.30304
MMA	HNRNPH3	PGPYDRPIGGR*GGYYGAGR*GSMYDR*	3.39824
MMA	HNRNPH3	PIGGR*GGYYGAGR*GSMYDR	5.58588
MMA	HNRNPH3	PGPYDRPIGGR*GGYYGAGRGSMYDR*	4.49896
MMA	HNRNPH3	GGYYGAGR*GSMYDR*	7.56986
MMA	HNRNPH3	GGYYGAGR*GSMYDR	4.71144
MMA	HNRNPH3	PIGGR*GGYYGAGR*	3.26953
MMA	HNRNPH3	RLLGQRPGPYDRPIGGR*GGY	7.36495
MMA	HNRNPH3	GGYYGAGR*	3.79973
MMA	HNRNPH3	GSGMGGYGR*DGMDNQGGYGSVGRMGMGNNYSGGYGTPDGLGGYGR*	2.63757
MMA	HNRNPH3	GSGMGGYGRDGMDNQGGYGSVGR*MGMGNNYSGGYGTPDGLGGYGR*	2.63757
MMA	HNRNPH3	DGMDNQGGYGSVGR*	2.20024
MMA	HNRNPH3	MGM#GNNYSGGYGTPDGLGGYGR*GGGGSGGYYGQGGM#SGGGWR	1.44194
MMA	HNRNPH3	DR*MR*R*GGDGYDGGYGGFDDYGGYNNYGYGNDGFDDR	2.2598
MMA	HNRNPH3	DRM#R*R*GGDGYDGGYGGFDDYGGYNNYGYGNDGFDDR	3.40434
MMA	HNRNPH3	SGGGWR*	6.68209
MMA	HNRNPK	GRPVGFPM#R*GRGGFDR*	5.83179
MMA	HNRNPK	GR*GGFDR*MPPGRGGR*	2.75948
MMA	HNRNPK	MPPGRGGR*PM#PPSR	8.37783
MMA	HNRNPK	R*GR*PVGFPM	3.26353
MMA	HNRNPK	R*GRPVGFPMR*	2.28656
MMA	HNRNPK	R*GRPVGFPMR	1.47589
MMA	HNRNPK	RGR*PVGFPMR	1.47589
MMA	HNRNPK	GRPVGFPMR*GR*GGFDR*	3.67882
MMA	HNRNPK	PVGFPMR*GR*	7.19033
MMA	HNRNPK	RGRPVGFPMR*GR	7.49542
MMA	HNRNPK	GR*GGFDR*MPPGR*GGR*	7.80128
MMA	HNRNPK	GR*GGFDR*MPPGR*GGR	2.75948
MMA	HNRNPK	GR*GGFDR*MPPGR	8.70941
MMA	HNRNPK	GR*GGFDRM	4.97374
MMA	HNRNPK	GGFDR*MPPGR*GGR*	6.11514
MMA	HNRNPK	GGFDR*MPPGR*GGR	8.21056
MMA	HNRNPK	GGFDR*MPPGRGGR*	8.21056
MMA	HNRNPK	GGFDR*MPPGR	4.81112
MMA	HNRNPK	MPPGR*GGR*PMPPSR*	2.02943
MMA	HNRNPK	MPPGR*GGR*PMPPSR	2.73438
MMA	HNRNPK	MPPGR*GGRPM#PPSR	8.37783
MMA	HNRNPK	RGPPPPPPGR*GGR*GGSR*	5.54307
MMA	HNRNPK	RGPPPPPPGR*GGR*	5.78549
MMA	HNRNPK	RGPPPPPPGR*GGR	6.20214
MMA	HNRNPK	RGPPPPPPGRGGR*GGSR*	4.70407
MMA	HNRNPK	RGPPPPPPGRGGR*	6.20214
MMA	HNRNPL	KQPAIMPGQSYGLEDGSCSYKDFSESR*	1.87565
MMA	HNRNPM	MGAGMGFGLER*	1.39815
MMA	HNRNPR	GR*GAPPPR*GR*	3.44575
MMA	HNRNPR	GAPLGPPR*GSR	8.20942
MMA	HNRNPR	GGYEDPYYGYDDGYAVR*GR*GGGR*GGR*	8.58716
MMA	HNRNPR	GGYEDPYYGYDDGYAVR*GR*GGGR*	10.1803
MMA	HNRNPR	GGYEDPYYGYDDGYAVR*GR*GGGR	5.22093
MMA	HNRNPR	GGYEDPYYGYDDGYAVR*	7.98693
MMA	HNRNPR	AGYSQR*GAPLGPPR	4.50046
MMA	HNRNPR	MPPPIR*GR	6.69759
MMA	HNRNPR	GGGR*GGYGYPPDYYGYEDYYDDYYGYDYHDYR	2.67737
MMA	HNRNPR	GR*AGYSQR*GAPLGPPR	5.98594
MMA	HNRNPR	GGR*GGPAQQQR	3.05175
MMA	HNRNPR	GR*AGYSQR*	2.57904
MMA	HNRNPU	NQFNR*GGGHR*	5.22374
MMA	HNRNPU	NQFNR*GGGHR	7.41631
MMA	HNRNPU	GGGHR*GR*GGFNMR	5.84215
MMA	HNRNPU	GR*GGFNMR*GGNFR*GGAPGNR	5.40011
MMA	HNRNPU	GR*GGFNMR*GGNFR	10.5716
MMA	HNRNPU	GR*GGFNMR	9.48771
MMA	HNRNPU	NMR*GGNFR*GGAPGNR*GGYNR*	9.04311
MMA	HNRNPU	GGFNMR*GGNFR*GGAPGNR	3.41198
MMA	HNRNPU	GGFNMR*GGNFR	10.1008
MMA	HNRNPU	GGNFR*GGAPGNR*GGYNR*	8.85841
MMA	HNRNPU	GGNFR*GGAPGNR*GGYNR	8.39668
MMA	HNRNPU	GGNFR*GGAPGNR	6.5676
MMA	HNRNPU	GGAPGNR*GGYNR*	4.69187
MMA	HNRNPU	RGGAPGNR*GGYNR	4.6286
MMA	HNRNPU	R*GNMPQR*GGGGGGSGGIGYPYPR	9.58314
MMA	HNRNPU	R*GNMPQRGGGGGGSGGIGYPYPR	8.08271
MMA	HNRNPU	GNMPQR*GGGGGGSGGIGYPYPR*	3.37169
MMA	HNRNPU	GNM#PQR*GGGGGGSGGIGYPYPR	8.87147
MMA	HNRNPU	GGGGGGSGGIGYPYPR*APVFPGR*GSYSNR*GNYNR*	5.28797
MMA	HNRNPU	GGGGGGSGGIGYPYPR*APVFPGR*GSY	6.02671
MMA	HNRNPU	GGGGGGSGGIGYPYPR*	5.53239
MMA	HNRNPU	APVFPGR*GSYSNR*GNYNR*	6.18945
MMA	HNRNPU	APVFPGR*GSY	6.64702
MMA	HNRNPU	GSYSNR*GNYNR*GGMPNR*	9.01698
MMA	HNRNPU	GSYSNR*GNYNR	9.18226
MMA	HNRNPU	YNR*GGMPNR*GNYNQNFR*	4.16311
MMA	HNRNPU	NR*GGMPNR*GNYNQNFR	4.27965
MMA	HNRNPU	R*GNYNQNFR*GR*GNNR*	8.18388
MMA	HNRNPU	GGMPNR*GNYNQNFR*GR*GN	2.37407
MMA	HNRNPU	GGMPNR*GNYNQNFR*	9.99075
MMA	HNRNPU	GGMPNR*GNYNQNFR	16.0801
MMA	HNRNPU	GNYNQNFR*GR*GNNR*	5.51267
MMA	HNRNPU	GNYNQNFR*GR*GN	8.83633
MMA	HNRNPU	GNYNQNFR*	9.22899
MMA	HNRNPU	APVFPGR*GSYSNR*GNYNR	2.63799
MMA	HNRNPU	APVFPGRGSYSNR*GNYNR*	2.63799
MMA	HNRNPUL1	GGGGFR*GR*GGGGGFQR	4.8999
MMA	HNRNPUL1	GR*GGGGGFQR	10.4519
MMA	HNRNPUL1	GPPGGNR*GGFQNR*GGGSGGGGNYR	8.86996
MMA	HNRNPUL1	GPPGGNR*GGFQNR	6.00202
MMA	HNRNPUL1	GGFQNR*GGGSGGGGNYR*GGFNR	2.78762
MMA	HNRNPUL1	GGFQNR*GGGSGGGGNYR	4.41885
MMA	HNRNPUL1	GGGSGGGGNYR*GGFNR	7.53257
MMA	HNRNPUL1	GGGSGGGGNYRGGFNR*	7.53257
MMA	HNRNPUL2	AYGQQYWGQPGNR*GGYR	1.50161
MMA	HNRNPUL2	AYGQQYWGQPGNRGGYR*	1.50161
MMA	HSPA9	LLGQFTLIGIPPAPR*	2.23675
MMA	ILF2	FGSR*GGPGGGFRPFVPHIPFDFYLCEM#AFPR	1.56854
MMA	ILF2	FGSR*GGPGGGFR*PFVPHIPFDFYLCEM#AFPR	3.80458
MMA	ILF2	FGSRGGPGGGFR*PFVPHIPFDFYLCEM#AFPR	1.56854
MMA	ILF3	FAAKPHNPGFGMGGPMHNEVPPPPNLR*GR*	4.89161
MMA	ILF3	PHNPGFGMGGPMHNEVPPPPNLR*GR	7.43322
MMA	ILF3	PHNPGFGMGGPMHNEVPPPPNLRGR*	7.43322
MMA	ILF3	GR*GFGGANHGGYMNAGAGYGSY	4.30691
MMA	INPP5E	SDR*DLIWFCSEVECSTVTTR	8.41184
MMA	ITGA11	VSSR*QGR*	3.7095
MMA	ITSN2	GGR*GWFPKSYVK	2.69916
MMA	JKAMP	LLHAYGIISISR*VDK	1.80605
MMA	KCMF1	MFHPGR*GLGGPR	4.21179
MMA	KCNC4	AGLTQPLASSPTPEER*R	4.15514
MMA	KCNT1	FFR*EYEGKSFTYAAF	8.01857
MMA	KHDRBS1	GR*GVPVR	4.57962
MMA	KHDRBS1	GR*GAAPPPPPVPR*	8.07626
MMA	KHDRBS1	GR*GAAPPPPPVPR	7.57768
MMA	KHDRBS1	GAAPPPPPVPR*	1.47199
MMA	KHDRBS1	GR*GVGPPR*GALVR	3.20442
MMA	KHDRBS1	GR*GVGPPR	4.78223
MMA	KHDRBS1	GALVR*GTPVR	7.05104
MMA	KHSRP	SGPPGPPGGPGMPPGGR*GR*GR*GQGNWGPPGGEMTFSIPTHK	2.80766
MMA	KHSRP	GR*GQGNWGPPGGEMTFSIPTHK	1.41605
MMA	KIAA1429	ASR*GR*GGLGPSWASANSGSGGSR	7.46975
MMA	KIAA1429	GR*GR*GGFGQGIR*PHDIFR	4.60316
MMA	KIAA1429	ISSR*GGFSGNR	3.56765
MMA	KIAA1429	GR*GGLGPSWASANSGSGGSR	10.7197
MMA	KIAA1429	GR*GGLGPSWASANSGSGGSR*GK	3.18825
MMA	KIAA1429	GR*GGFGQGIRPHDIFR	3.47748
MMA	KIAA1429	GR*GR*GGFGQGIRPHDIFR	10.0353
MMA	KIAA1522	MAAR*APPAAPAAEEPG	3.53903
MMA	KIAA2018	TGNGIPSR*	1.33062
MMA	KIF1C	LQGLQGSGGR*GGGLR	3.68365
MMA	KLK9	GSALESTTSGNGR*	2.23935
MMA	KMT2B	GR*GR*GGGLPFVI	7.93151
MMA	KMT2B	GR*GGGLPFVIK	3.57579
MMA	KMT2C	QM#SNDSM#KRQQQQDSIDPSSR*	1.66954
MMA	KRI1	PEPR*GSSQLR	2.82974
MMA	KRT1	SISISVAR*GGGR	1.44052
MMA	KRT2	GGGGFGSR*	4.81185
MMA	KRT76	R*AGGFGGGR*	4.21379
MMA	KRT77	GGGSGGGYGGGR*	5.8508
MMA	KRTAP19-3	R*LGSGCGYGGYGYGSGFGGYGY	1.49286
MMA	KRTAP20-2	GYGGLGCGYGRGYGGYGYGCCR*PSCYGR	2.29965
MMA	LENG1	ALGILTYLGQSAAEAQTQPPWYQLPPGR*GGPPPGPAPDEK	2.50581
MMA	LINC00473	RQAPWR*EF	3.21374
MMA	LMO7	GSKSMSDVSAEDVQNLR*	1.32683
MMA	LRRN3	HPNAFFR*	4.0158
MMA	LSM14A	LNAETFGIPLR*PNR*GR*GGYR	9.15071
MMA	LSM14A	LNAETFGIPLR*PNR*GRGGYR*	9.15071
MMA	LSM14A	LNAETFGIPLR*PNR	4.11306
MMA	LSM14A	LNAETFGIPLRPNR*GR*GGYR*	9.15071
MMA	LSM14A	LNAETFGIPLRPNR*GR*	4.97137
MMA	LSM14A	LNAETFGIPLRPNR*	4.11306
MMA	LSM14A	GGTFTAPR*GFR	4.00252
MMA	LSM14A	GFR*GGF	4.02627
MMA	LSM4	GR*GMGGAGR*GVF	4.88046
MMA	LSR	GGGWR*ARRPR	3.40428
MMA	LYST	DAYFAR*	4.24836
MMA	MACROD1	EHR*LRSVAFPCISTGVFGYPCEAAAEIVLATLR	1.55763
MMA	MAP7D2	GGGGSGTGSRPEGTAR*GTSLPGK	2.66786
MMA	MARK3	M#KTTSSM#DPGDM#MR*EIR	3.92703
MMA	MAST2	GR*GTSQLAEGATAK	3.32616
MMA	MAVS	PGPPADPDGGPR*PQADR	1.45527
MMA	MBD2	GR*GR*PPSGGSGLGGDGGGCGGGGSGGGGAPR	4.87435
MMA	MBD2	GR*GR*GR*PPSGGSGLGGDGGGCGGGGSGGGGAPR	1.73321
MMA	MCM4	ISILTTGMSATSR*K	1.86202
MMA	MED15	FVR*APM	1.41641
MMA	MED6	SGSVLDYFSERSNPFYDR*TCNNEVVKM#QR	4.32081
MMA	MRE11A	GR*ADTGLETSTR*	5.77124
MMA	MRPL22	SNLYIAESTSGR*GQCLK	1.49409
MMA	MSN	TANDMIHAENM#R*	1.56089
MMA	MTCL1	FPVGEHSPHSR*	1.5256
MMA	MUC16	TSSTTSLTMTHSTISQGFSHSQMSTLM#R*	4.70593
MMA	NA	SRNQVASLAYR*TQNTAASQPR	1.91355
MMA	NAF1	EFTR*GFSR*	4.53794
MMA	NAV1	SSSMSVTGGR*GGPRPVSSSIDPSLLSTK	2.07557
MMA	NAV1	SSSMSVTGGRGGPR*PVSSSIDPSLLSTK	2.07557
MMA	NCL	PKGEGGFGGR*GGGRGGFGGR*	8.29696
MMA	NCL	PKGEGGFGGR*	2.49291
MMA	NCL	GEGGFGGR*GGGR*GGFGGR	9.26696
MMA	NCL	GEGGFGGR*GGGR*GGFGGR*GGGR	8.06646
MMA	NCL	PKGEGGFGGRGGGR*	4.19265
MMA	NCL	GGGR*GGFGGR*GGGR	7.35074
MMA	NCL	GGFGGR*GR*GGFGGR	11.3944
MMA	NCL	GR*GGFGGR*GGFR	7.82645
MMA	NCL	GR*GGFGGR*GGFR*GGR	3.58866
MMA	NCL	GGFGGR*GGFR	8.36395
MMA	NCL	GGFGGR*GGFR*GGR	8.02607
MMA	NCL	GGFR*GGR*GGGGDHKPQGK	12.1914
MMA	NCL	GGR*GGGGDHKPQGK	9.81622
MMA	NCOA6	SQDVR*MNGPMGAGNSVR	1.48625
MMA	NCOR1	QTILNDYITSQQMQVNLRPDVAR*	3.59278
MMA	NCOR2	GIIDLSQVPHLPVLVPPTPGTPATAM#DR*LAYLPTAPQPF	1.40427
MMA	NFATC2IP	WSGGSGAGR*GGR	3.73096
MMA	NFATC2IP	WSGGSGAGR*GGR*GGWGGR	3.98098
MMA	NFIX	VFYPGTGR*	4.46711
MMA	NPAS4	PGPGPGPASLFLAMFQSR*	2.22293
MMA	NRXN1	R*CGAELGSPGGGGGGGGGGGAGGR*	7.96723
MMA	NUFIP2	YETGPGGTSR*	2.20326
MMA	NUMBL	RSAAASGGPR*	2.90457
MMA	NYX	VPAELPCEAVSIDLDR*	1.31908
MMA	OPRM1	QNTR*DH	1.71139
MMA	OR2T1	GAEFFLLGLMAYDRYVAICNPLR*	8.94632
MMA	OSBPL10	SSR*SAAAGLGGGGSR*SSPGSVAASPSGGGGR*	5.65673
MMA	OSBPL10	SSR*SAAAGLGGGGSR*SSPGSVAASPSGGGGR	6.32123
MMA	OSBPL10	SSRSAAAGLGGGGSR*SSPGSVAASPSGGGGR	8.97117
MMA	OSBPL10	ATSAGSSPSCSLAGR*GVSSR	3.29351
MMA	OSBPL10	SSR*SAAAGLGGGGSRSSPGSVAASPSGGGGR	8.97117
MMA	OTUD4	SDWGYSGR*GGYQHVR	4.7394
MMA	PABPC1	HLTNQYMQR*	1.6794
MMA	PABPC3	AAYYPPSQIARLR*PSPR	1.95759
MMA	PABPC3	AAYYPPSQIARLRPSPR*	1.95759
MMA	PABPC3	AAYYPPSQIAR*LRPSPR	1.95759
MMA	PABPC4	VGVPTAVQNLAPR*	1.72786
MMA	PABPN1	TNRPGISTTDR*GFPR	1.81414
MMA	PABPN1	FYSGFNSR*PR*	8.9586
MMA	PABPN1	FYSGFNSRPR*	7.54639
MMA	PALM	EAASR*EENQAGPEATTSDPQDLDMK	8.85719
MMA	PATL1	AQLLGGAQLQPGR*MSPSQFAR*	1.72993
MMA	PAX3	R*M#MRPGPGQNYPR	2.59805
MMA	PDK2	M#EFLDKDPEDHR*	4.18858
MMA	PDS5B	PHNLETTER*M#K	1.8232
MMA	PELI1	NVFSLR*ETR*SAQQR	4.2538
MMA	PHLPP1	R*GAPQPIAGGAAPVPGAGGGANSLLLR	4.66039
MMA	PHLPP1	NTFIVM#QR*	5.63991
MMA	PIK3C2B	GWVTTPLFNFR*	8.60587
MMA	PKHD1L1	FNIIDMR*NGSSNPLNWNTSK	2.34404
MMA	PLCB4	DQLVSFLNEHQR*DPR	2.53877
MMA	POLR2A	DVLSNAHIQNELER*EFER	2.88639
MMA	POLR3GL	GR*GQLTFNVEAVGIGK	3.07095
MMA	POLR3GL	GGGR*GR*GR*GQLTFNVEAVGIGK	9.49783
MMA	PPP1R10	HR*PHEGPGHGGPHGHR*PHDVPGHR*	8.71109
MMA	PPP1R10	GR*GGR*GGNEPPPPPPPFR	2.62389
MMA	PPP1R13L	GSPLAEGPQAFFPER*GPSPRPPATAYDAPASAFGSSLLGSGGSAFAPPLR	1.49872
MMA	PPP1R13L	GSPLAEGPQAFFPERGPSPR*PPATAYDAPASAFGSSLLGSGGSAFAPPLR	1.49872
MMA	PPP1R16A	M#LDDIR*SR*LQAGADLH	1.59483
MMA	PPP1R3E	FAFR*LPAPPIGGALLFALR	1.72189
MMA	PRDM2	R*IGVWATKPILK	6.27903
MMA	PRKDC	QLR*TYSVVPM#TSR	3.84218
MMA	PRMT2	SESQGEEPAECSEAGLLQEGVQPEEFVAIADYAATDETQLSFLR*GEK	2.01086
MMA	PRMT7	ANPTTGSVEWLEEDEHYDYHQEIAR*	1.32985
MMA	PROX1	AR*ATFF	5.01237
MMA	PRR3	LIPPLLSLPPPPWGR*GPIR*R*	6.60008
MMA	PRR3	LIPPLLSLPPPPWGR*GPIR*R	10.7624
MMA	PRR3	SSPYGR*GWWGVNAEPPFPGPGHGGPTR	5.33342
MMA	PRRC2A	VGPTSCR*	2.38858
MMA	PRRC2A	GR*GR*GEYFAR*	1.49797
MMA	PRRC2A	DR*GGPPCKPPAPEDEDEAWRQR	7.72434
MMA	PRRC2A	R*GR*GGGR*PPPQVCPGWSPPAK	4.10182
MMA	PRRC2A	GR*GGGRPPPQVCPGWSPPAK	6.57625
MMA	PRRC2A	RGR*GGGR*PPPQVCPGWSPPAK	7.79209
MMA	PRRC2A	GRGGGR*PPPQVCPGWSPPAK	6.57625
MMA	PRRC2A	GR*GR*GEYFAR	10.2581
MMA	PRRC2C	GR*GEYYSR*	2.72576
MMA	PRRC2C	R*GR*GGTFR	3.38044
MMA	PRRC2C	RGR*GGTFR	1.83504
MMA	PRRC2C	AMMPPYMFQQYPR*	3.44421
MMA	PRRC2C	GR*GR*GEYYSR*	5.78839
MMA	PRRC2C	GR*GR*GEYYSR	6.53899
MMA	PRRC2C	AQSGLAFQQTSNTQPIPILYEHQLGQASGLGGSQLIDTHLLQAR*	1.34106
MMA	PRSS16	EHR*FYGLSIPAGGLEMAQLR	1.91887
MMA	PRTFDC1	R*TTICDRGGLAFSQ	2.8101
MMA	PTPN22	NFGFANR*	4.8395
MMA	RANBP2	LPPQQHIYAYPQQMHTPPVQSSSACMFSQEM#YGPPALRFESPATGILSPR*	1.54784
MMA	RASSF1	IAR*GTACNPTR	2.75916
MMA	RB1	LYYR*VM#ESMLKSEEERLSIQN	1.39519
MMA	RBBP6	NSPFTR*GR	1.40861
MMA	RBFOX2	VYTADPYHALAPAASYGVGAVASLYR*GGYSR	1.69494
MMA	RBFOX2	GGINTYIPLIIPGFPYPTAATTAAAFR*GAHLR	5.03896
MMA	RBFOX2	GGINTYIPLISLPLVPGFPYPTAATTAAAFR*GAHLR	3.66029
MMA	RBM26	GR*GVPGHAVVDHRPR	3.19908
MMA	RBM26	GR*GAVHGR*	2.60392
MMA	RBM3	SYSR*GGGDQGYGSGR	3.49467
MMA	RBM3	GGGFGAHGR*GR	3.59156
MMA	RBM33	GR*GVAGPMGR*	1.32317
MMA	RBM33	R*GGPLMCR*GVGDQR	3.71517
MMA	RBMX	GLR*GGR*GGSGGTR	4.22865
MMA	RBMX	DSYSSSSR*GAPR	3.34939
MMA	RBMXL1	GFGAGR*GGSGGTR	5.93164
MMA	RBMXL1	VEQATKPSFER*	6.89721
MMA	RBMXL2	YSDR*DGYGGRDR	4.21317
MMA	RCC2	AAAAAWEEPSSGNGTAR*	3.30253
MMA	RHOA	QVELALWDTAGQEDYDR*	2.07556
MMA	RNASEH1	AGIGVYWGPGHPLNVGIRLPGR*	1.45229
MMA	RNASEH1	AGIGVYWGPGHPLNVGIR*LPGR	1.45229
MMA	RPIA	VLAPLPGR*AGGAASGGGGNSWDLPGSHVR*LPGR	1.38347
MMA	RPIA	GR*AGGAASGGGGNSWDLPGSHVRLPGR*	1.57712
MMA	RPL3	GLR*TFKTVFAEHISDECK	5.10343
MMA	RPS2	ADDAGAAGGPGGPGGPGMGNR*	2.67072
MMA	RPS2	GGFR*GGFGSGIR	7.70774
MMA	RPS2	GGFR*GGFGSGIR*GR	7.42315
MMA	RPS2	GGFR*GGFGSGIR*GR*	6.08522
MMA	RPS2	GGFGSGIR*GR	5.05164
MMA	RPS2	GGFGSGIR*GR*	7.03034
MMA	RPS2	GFR*GGFGSGIRGR*	6.8706
MMA	RTL1	R*NALHSQAHR*	8.65379
MMA	SAFB	MSEGR*GLPPPPR	1.36628
MMA	SAFB	GGMSGR*GSFAPGGASR*GHPIPHGGMQGGFGGQSR	7.16637
MMA	SAFB	GGMSGR*GSFAPGGASR	3.43958
MMA	SAFB	GSFAPGGASR*GHPIPHGGMQGGFGGQSR*	6.09843
MMA	SAFB	GSFAPGGASR*GHPIPHGGMQGGFGGQSR	8.5113
MMA	SAFB	GHPIPHGGMQGGFGGQSR*	2.66632
MMA	SAFB	GHPIPHGGMQGGFGGQSRGSR*	2.61681
MMA	SAFB2	GGVAGR*GGFAQGGHSQGHVVPGGGLEGGGVASQDR	2.79668
MMA	SBF2	M#IPGIVAMHIETLEAVHR*ESR	8.42732
MMA	SCAF11	GR*WANDGWR	1.93615
MMA	SCAF11	NFGSGWVSNR*GR*	3.96603
MMA	SCAF11	NFGSGWVSNR*	2.22412
MMA	SCRT2	R*GGGGGDAGGSGDAGG	8.43901
MMA	SEC24D	RPEISTDER*AYQR*	4.74134
MMA	SERBP1	GEGGEFSVDR*PIIDR*PIRGRGGL	4.55444
MMA	SERBP1	ANDITSQLEINFGDLGR*PGRGGR*GGR*	5.87732
MMA	SERBP1	ANDITSQLEINFGDLGRPGRGGR*GGR*	5.22638
MMA	SERBP1	GEGGEFSVDR*PIIDR*PIR*GR	2.37111
MMA	SERBP1	GEGGEFSVDRPIIDRPIR*GR*	6.42263
MMA	SERBP1	GEGGEFSVDRPIIDRPIR*	7.43569
MMA	SERBP1	GGR*GR*GMGR*GDGFDSR	2.38257
MMA	SERBP1	GR*GMGR*GDGFDSR	5.69926
MMA	SERBP1	ANDITSQLEINFGDLGR*PGR*GGR*GGR*	8.5698
MMA	SERBP1	KPANDITSQLEINFGDLGR*PGR*GGR*	8.35736
MMA	SERBP1	ANDITSQLEINFGDLGR*PGR*GGRGGR*	6.05732
MMA	SERBP1	KPANDITSQLEINFGDLGR*PGR*GGR	7.49376
MMA	SERBP1	KPANDITSQLEINFGDLGR*PGRGGR*	10.845
MMA	SERBP1	PANDITSQLEINFGDLGR*PGRGGR	4.12355
MMA	SERBP1	KPANDITSQLEINFGDLGRPGR*GGR*GGR*	3.78267
MMA	SERBP1	ANDITSQLEINFGDLGRPGR*GGR*	3.02689
MMA	SERBP1	ANDITSQLEINFGDLGRPGR*GGRGGR*	5.22638
MMA	SERBP1	KPANDITSQLEINFGDLGRPGR*GGR	7.7122
MMA	SERBP1	KPANDITSQLEINFGDLGRPGRGGR*	7.7122
MMA	SERBP1	GEGGEFSVDRPIIDR*PIR*GR*	2.42345
MMA	SERBP1	GEGGEFSVDRPIIDR*PIR*GR	6.1183
MMA	SERBP1	SVDRPIIDR*PIRGR*	8.58452
MMA	SERBP1	GEGGEFSVDRPIIDR*PIRGR	4.17708
MMA	SETD1B	LGTPFSQDSSYSSR*QPTPSYLFSQDPAVTFK	1.40353
MMA	SF3B2	MGTPVPR*PPQDMGQIGVRTPLGPR*	1.81046
MMA	SF3B2	MGTPVPRPPQDMGQIGVR*TPLGPR*	1.89554
MMA	SFPQ	GMGPGTPAGYGR*GREEYEGPNK	1.79234
MMA	SFPQ	GMGPGTPAGYGRGR*EEYEGPNK	1.79234
MMA	SFPQ	R*GGGGGR*GGLHDFR*SPPPGMGLNQNR	8.73907
MMA	SFPQ	R*GGGGGR*GGLHDFRSPPPGMGLNQNR	8.60993
MMA	SFPQ	R*GGGGGRGGLHDFR*SPPPGMGLNQNR	8.60993
MMA	SFPQ	MPGGPKPGGGPGLSTPGGHPKPPHR*GGGEPR	3.01431
MMA	SFPQ	GGGGGR*GGLHDFR*SPPPGMGLNQNR	13.9484
MMA	SFPQ	GGGGGR*GGLHDFR	9.52202
MMA	SFPQ	GGLHDFR*SPPPGMGLNQNR	3.49052
MMA	SFPQ	FR*SR*GGGGGGFHR	1.61985
MMA	SFPQ	SR*GGGGGGFHR*R	6.13708
MMA	SFPQ	SR*GGGGGGFHR	5.10643
MMA	SH2B1	EELLSFMGAEEAAPDPAGVGR*GGGVAGPPSGGGGQPQWQK	1.53074
MMA	SHROOM3	DLELGAPVASR*SWRPR*PSSAHVG	7.21644
MMA	SIRPA	VSAHPKEQGSNTAAENTGSNER*NIY	2.23938
MMA	SLC14A2	KDPFPYR*YR	5.79332
MMA	SLC25A6	TR*LAADVGKSGTER*EFR	10.817
MMA	SLC30A6	SSMLNQGLGVPGIGATQGLRTGFTNIPSR*YGTNNR*	1.78279
MMA	SLC35A2	QGR*GTGVEGVGHLQDPSR*HPPGPGSSGFGR	4.37483
MMA	SLC45A3	PHCCPCR*AR	8.93971
MMA	SLTM	EVSGHSVR*GAPPGNR	8.90596
MMA	SMARCD1	MGPAPGQGLYR*SPMPGAAYPR*PGMLPGSR	1.72522
MMA	SMG1	R*NLMMEGAASSAGEQLVDLTSR*	6.75422
MMA	SMG6	SWGR*GGTTR	1.83258
MMA	SNRPA	KAVQGGGATPVVGAVQGPVPGMPPMTQAPR*	2.478
MMA	SNRPF	NVLYIR*GVEEEEEDGEMRE	7.74573
MMA	SON	LGQDPYR*LGHDPYR*LTPDPYR	1.47427
MMA	SON	SMMSMGADR*SMMSSYSAADRSMMSSYSAADR*SMMSSYTADR*SM#MSMAADSY	4.15141
MMA	SON	R*SMMMSYAAER*	2.63278
MMA	SP8	APSPLAGAGGSM#LSAGPSAPLGGSPR*	2.7205
MMA	SRRM2	IALALTAISLGTAR*PPPSM#SAAGLAAR*	1.67761
MMA	SRRM2	TPAAAAAMNLASPR*	1.77435
MMA	SRRT	GQPRPPILGYGAGAVR*PAVPTGGPPYPHAPYGAGRGNYDAFR*	3.78343
MMA	SRRT	GQGGYPGKPR*	2.24639
MMA	SRRT	RPALPEIKPAQPPGPAQILPPGLTPGLPYPHQTPQGLM#PYGQPRPPILGYGAGAVR*	4.50929
MMA	SRRT	RPALPEIKPAQPPGPAQILPPGLTPGLPYPHQTPQGLM#PYGQPR*PPILGY	2.09197
MMA	SRRT	GQPRPPILGYGAGAVR*PAVPTGGPPYPHAPYGAGR*GNYDAFR	3.78343
MMA	SRRT	GAGR*GNYDAFR*GQGGYPGKPR	3.57591
MMA	SRRT	R*DYDRNR*	6.94218
MMA	SRRT	GQPR*PPILGYGAGAVR*PAVPTGGPPYPHAPYGAGR*GNYDAFR	3.14057
MMA	SRRT	GQPR*PPILGYGAGAVRPAVPTGGPPYPHAPYGAGR*GNYDAFR	2.48532
MMA	SRSF9	GGRNGPPTRR*SD	4.62157
MMA	ST5	SAFLR*GHGSR	4.94197
MMA	STARD8	SLSIESLCPEDGHR*LADWQPG	2.02853
MMA	STAU1	GGAYPPR*YFYPFPVPPLLYQVELSVGGQQFNGK	4.13356
MMA	STRBP	GVVNTAVSAAVQAVR*GR*	3.82002
MMA	SUN3	RR*AAMFFR	8.09115
MMA	SUPT5H	PM#HPSAGGQRGGFGSPGGGSGGMSR*	3.26225
MMA	SVIL	PGSFNFAPR*	1.42972
MMA	SYN2	R*LSDSSFIANLPNGYM#TDLQRP	1.83361
MMA	SYN3	QAQSPQPQR*SGSPSQQRLSPQGQQPLSPQSGSPQQ	4.04021
MMA	SYN3	QAQSPQPQRSGSPSQQR*LSPQGQQPLSPQSGSPQQ	4.04021
MMA	SYNCRIP	NQMYDDYYYYGPPHMPPPTR*GR*GR*GGR*	4.41553
MMA	SYNCRIP	NQMYDDYYYYGPPHMPPPTR*GR*	8.17822
MMA	SYNCRIP	NQM#YDDYYYYGPPHMPPPTR*	7.39582
MMA	SYNCRIP	GGYEDPYYGYEDFQVGAR*GR*GGR*GAR*	7.06742
MMA	SYNCRIP	GGYEDPYYGYEDFQVGAR*GR*	8.50114
MMA	SYNCRIP	GGYEDPYYGYEDFQVGAR*	7.25494
MMA	SYNCRIP	AGYSQR*GGPGSAR*GVR*	4.96815
MMA	SYNCRIP	AGYSQR*GGPGSAR*	9.12098
MMA	SYNCRIP	AGYSQR*GGPGSAR	4.32269
MMA	SYT15	ER*LLVGLIK	1.4265
MMA	TAF15	GR*GGYDKDGR	1.32405
MMA	TAF15	GPMTGSSGGDR*GGFK	1.43426
MMA	TAF15	VSFATR*RPEFMR	3.61681
MMA	TAF15	VSFATRR*PEFMR	7.76158
MMA	TAF15	RPEFMR*GGGSGGGR	2.02363
MMA	TAF15	GR*GYGGER*GYR*G	6.69675
MMA	TAF15	GR*GYGGER*GY	8.23005
MMA	TAF15	GYGGER*GYR*GR	6.70997
MMA	TAF15	GYGGER*GYR	11.524
MMA	TAF15	GGDR*GGYGGDR	9.04918
MMA	TAF15	GGYGGDR*GGYGGDR	7.79058
MMA	TAF15	GGYGGDR*GGYGGDR*GGYGGDR*	3.76345
MMA	TAF15	GGYGGDR*GGYGGDR*GGYGGDR	8.39244
MMA	TAF15	SR*GGYGGDR*GGGSGYGGDR	4.44842
MMA	TAF15	NSCNQCNEPRPEDSRPSGGDFR*GR*	2.08085
MMA	TAF15	SR*GGYGGDR	12.0522
MMA	TAF15	GGGYGGDR*GGYGGK	7.75275
MMA	TAF15	GGFKNFGGHR*	6.19875
MMA	TAF15	GGYGGDR*GGYGGDRSRGG	5.04137
MMA	TAF15	SGGGYGGDR*GGGYGGDR*GGYGGK	1.37277
MMA	TAF4	TPTATTSGIR*	2.39652
MMA	TBC1D2	RM#VHR*ER	1.71034
MMA	TCAF2	VLAAHECLLCAPKM#GPFLLNAVR*WLAR	5.12884
MMA	TFEB	IGLR*MQLMR	1.53773
MMA	THBS1	DYAGFVFGYQSSSR*	7.12451
MMA	THRAP3	AR*GTFQFR*	8.08435
MMA	THRAP3	GFYPWGQYNR*GGYGNYR	5.90131
MMA	THRAP3	GFYPWGQYNR*GGYGNYR*	4.84039
MMA	THRAP3	DFR*GHNR*GY	3.72012
MMA	THRAP3	DFR*GHNR*GYR*R*PY	9.68293
MMA	THRAP3	GHNR*GY	1.79694
MMA	THRAP3	GHNR*GYR*RPY	7.33237
MMA	THRAP3	GYR*RPYYFR*	4.60621
MMA	THRAP3	GYR*R*PYYFR*	6.57989
MMA	THRAP3	DFVGPSER*GGGR	7.9177
MMA	THRAP3	DFVGPSER*GGGR*	6.13368
MMA	THRAP3	GR*GWGR*GNYSGNNNNNSNNDFQK	11.2474
MMA	THRAP3	GWGR*GNYSGNNNNNSNNDFQK	9.46152
MMA	THRAP3	RPYYFR*GR	7.47466
MMA	THRAP3	EGEGSDKWVSR*	11.5535
MMA	THRAP3	EGEGSDKWVSR*GR*	7.56754
MMA	THRAP3	GR*GR*FMFR	8.25953
MMA	THRAP3	NR*GFYPWGQYNR	4.36442
MMA	THRAP3	NR*GFYPWGQYNR*GGYGNYR	4.29805
MMA	THRAP3	NR*GFYPWGQYNR*GGYGNYR*	5.13574
MMA	THRAP3	GYRR*PYYFR*	4.60621
MMA	THRAP3	AR*GTFQFR	11.1547
MMA	THRAP3	GR*NR*GFYPWGQY	6.44998
MMA	TIMELESS	RALQR*GNR	10.4625
MMA	TNFSF15	MAEDLGLSFGETASVEM#LPEHGSCR*PK	3.06415
MMA	TNRC6B	TR*GGSPYNQFDIIPGDTLGGHTGPAGDSWLPAK	1.99694
MMA	TOE1	GLGDRKSLLNQCIEER*	3.3884
MMA	TPR	QR*GVSHAMGGR*GGINR	11.8437
MMA	TPR	GVSHAMGGR*GGINR	10.7436
MMA	TPRA1	GVAYLDDIASM#PCHTGSINSTDSER*	1.38104
MMA	TRIM33	GNMNCGAFQAHQMR*	1.3241
MMA	TRIP6	RGASQASGPLPGPHFPLPGR*GEVWGPGYR	2.53939
MMA	TRIP6	GASQASGPLPGPHFPLPGRGEVWGPGYR*	4.0869
MMA	TRMT61A	VTCGR*GGWVYVLHPTPELWTLNLPHR	1.9464
MMA	TRO	QITNETASIHTTAASIR*	4.50264
MMA	TSC1	SSAR*GSSGSR	7.25444
MMA	TTC31	GGICAPPLSPGALQPLPHAELAPSGLPSLR*CPR	1.42217
MMA	TTN	SVSRSPIR*M#SPARM#SPARMSP	1.37555
MMA	TWF1	KYLLSQSSPAPLTAAEEELR*QIKINEVQTDV	3.64497
MMA	TXLNG	GR*GGGAEEATEAGR	4.05541
MMA	UBAP2L	SGGPSGR*GTER*GR	2.41288
MMA	UBAP2L	QHGVNVSVNASATPFQQPSGYGSHGYNTGR*K	3.48174
MMA	VPS13D	HVCLLDCVVVDLQDM#DIFAAER*	4.33096
MMA	VSIG4	SGYGFTVPQGM#R*	8.076
MMA	VWDE	NAFCHPPCKNGGHCMR*	5.48232
MMA	WAS	GR*SGPLPPVPLGIAPPPPTPRGPPPPGR*	4.60745
MMA	WAS	SGPLPPVPLGIAPPPPTPR*GPPPPGR*GGPPPPPPPATGR	1.40738
MMA	WAS	SGPLPPVPLGIAPPPPTPR*GPPPPGR*GGPPPPPPPATGR*	1.55918
MMA	WAS	GGPPPPPPPATGR*	4.58265
MMA	WASL	GR*GAPPPPPSR	1.39288
MMA	WBP11	AVSILPLLGHGVPRLPPGR*	1.45615
MMA	WDR24	PGGGGMR*	2.30502
MMA	WDR33	SSSLDGEHHDGYHRDEPFGGPPGSGTPSRGGR*	5.44935
MMA	WDR33	R*GGPGPPFPPDHR	3.11197
MMA	WDR33	SSSLDGEHHDGYHRDEPFGGPPGSGTPSR*GGR	5.44935
MMA	WDR33	SGSNWGR*GSNMNSGPPR	4.30132
MMA	WDR33	GMQGPPHPHGIQGGPGSQGIQGPVSQGPLMGLNPR*	2.76895
MMA	WDTC1	RAPHNAMLYGNR*AAAYM#KR	1.34989
MMA	WIPF1	NR*MPPPRPDVGSKPDSIPPPVPSTPR*PI	1.31078
MMA	XYLT1	AARGGGGGGGGGGGGR*	6.59058
MMA	YBX1	MR*R*PYGR	4.85684
MMA	YLPM1	PGMYPPPGSYR*PPPPMGKPPGSIVR*PSAPPAR*	2.20225
MMA	YLPM1	R*FEGNRPDGPR*PR	2.93478
MMA	ZC3H12D	LGGPDWVSAGGR*VPGPLSLPSPESQFSPGDLPPPPGLQLQPR	1.95567
MMA	ZC3H12D	LGGPDWVSAGGR*VPGPLSLPSPESQFSPGDLPPPPGLQLQPR*	2.42632
MMA	ZC3H13	GR*NDELER*DER	7.47824
MMA	ZDHHC5	GR*GVGSPEPGPTAPYLGR	1.74918
MMA	ZFPM1	NER*VCPFPQCR*KSCPSASSLEIHM#R	12.6504
MMA	ZMIZ2	AAGMTPLYAGQR*LPQHGYPGPPQAQPLPR	1.39422
MMA	ZNF142	LSSITSHVAEGCRGGR*	7.11085
MMA	ZNF142	LSSITSHVAEGCR*GGR	7.11085
MMA	ZNF207	MPGYLPGAMPPYGQGPPMVPPYQGGPPRPPMGMR*PPVM#SQGGR*	6.36652
MMA	ZNF207	MPGYLPGAMPPYGQGPPM#VPPYQGGPPRPPMGM#RPPVMSQGGR*	7.08139
MMA	ZNF207	MPGYLPGAMPPYGQGPPM#VPPYQGGPPR*PPMGMR*PPVMSQGGR	6.36652
MMA	ZNF207	MPGYLPGAMPPYGQGPPMVPPYQGGPPR*PPMGMRPPVM#SQGGR*	6.36652
MMA	ZNF326	NYDAFGGPSTGR*	2.48303
MMA	ZNF326	NYDAFGGPSTGR*GR*	3.48236
MMA	ZNF326	NYDAFGGPSTGR*GR*GR*GHMGDFGSIHR*PGIVVDYQNK	4.1653
MMA	ZNF326	GR*GR*GHMGDFGSIHR*PGIVVDYQNK	2.41196
MMA	ZNF326	GR*GHMGDFGSIHRPGIVVDYQNK	3.23062
MMA	ZNF350	NR*GFAQDR	6.22631
MMA	ZNF568	CQVER*QQGHQ	6.48593
MMA	ZNF598	PLGSFPCPTPQEDFPALGGPCPPR*M#PPPPGFSAVVLLK	1.70021
MMA	ZNF638	HEPVINSSNVHVGSR*	1.64219
MMA	ZNF784	MAAAR*PEAQSR*SSPTPESR	3.5724
MMA	ZSCAN5D	NR*RSSAPGQLESASQMR*ESWR	4.27071
MMA	ZSCAN5D	NR*RSSAPGQLESASQMRESWR*	4.27071
ADMA	ACIN1	TSGGTR@GVLSGNR	-5.20023
ADMA	ACIN1	GVEYGSGR@GHLGTFEGR	-4.3036
ADMA	ACIN1	KHPR@TSGGTRGVLSGNR@	-5.26044
ADMA	AKAP3	SR@NGDYAR*	-3.88355
ADMA	AKNA	YGR@GQLNYPLPDFSK	-2.33014
ADMA	ALYREF	NRPAIAR@GAAGGGGR	-2.3479
ADMA	ALYREF	NR*PAIAR@GAAGGGGR	-2.98229
ADMA	AMBRA1	SMR@YQQNR	-4.31893
ADMA	AMBRA1	QR@ALLQSQPVR	-3.50312
ADMA	ANGEL2	GYGHCVVGR@GR@YPMFPHHSR	-1.58611
ADMA	BCL9L	MR@ILANK	-2.30273
ADMA	C7orf55	YLSAATGR*PYR@DTAAY	-2.30741
ADMA	CAPRIN1	SNQPYYNSR@GVSR@GGSR@GAR@GLMNGY	-2.11239
ADMA	CAPRIN1	SNQPYYNSR@GVSR@GGSR@GA	-3.16848
ADMA	CAPRIN1	SNQPYYNSR@GVSR@GG	-2.86208
ADMA	CAPRIN1	SNQPYYNSR@GV	-3.1007
ADMA	CAPRIN1	SR@GGSR@GAR@GLMNGYR	-1.37078
ADMA	CHTF8	LPGPNPSPMSR*APGPIGPNSAHFSRPVGPMGVNANPFPR@	-1.43796
ADMA	CHTOP	AVAPR@MGLR*	-3.62553
ADMA	CHTOP	AVAPR@MGLR	-3.23652
ADMA	CHTOP	TLLR@GGM#SLR@GQNLLR@GGR	-3.08673
ADMA	CHTOP	TLLR@GGM#SLR@GQNLLRGGR@	-3.08673
ADMA	CHTOP	TLLR@GGMSLR@GQN	-2.74235
ADMA	CHTOP	SLR@GQNLLR*GGR@	-4.29402
ADMA	CHTOP	SLR@GQNLLR@GGR*	-4.29402
ADMA	CHTOP	SLR@GQNLLR@GGR	-3.35146
ADMA	CHTOP	SLR@GQNLLRGGR@	-3.35146
ADMA	CHTOP	LGRPIGALAR@GAIGGR*	-2.62769
ADMA	CHTOP	LGRPIGALAR@GAIGGR	-2.76161
ADMA	CHTOP	ATR@TLLR@GGMSLR@GQNLLR@GGR	-3.93143
ADMA	CHTOP	LLR@GGR	-3.17872
ADMA	CHTOP	LGRPIGALAR@GAIGGR@GLPI	-1.31385
ADMA	CHTOP	TLLR@GGMSLR*	-4.34835
ADMA	CIRBP	SR@GGGDR*GYGGNR	-1.7586
ADMA	CIRBP	SR@GGGDR@GYGGNR	-1.83934
ADMA	CIRBP	SR*GYR@GGSAGGR@GFF	-2.22599
ADMA	CIRBP	SR@GYR*GGSAGGR@GFF	-2.22599
ADMA	CIRBP	SR@GYR@GGSAGGR@GF	-3.59632
ADMA	CMPK2	LLR@GPLSGPLLGR	-5.30587
ADMA	CNBP	SR@GR@GFQFVSSSLPDICYR	-2.22318
ADMA	CNKSR2	SSSQGR@R@ESTPTYENSLLRYMSNEKI	-4.35388
ADMA	CNTNAP3	GR@PHSEAAYTLGPLLCR	-1.87037
ADMA	COL1A2	GPPGPPGR@DGEDGP	-1.63887
ADMA	COL5A3	GPPGRVGKM#GRPGADGAR@	-2.52867
ADMA	COQ10B	KQMVAAFER@R@ACK	-4.13307
ADMA	DDX5	R@GGFNTFR	-7.62538
ADMA	DHX9	R@GGSSYSGGGYGGGYSSGGYGSGGYGGSANSF	-2.28206
ADMA	DHX9	SGGYR@GSGGFQR@GGGR@GAYGTGYFGQGR*	-2.60402
ADMA	DIDO1	VHSPPR@FTNQR@APAPLQFGGLR@GSAPFSEK	-3.19856
ADMA	EIF4H	AYSSFGGGR@GSR	-5.07838
ADMA	ENTPD7	NSQVLHVR@GRGDWVSCGAM#LSPLL	-2.42978
ADMA	ERCC6L2	SQGSCLTKDILER@EGQVEAGIMTAT	-2.08995
ADMA	EWSR1	DR@GGFGGGR	-1.74315
ADMA	EWSR1	GR*GR@GGFDR@GGMSR	-3.43789
ADMA	EWSR1	SMSGPDNR@GR@GR@GGFDR@GGM	-1.45975
ADMA	FAM195A	CR@QPAPPTSQPPR*AQPFAQPPGPWPLSSPGPR*LVFNR*	-1.39332
ADMA	FAM195A	CR@QPAPPTSQPPR*AQPFAQPPGPWPLSSPGPRLVFNR@	-1.39332
ADMA	FBXO44	R@GHSLLGR	-5.60909
ADMA	FMNL1	RSARR@R*PPGPPLQVT	-3.04975
ADMA	FOXRED1	VLPHGMGR@GLLTR	-6.70766
ADMA	FPGS	DR@AQQISCPLYLC	-2.37086
ADMA	FRMPD1	TLLR@NMK	-5.0839
ADMA	FUS	GR@GGPMGR@GGYGGGGSGGGGR	-2.57083
ADMA	FUS	GGR@GR@GGSGGGGGGGGGGYNR*	-2.3943
ADMA	FUS	SSGGYEPR@GR@G	-3.36634
ADMA	FUS	SSGGYEPR@	-4.75868
ADMA	FUS	GGGR@GGR@GGMGGSDR@GGFNK	-1.66441
ADMA	G3BP1	LRGPGGPR@GGLGGGMR	-4.75446
ADMA	G3BP1	PGFGVGR@GLAPR	-1.4567
ADMA	G3BP1	LR*GPGGPR@GGLGGGMR	-3.21946
ADMA	GALT	LVLTSEHWLVLVPFWATWPYQTLLLPR*RHVR@R@LPELTPAER*	-1.73679
ADMA	GATAD2A	GSATTPR@GVLHTFSPSPK	-5.10518
ADMA	GVINP1	PETVEEAQR@K	-2.05563
ADMA	HNRNPA0	SNSGPYR@GGYGGGGGYGGSSF	-4.50903
ADMA	HNRNPA1	FSGR@GGFGGSR@GGGGYGGSGDGYNGFGNDGSNFGGGGSYNDFGNYNNQSSNFGPM#K	-6.50046
ADMA	HNRNPA1	GGSR@GGGGYGGSGDGYNGFGNDGSNFGGGGSYNDFGNYNNQSSNFGPM#K	-4.95356
ADMA	HNRNPA1	SGSGNFGGGR@GGGFGGNDNFGR	-1.43182
ADMA	HNRNPAB	R@GGHQNNYKPY	-3.03124
ADMA	HNRNPH3	PGPYDR*PIGGR@GGYYGAGR@GSMYDR	-4.38637
ADMA	HNRNPH3	DRPIGGR@GGYYGAGR@GSMYDR	-3.70509
ADMA	HNRNPH3	PGPYDRPIGGRGGYYGAGR@GSM#YDR@	-3.66671
ADMA	HNRNPH3	GAGR@GSMYDR	-3.19879
ADMA	HNRNPH3	LLGQRPGPYDRPIGGR@GGY	-4.09934
ADMA	HNRNPH3	PGPYDRPIGGR@GGYYGAGRGSM#YDR@	-3.66671
ADMA	HNRNPU	NQFNR@GGGHR@GRGGFNMR@GGNFR@	-1.43864
ADMA	HNRNPU	APVFPGR@GSYSNR@GNYNR@GGMPNR@GNYNQNF	-1.33459
ADMA	HNRNPU	APVFPGR@GSYSNR@GNYNR@GGMPN	-1.40256
ADMA	HNRNPU	YNQNFR@GR@GNNR@GYK	-3.67975
ADMA	HNRNPU	NQFNR@GGGHR@GR@GGFNMR@GGNFR	-1.54803
ADMA	HNRNPU	NQFNR@GGGH	-1.88126
ADMA	HNRNPUL1	GGNR@GGFQNR@GGGSGGGGNYR*GGFNR*	-5.55805
ADMA	HNRNPUL1	R@GGFQNR@GGGSGGGGNYR@GGFNR	-3.26326
ADMA	HNRNPUL1	GGNR@GGFQNR@GGGSGGGGNYRGGFNR@	-5.55805
ADMA	HNRNPUL1	GPPGGNR@GGFQNR@GGGSGGGGNY	-2.60422
ADMA	HNRNPUL1	GPPGGNR@GGFQN	-3.08337
ADMA	HNRNPUL1	R@GGGSGGGGNYR@GGFNR	-2.51383
ADMA	HNRNPUL1	YENR*GPPGGNR@GGFQNR@GGGSGGGGNYR@GGFNR	-2.64581
ADMA	HNRNPUL1	PGGNR@GGFQNRGGGSGGGGNYR@GGFNR@	-3.03777
ADMA	HNRNPUL1	QNR@GGGSGGGGNYR*GGFNR*	-2.6087
ADMA	HNRNPUL1	YENR*GPPGGNR@GGFQNR@GGGSGGGGNYRGGFNR@	-2.64581
ADMA	ILF2	FGSR@GGPGGGFRPFVPHIPFDFYLCEM#AFPR	-3.75535
ADMA	ILF2	FGSRGGPGGGFR@PFVPHIPFDFYLCEM#AFPR	-3.75535
ADMA	KHDRBS1	FLVPDM#M#DDICQEQFLELSYLNGVPEPSR*GR@	-3.00836
ADMA	KHDRBS1	FLVPDM#M#DDICQEQFLELSYLNGVPEPSR@GR*	-3.00836
ADMA	KHDRBS1	FLVPDM#M#DDICQEQFLELSYLNGVPEPSR@GR	-3.11778
ADMA	KHDRBS1	GR@GVPVR@GR@GAAPPPPPVPR@	-2.0868
ADMA	KHDRBS1	FLVPDM#M#DDICQEQFLELSYLNGVPEPSRGR@	-3.11778
ADMA	KHDRBS1	GR@GVGPPR@GALVR*	-3.5529
ADMA	KHDRBS1	GR@GVGPPR@GALVR@GTPV	-3.26286
ADMA	KHDRBS1	GR@GVGPPR@GALV	-3.08645
ADMA	KHDRBS1	GVPVR@GR@GAAPPPPPVPR@	-5.1734
ADMA	KHDRBS1	GVGPPR@GALVR@GTPV	-2.14895
ADMA	KHDRBS1	GVGPPR@GALV	-4.12451
ADMA	KHDRBS1	GR*GVGPPR@GALVR@GTPVR@GAITR	-3.78436
ADMA	KHDRBS1	GR@GVGPPR*GALVR*GTPVR@	-3.99119
ADMA	KHDRBS1	GR@GVGPPR@GALVR@GTPVR@GAITR	-2.72902
ADMA	KHDRBS1	VR@GTPVR@GAITR@GATVTR*	-4.7334
ADMA	KHDRBS1	VR@GTPVR@GAITR*	-3.02937
ADMA	KHDRBS1	GR*GVGPPR@GALVRGTPVR@GAITR@	-3.78436
ADMA	KHDRBS1	VR@GTPVR@GAITR@GATVTR	-6.08533
ADMA	KHDRBS1	VR@GTPVR@GAITR	-3.36434
ADMA	KHDRBS1	GAAPPPPPVPR@GR@GVGPPR@GALVR	-1.47601
ADMA	KHDRBS1	GTPVR@GAITR@GATVTR	-2.39228
ADMA	KHDRBS1	GTPVR@GAITR	-2.12833
ADMA	KHDRBS1	TVTR@GVPPPPTVR*GAPAPR*AR@	-4.61714
ADMA	KHDRBS1	GATVTR@GVPPPPTVR*GAPAPR@AR*	-1.30432
ADMA	KHDRBS1	GATVTR@GVPPPPTVR@GAPAPR@AR	-1.30432
ADMA	KHDRBS1	GATVTR@GVPPPPTVR	-1.42195
ADMA	KIAA1429	ASR@GR@GGLGPSWASANSGSGGSR@GK	-3.15688
ADMA	KIF1C	QEQLR@LQGLQGSGGR@GGGLR	-1.37275
ADMA	KIF1C	LQGLQGSGGR@GGGLR	-2.41408
ADMA	KIF1C	LQGLQGSGGRGGGLR@	-2.41408
ADMA	KRT8	GPR*AFSSR@SYTSGPGSRISSSSFSR*	-2.22463
ADMA	LINC01465	SAVR@HQLVLDCPR	-2.40412
ADMA	LIX1L	LQPGVGTSGR@GTLR	-5.68326
ADMA	LIX1L	LQPGVGTSGRGTLR@	-5.68326
ADMA	LRP4	EFR@CSDGSCIAEHWYCDGDTDCKDGSDEENCP	-4.6093
ADMA	LSG1	R*APAGGSLGR@ALMR	-4.79923
ADMA	LSG1	R@APAGGSLGR@ALMR	-4.73208
ADMA	LSM14A	LNAETFGIPLR@PNR@GR@GGY	-1.82485
ADMA	MED12	TSVYR@QQQPAVPQGQR@LR	-1.835
ADMA	NCL	GEGGFGGR@GG	-2.58192
ADMA	NCOA5	LGQGGSAQNM#GPR@PGAPSQGLFGQPSSR*	-1.30875
ADMA	NPPA	RDGGALGR@GPWDSSDR	-5.11165
ADMA	OXLD1	AVAAAVRGSGAR@RFS	-4.79612
ADMA	PABPN1	VYR@GR@AR@ATSWYSPY	-3.88771
ADMA	PABPN1	TNRPGISTTDR*GFPR@AR@YR@	-2.34095
ADMA	PABPN1	TNRPGISTTDR@GFPR@AR*YR*	-4.33348
ADMA	PABPN1	TNRPGISTTDR@GFPR@AR@YR@	-4.2688
ADMA	PABPN1	TNRPGISTTDR*GFPR@AR@YR*	-4.33348
ADMA	PABPN1	TNRPGISTTDR@GFPR@AR@YR*	-2.34095
ADMA	PABPN1	AR@YR@AR@TTNYNSSR	-2.87725
ADMA	PABPN1	TNRPGISTTDR@GFPR@AR@YR	-4.29173
ADMA	PABPN1	TNRPGISTTDR@GFPR@	-3.68962
ADMA	PABPN1	AR@TTNYNSSR@SR@FY	-3.59121
ADMA	PABPN1	AR@TTNY	-2.25378
ADMA	PABPN1	TNRPGISTTDR@GFPR*	-4.22806
ADMA	PABPN1	YR@AR@TTNYNSSR@SR@FYSGF	-3.28377
ADMA	PABPN1	YR@AR@TTNYNSSR	-2.46949
ADMA	PABPN1	SR@FYSGFNSR@PR@GR	-4.1443
ADMA	PABPN1	TTNYNSSR@SR@FYSGFN	-4.55461
ADMA	PABPN1	SR@FYSGFNSR@PR*GR@	-4.14396
ADMA	PABPN1	TNR*PGISTTDR@GFPR@AR@Y	-2.47901
ADMA	PABPN1	SR@FYSGFNSR@PR@GR@VY	-1.52902
ADMA	PABPN1	SR@FYSGFNSR	-1.59496
ADMA	PABPN1	TSLALDESLFR@GR	-1.48714
ADMA	PAGE3	SR*SR@ERR@DDQDSNHPVGAVVAQELPSN	-5.75255
ADMA	PARP4	HTELEEYR@PEFSNFSK	-1.46969
ADMA	PCED1B	PAPVVHR@GFGR	-3.95321
ADMA	PCED1B	PAPVVHR@GFGR*	-4.42919
ADMA	PCED1B	PAPVVHRGFGR@	-3.60776
ADMA	PHLPP1	HQLQR@GCVHVFDRH	-2.86468
ADMA	PML	R@LR@HALR	-3.82532
ADMA	PML	HALR@LHPQLHR	-3.12002
ADMA	PML	YLLYR@AQ	-1.93975
ADMA	PML	LR@HALR	-2.4678
ADMA	PNN	LLALSGPGGGR*GR@GSLLLR	-2.19884
ADMA	PNN	LLALSGPGGGR@GR*GSLLLR	-2.19884
ADMA	PNN	LLALSGPGGGR@GR@GSLLLR	-3.39199
ADMA	PNN	LLALSGPGGGR*GR*GSLLLR@	-3.39199
ADMA	PNN	LLALSGPGGGRGR@GSLLLR@	-3.39199
ADMA	PRRC2C	R@GR@GGTFR	-1.33617
ADMA	RBM27	GR@GGR@GR@GSLNHMVVDHRPK	-3.58855
ADMA	RBM27	GGR@GR@GSLNHMVVDHRPK	-2.49082
ADMA	RBM3	SAR@GTR@GGGFGAHGR@GR	-3.47013
ADMA	RBM33	KVTLTR@GGLQQPPHLPAGPHAHSPVPPGIK	-2.00152
ADMA	RBM47	GPR@GSYLGGYSAGR*GIYSR	-3.59987
ADMA	RNF126	QPR@AR@LTTR	-4.84981
ADMA	SAFB	SMSGHSGPGHMMNR@GGMSGR@GSFAPGGASR	-1.69012
ADMA	SERBP1	GR@GDGFDSR	-1.66545
ADMA	SFPQ	FR@SR@GGGGGGFHR*	-1.63847
ADMA	SFPQ	R*R@GGGGGR@GGLHDFR	-1.81696
ADMA	SON	LAPR@PL	-1.87863
ADMA	SSBP3	AFHDYSAAAAPSPVLGNIPPNDGM#PGGPIPPGFFQPFM#SPR@YAGGPR@PPIR	-2.79503
ADMA	SSBP3	AFHDYSAAAAPSPVLGNIPPNDGM#PGGPIPPGFFQPFM#SPR@YAGGPRPPIR@	-2.79503
ADMA	SSBP3	AFHDYSAAAAPSPVLGNIPPNDGM#PGGPIPPGFFQPFM#SPRYAGGPR@PPIR@	-2.79503
ADMA	STRBP	GVVNTAVSAAVQAVR@GR@GR@GTLTR@GAFVGATAAPGYIAPGYGTPYGY	-3.72647
ADMA	STRBP	GR@GTLTR@GAFVGATAAPGYIAPGYGTPYGY	-1.30994
ADMA	TAF6L	FAPR@GAPHFR@FIIAGR	-6.14113
ADMA	TAF6L	GAPHFR@FIIAGR	-2.91391
ADMA	TBXA2R	PGCR@LCR	-2.46516
ADMA	THRAP3	NHPR@VYQNR@DFR@GHNR@GY	-4.65156
ADMA	THRAP3	NR@GGYGNYR@SNWQNYR	-3.55747
ADMA	THRAP3	NHPR@VYQNR	-4.55803
ADMA	THRAP3	NHPR@VYQNR*	-3.5532
ADMA	THRAP3	NHPR@VYQNR*DFR@GH	-3.63668
ADMA	THRAP3	NHPR@VYQNR@DFR@GH	-3.80327
ADMA	THRAP3	NHPR*VYQNR@DFR@GHNR@GY	-3.89973
ADMA	TPR	QFNR@QR*GVSH	-2.86902
ADMA	TPR	QFNR@QR*GVSHAM#GGR@GGINR	-2.94301
ADMA	TPR	QFNR*QR@GVSHAMGGR*GGINR*	-2.89406
ADMA	TPR	QFNR@QR@GVSHAMGGR@GGINR@GNIN	-2.99866
ADMA	TPR	QFNR*QR@GVSH	-2.86902
ADMA	TPR	QFNR@QR@GVSH	-1.39747
ADMA	TPR	QFNR*QR@GVSHAMGGR@GGINR	-2.62148
ADMA	TPR	QFNR@QR@GVSHAMGGR@GGINR	-3.80592
ADMA	TPR	QR@GVSHAMGGR@GGINR	-3.03712
ADMA	TPR	QR@GVSHAMGGR*GGINR@GNIN	-2.16639
ADMA	TPR	QR@GVSHAMGGR@GGINR*GNIN	-1.90849
ADMA	TPR	QR@GVSHAMGGR@GGINR@GNIN	-3.67649
ADMA	TPR	QR@GVSHAMGGRGGINR@	-3.03712
ADMA	TPR	SHAMGGR@GGINR	-2.28473
ADMA	TRA2B	SYR@GGGGGGGGWR	-2.73282
ADMA	UBAP2L	R@GGR@FSAQGM#GTFNPADYAEPANTDDNYGNSSGNTWNNTGHFEPDDGTSAWR	-2.72785
ADMA	UBOX5	LTR@GQLQHLGTR	-1.76012
ADMA	WDR33	SGSNWGR@GSNM#NSGPPR	-4.08539
ADMA	WDR33	SGSNWGR@GSNMNSGPPR*	-4.55217
ADMA	WDR33	DEPFGGPPGSGTPSR*GGR@	-3.12972
ADMA	WDR33	DEPFGGPPGSGTPSR@GGR*	-3.12972
ADMA	WWC3	SLCASTLTVSSGSSR*GSLASSR*GSLASSR@	-2.52299
ADMA	WWC3	SLCASTLTVSSGSSR@GSLASSRGSLASSR@	-2.52299
ADMA	WWC3	SLCASTLTVSSGSSRGSLASSR@GSLASSR@	-2.52299
ADMA	WWC3	GSLASSR@GSLASSR	-1.41706
ADMA	YBX3	QFSGAR@NQLR	-1.75749
ADMA	YLPM1	FEGNR@PDGPR@PR@YEGHPAEGTK	-1.35043
ADMA	ZAK	YGR@GSISLNSSPR@GR	-7.21456
ADMA	ZBTB4	SGSEGPVGAGEGDR@MEGIG	-2.55648
ADMA	ZFC3H1	HASER*GHLR@GPSSYR*PK	-4.18959
ADMA	ZFC3H1	HASER@GHLR@GPSSYR*PK	-2.78402
ADMA	ZFC3H1	HASER@GHLR*GPSSYRPK	-4.89671
ADMA	ZFC3H1	HASER@GHLR@GPSSYRPK	-2.49182
ADMA	ZFC3H1	LR@GPSSYRPK	-3.05651
ADMA	ZFC3H1	PSFWER@SHLALDR	-1.83387
ADMA	ZNF207	MPGYLPGAMPPYGQGPPMVPPYQGGPPRPPM#GM#R@PPVMSQGGR@	-2.78889
ADMA	ZNF408	GNLR@GHLR	-5.2784
ADMA	ZNF605	R@NSLLIR	-4.12714
ADMA	ZNF638	FYPAGR@AR@GIPHR@FAGHESYQNM#GPQR	-2.54454
ADMA	ZNF74	SR@GGTLAGHTQERPGH	-2.09852
SDMA	AKAP8	PSR@PPPSLFSQSMAPDYGVM#GMQGAGGYDSTMPYGCGRSQPR*MR@	1.91815
SDMA	AKAP8	PSR@PPPSLFSQSMAPDYGVMGM#QGAGGYDSTMPYGCGRSQPR@MR*	1.91815
SDMA	ALYREF	AGSQGGR@GGGAQAAAR	4.87208
SDMA	ANKRD54	GGGGAGLSGR@ASGGAQSPLR	7.64713
SDMA	BCAM	PEQTGLLMGGASGGAR@	1.3384
SDMA	CAPRIN1	GAPR@GR@GGPPRPNR	4.09878
SDMA	CAPRIN1	GR@GGPPRPNR	10.8096
SDMA	CCDC9	R*GR@GR*GSPHLSGAGDTSISDR	8.81227
SDMA	CCDC9	RGR@GR@GSPHLSGAGDTSISDR	8.1865
SDMA	CCDC9	R@GR@GRGSPHLSGAGDTSISDR	8.81227
SDMA	CCDC9	R@GR*GR*GSPHLSGAGDTSISDR	8.81227
SDMA	CCDC9	R@GR*GR@GSPHLSGAGDTSISDR	2.54106
SDMA	CDK13	GHISTSTGR@GR@GR@GLPY	3.47368
SDMA	CHRDL2	CVLCSCTMR@QVSNR*MKR*	2.8709
SDMA	CHTOP	GGLGR@GAMGR@GGIGGR*GR@GMIGR	2.50677
SDMA	CHTOP	GGLGR@GAMGR*GGIGGR*	6.84637
SDMA	CHTOP	GGLGR@GAMGR@GGIGGR*	8.75692
SDMA	CHTOP	GGLGR@GAMGR*	8.09043
SDMA	CHTOP	TLLRGGMSLR@GQNLLR	4.32689
SDMA	CHTOP	GGIGGR*GR@GMIGR	2.25881
SDMA	CIRBP	GGSAGGR@GFF	2.65927
SDMA	CIRBP	GYR*GGSAGGR@GFF	2.81773
SDMA	CLEC11A	R@NAAGDTR@DAVQALQEAQGR	1.94651
SDMA	CMBL	VHHLM#M#KYSEFR@	1.69822
SDMA	CNBP	GR@GFQFVSSSLPDICYR	3.75282
SDMA	COIL	GR*GR@GR@GHPVSCVVNR	3.59728
SDMA	COIL	GR@GR@GR@GHPVSCVVNR	11.1032
SDMA	COIL	GR@GR*GR@GHPVSCVVNR	3.59728
SDMA	CPEB2	VFRTDNNSNTLLPLQVR@MDRSR	6.96635
SDMA	CPSF6	AAFPQGGR*GR@GR@FPGAVPGGDR@FPGPAGPGGPPPPFPGNLIK	1.67372
SDMA	CPSF6	AAFPQGGR@GR@GR@FPGAVPGGDR*FPGPAGPGGPPPPFPGNLIK	1.67372
SDMA	DHX36	GSGGGGGGGGGGR@GGR@GR	5.64239
SDMA	DHX36	R*DGGPR@SSGGGYGGGPAGGHGGNR@GSGGGGGGGGGGR@	7.94884
SDMA	DHX36	R@DGGPR@SSGGGYGGGPAGGHGGNR*GSGGGGGGGGGGR@	7.94884
SDMA	DHX36	GSGGGGGGGGGGR*GGR@GR*	5.64239
SDMA	DHX9	AGYGAGVGGGYR@GVSR*GGFR*	2.75043
SDMA	DHX9	AGYGAGVGGGYR@GVSR*GGFR	1.48377
SDMA	DHX9	AGYGAGVGGGYR@GVSR@GGFR	2.75043
SDMA	DHX9	GVSR@GGFR@GNSGGDYR	8.73187
SDMA	DHX9	SGGYR*GSGGFQR@GGGR@GAYGTGYFGQGR@GGGGY	5.72306
SDMA	DHX9	SGGYR@GSGGFQR*GGGR@GAYGTGYFGQGR*	5.37665
SDMA	DHX9	SGGYR@GSGGFQR@GGGR*GAYGTGYFGQGR*	5.37665
SDMA	DHX9	SGGYR@GSGGFQR@GGGR*GAYGTGYFGQGR@GGGGY	5.72306
SDMA	DHX9	SGGYR*GSGGFQR@GGGR*GAYGTGYFGQGR@GGGGY	9.37819
SDMA	DHX9	SGGYR*GSGGFQR@GGGR@GAYGTGYFGQGR*GGGGY	9.37819
SDMA	DHX9	SGGYR@GSGGFQR*GGGR@GAYGTGYFGQGR@GGGGY	5.72306
SDMA	DHX9	SGGYR@GSGGFQR@GGGR@GAYGTGYFGQGR@GGGGY	1.73907
SDMA	DHX9	SGGYR*GSGGFQR*GGGR@GAYGTGYFGQGR@GGGGY	9.37819
SDMA	DHX9	SGGYR@GSGGFQR*	8.34113
SDMA	DHX9	YGTGYFGQGR@GGGGY	3.23782
SDMA	DHX9	GSGGFQR@GGGR@GAYGTGYFGQGR@GGGGY	6.64033
SDMA	DHX9	GSGGFQR*GGGR@GAYGTGYFGQGR*GGGGY	3.48488
SDMA	DHX9	GSGGFQR@GGGR*GAYGTGYFGQGR*GGGGY	3.48488
SDMA	DHX9	GSGGFQR@GGGR*GAYGTGY	3.3858
SDMA	DHX9	GSGGFQR@GGGR@GAYGTGYFGQ	3.51841
SDMA	DHX9	GGGR*GAYGTGYFGQGR@GGGGY	5.81178
SDMA	DHX9	GGGR@GAYGTGYFGQGR*GGGGY	5.81178
SDMA	DHX9	GGGR@GAYGTGYFGQGR@GGGGY	7.95339
SDMA	DHX9	GGGR@GAYGTGY	7.30939
SDMA	DHX9	AGYGAGVGGGYR*GVSR@GGFR*	2.75043
SDMA	DHX9	GVSR*GGFR@GNSGGDYR	5.17085
SDMA	DHX9	GPSGGYR@GSGGFQRGGGR@GAYGTGYFGQGR@GGGGY	5.90177
SDMA	DHX9	GNSGGDYR*GPSGGYR@GSGGFQR*	2.34951
SDMA	DHX9	GNSGGDYR@GPSGGYR@GSGGFQR	2.34951
SDMA	DHX9	GSGGFQR*GGGR*GAYGTGYFGQGR@GGGGY	3.48488
SDMA	DROSHA	GR@GGHGAR@PSAPSFR@PQNLR	4.36844
SDMA	EIF4H	GFRDDFLGGR@GGSR	3.60579
SDMA	EIF4H	GFRDDFLGGR@GGSRPGDR	2.57523
SDMA	EIF4H	GFRDDFLGGRGGSR@PGDR	2.14599
SDMA	EWSR1	GGR@GGGR@GGM#GLQSESLVYTSILK	4.66967
SDMA	EWSR1	GGMSR@GGR@GGGR@GGMGAGER	5.33149
SDMA	EWSR1	SR@GGR@GGGR*GGMGAGER	6.59161
SDMA	EWSR1	GGR*GGGR@GGMGAGER	7.39329
SDMA	EWSR1	GGR@GGGR*GGMGAGER	7.39329
SDMA	EWSR1	SR*GGR@GGGR@GGMGSAGER	3.96874
SDMA	EWSR1	SR@GGR@GGGR*GGMGSAGER	3.96874
SDMA	EWSR1	GGR*GGGR@GGMGSAGER	6.16854
SDMA	EWSR1	GGR@GGGR*GGMGSAGER	9.34364
SDMA	EWSR1	GGR@GGGR@GGMGSAGER	9.05884
SDMA	EWSR1	GR@GGPGGMR*GGR@GGLMDR*	6.00908
SDMA	EWSR1	GR@GGPGGMR*GGR@GGLMDR@GGPGGMF	8.5083
SDMA	EWSR1	GR@GGPGGMR@GGR*GGLMDR*GGPGGMF	5.82355
SDMA	EWSR1	GR@GGPGGMR@GGR*GGLMDR@GGPGGMF	8.5083
SDMA	EWSR1	GR@GGPGGMR@GGR@GGLMDR*GGPGGMF	8.5083
SDMA	EWSR1	GR@GGPGGMR@GGR@GGLMDR@GGPGGMF	5.62066
SDMA	EWSR1	GR@GGPGGMR*GGR@GGLMDR	6.82498
SDMA	EWSR1	GR@GGPGGMR*GGR*GGLMDR	5.1815
SDMA	EWSR1	GR@GGPGGMR@GGR*GGLMDR	8.52744
SDMA	EWSR1	GR@GGPGGMR@GGR@GGLMDRGGPGGMF	5.82355
SDMA	EWSR1	GR@GGPGGMR*GGR	11.1929
SDMA	EWSR1	GR@GGPGGMR@GGRGGLMDR	5.1815
SDMA	EWSR1	GR@GGPGGMRGGR@GGLMDR	5.1815
SDMA	EWSR1	GR@GGPGGMR	2.40914
SDMA	EWSR1	GGR@GGLMDR	7.47129
SDMA	EWSR1	GGR@GMDR*GGFGGGR	5.174
SDMA	EWSR1	GR@GR@GGFDR@GGMSR*	7.88671
SDMA	EWSR1	GGFDR@GGMSR*	7.25294
SDMA	EWSR1	GGFDR@GGMSR	8.79277
SDMA	EWSR1	GR@GGDR@GGFR	5.55001
SDMA	EWSR1	GGMSR@GGR@GGGR@GGMGSAGER	6.2395
SDMA	EWSR1	GR@GR*GGFDR*GGMSR	8.32785
SDMA	EWSR1	GR@GR*GGFDR@GGMSR	8.68183
SDMA	EWSR1	GR@GR*GGFDR	7.07543
SDMA	FAM120A	R@GR*GGRGPFPLQVV	1.6487
SDMA	FAM120A	GR*GGR@GPFPLQVVSVGGPAR	5.59881
SDMA	FAM120A	GR@GGR*GPFPLQVVSVGGPAR	5.59881
SDMA	FAM120A	GR@GGR*GPFPLQVVSVGGPAR@GR	4.04308
SDMA	FAM120A	GR@GGR@GPFPLQVV	1.97699
SDMA	FAM98A	AGQGGGWGGR@GSQNYHQGGQFEQHFQHGGYQYNHSGFGQGR	5.85403
SDMA	FAM98A	RQDGPQQQTGGR@GGGR@GGYEHSSY	5.44046
SDMA	FAM98B	GGWGGGGGGWGGGGGGGGGWGGGGGGGR@GGFQGR	7.9549
SDMA	FAM98B	GDYGGR@GGYGGR*	6.47945
SDMA	FAM98B	GDYGGR*GGYGGR@GGYGGR@GYGDPYGGGGGGGGGGGGGGGYR	7.38561
SDMA	FAM98B	GDYGGR@GGYGGR@GGYGGR*GYGDPYGGGGGGGGGGGGGGGYR	7.38561
SDMA	FAM98B	GGYGGR@GYGDPYGGGGGGGGGGGGGGGYR	7.83103
SDMA	FAM98B	QEGGGGR@GGWGGGGGGGGR*	2.84519
SDMA	FAM98B	QEGGGGR*GGWGGGGGGGGR*GGGGGGGGR@	5.38179
SDMA	FAM98B	QEGGGGR*GGWGGGGGGGGR@GGGGGGGGR*	5.38179
SDMA	FAM98B	QEGGGGR@GGWGGGGGGGGR*GGGGGGGGR@	11.5517
SDMA	FAM98B	QEGGGGR@GGWGGGGGGGGR@GGGGGGGGR*	11.5517
SDMA	FAM98B	QEGGGGR@GGWGGGGGGGGR@GGGGGGGGR@GGW	2.29511
SDMA	FAM98B	QEGGGGR@GGWGGGGGGGGR*GGGGGGGGR@GGWGGGGGGWGGGGGGGGGWGGGGGGGR@GGFQGR	4.99229
SDMA	FAM98B	QEGGGGR@GGWGGGGGGGGR@GGGGGGGGR*GGWGGGGGGWGGGGGGGGGWGGGGGGGR@GGFQGR	4.14189
SDMA	FAM98B	QEGGGGR@GGWGGGGGGGGR@GGGGGGGGR@GGWGGGGGGWGGGGGGGGGWGGGGGGGR@GGFQGR	4.72482
SDMA	FAM98B	QEGGGGR*GGWGGGGGGGGR@GGGGGGGGR@GGWGGGGGGWGGGGGGGGGWGGGGGGGRGGFQGR@	4.99229
SDMA	FAM98B	QEGGGGR@GGWGGGGGGGGR*GGGGGGGGR@GGWGGGGGGWGGGGGGGGGWGGGGGGGRGGFQGR@	4.99229
SDMA	FAM98B	QEGGGGR@GGWGGGGGGGGR@GGGGGGGGR*GGWGGGGGGWGGGGGGGGGWGGGGGGGRGGFQGR@	4.99229
SDMA	FAM98B	QEGGGGR@GGWGGGGGGGGRGGGGGGGGR@	5.38179
SDMA	FAM98B	GGWGGGGGGGGR@GGGGGGGGR	4.02871
SDMA	FAM98B	GGWGGGGGGGGR*GGGGGGGGR@	5.2367
SDMA	FAM98B	GGWGGGGGGGGR@GGGGGGGGR*	5.2367
SDMA	FAM98B	GGWGGGGGGGGR@GGGGGGGGR@GGW	4.27775
SDMA	FAM98B	GGWGGGGGGGGR@GGGGGGGGR@GGWGGGGGGWGGGGGGGGGWGGGGGGGR@GGFQGR	5.69998
SDMA	FAM98B	GGWGGGGGGGGR@GGGGGGGGR@GGWGGGGGGWGGGGGGGGGWGGGGGGGR*GGFQGR*	5.69998
SDMA	FAM98B	GGWGGGGGGGGR@GGGGGGGGR*GGWGGGGGGWGGGGGGGGGWGGGGGGGR*GGFQGR*	6.64615
SDMA	FAM98B	GGWGGGGGGGGR*GGGGGGGGR@GGWGGGGGGWGGGGGGGGGWGGGGGGGRGGFQGR@	6.64615
SDMA	FAM98B	GGWGGGGGGGGR@GGGGGGGGR*GGWGGGGGGWGGGGGGGGGWGGGGGGGRGGFQGR@	6.64615
SDMA	FAM98B	GGWGGGGGGGGR@GGGGGGGGR@GGWGGGGGGWGGGGGGGGGWGGGGGGGRGGFQGR@	5.90867
SDMA	FAM98B	GGWGGGGGGGGRGGGGGGGGR@	4.02871
SDMA	FAM98B	GGGGGGGGR*GGWGGGGGGWGGGGGGGGGWGGGGGGGR@GGFQGR	5.03432
SDMA	FAM98B	GGGGGGGGR@GGWGGGGGGWGGGGGGGGGWGGGGGGGR@GGFQGR	8.51586
SDMA	FAM98B	GGGGGGGGR*GGWGGGGGGWGGGGGGGGGWGGGGGGGRGGFQGR@	5.03432
SDMA	FAM98B	GGGGGGGGR@GGWGGGGGGWGGGGGGGGGWGGGGGGGRGGFQGR@	8.51586
SDMA	FAM98B	GDYGGR@GGYGGR*GGYGGR@	1.62147
SDMA	FAM98B	QEGGGGR*GGWGGGGGGGGR@GGGGGGGGR@GGWGGGGGGWGGGGGGGGGWGGGGGGGR@GGFQGR	2.59001
SDMA	FAM98B	GGWGGGGGGGGR*GGGGGGGGR@GGWGGGGGGWGGGGGGGGGWGGGGGGGR@GGFQGR	3.69198
SDMA	FAM98B	GGWGGGGGGGGR@GGGGGGGGR*GGWGGGGGGWGGGGGGGGGWGGGGGGGR@GGFQGR	6.64615
SDMA	FAM98B	GGWGGGGGGGGR*GGGGGGGGR@GGWGGGGGGWGGGGGGGGGWGGGGGGGR*GGFQGR*	6.64615
SDMA	FAM98B	GGGGGGGGR@GGWGGGGGGWGGGGGGGGGWGGGGGGGR*GGFQGR*	8.51586
SDMA	FBL	GGGFGGR@GGFGDR	10.6145
SDMA	FBL	GGGFGGR@GGFGDR*GGR	2.22113
SDMA	FBL	GGGFGGR@GGFGDR@GGR	8.89084
SDMA	FBL	GGR@GGFGGGR@GR@GGGFR@GR	4.43183
SDMA	FBL	GGFGGGR@GR@GGGFR	7.29394
SDMA	FBL	GGR@GGR@GGFGGGR*	4.23633
SDMA	FBL	GGR*GGR@GGFGGGR@GR@GGGFR	2.12493
SDMA	FBL	GGR@GGR*GGFGGGR@GR@GGGFR	2.12493
SDMA	FBL	GGR@GGR@GGFGGGR@GR@GGGFR	6.698
SDMA	FBL	GR*GR*GGGGGGGGGGGGGR@GGGGFHSGGNR	7.60434
SDMA	FBL	GR*GR@GGGGGGGGGGGGGR*GGGGFHSGGNR	7.60434
SDMA	FBL	GR*GR@GGGGGGGGGGGGGR@GGGGFHSGGNR	5.9159
SDMA	FBL	GR@GR*GGGGGGGGGGGGGR*GGGGFHSGGNR	7.60434
SDMA	FBL	GR@GR*GGGGGGGGGGGGGR@GGGGFHSGGNR	5.9159
SDMA	FBL	GR@GR@GGGGGGGGGGGGGR*GGGGFHSGGNR	9.31278
SDMA	FBL	GR@GR@GGGGGGGGGGGGGR@GGGGFHSGGNR	9.7491
SDMA	FBL	R*GGGGGGGGGGGGGR@GGGGFHSGGNR	8.4617
SDMA	FBL	GR@GGGGGGGGGGGGGR*GGGGFHSGGNR	7.67946
SDMA	FBL	GR@GGGGGGGGGGGGGR@GGGGFHSGGNR	10.0399
SDMA	FBL	GR@GGGGGGGGGGGGGR*GGGGFHSGGNR*	10.0399
SDMA	FBL	GGGGGGGGGGGGGR@GGGGFHSGGNR	9.84476
SDMA	FBL	MKPGFSPR@GGGFGGR@GGFGDR	3.97393
SDMA	FBL	MKPGFSPR@GGGFGGR*	6.20009
SDMA	FBL	GGR@GGFGGGR	5.52194
SDMA	FBL	GGR@GGFGGGR@GR@GGGFR	9.97013
SDMA	FBL	GR@GR@GGGGGGGGGGGGGR*GGGGFHSGGNR*	9.7491
SDMA	FBL	R@GRGGGGGGGGGGGGGR@GGGGFHSGGNR	3.15865
SDMA	FBL	GGGGFHSGGNR@GR@GR*GGK	4.92191
SDMA	FMR1	SYVTDDGQGMGR@GSR	1.45666
SDMA	FMR1	SYVTDDGQGMGRGSR@	1.45666
SDMA	FUS	GGGNGR@GGR@GR*GGPMGR@GGYGGGGSGGGGR	8.27284
SDMA	FUS	GGGNGR@GGRGR@GGPMGR@GGYGGGGSGGGGR	2.77906
SDMA	FUS	GGR*GR@GGPMGR*GGYGGGGSGGGGR@GGFPSGGGGGGGQQR	7.55859
SDMA	FUS	GGR@GR*GGPMGR@GGYGGGGSGGGGR*GGFPSGGGGGGGQQR	7.55859
SDMA	FUS	GGR@GR*GGPMGR@GGYGGGGSGGGGR@GGFPSGGGGGGGQQR	8.19919
SDMA	FUS	GGR@GR@GGPMGR*GGYGGGGSGGGGR@GGFPSGGGGGGGQQR	9.13526
SDMA	FUS	GGR*GR*GGPMGR@GGYGGGGSGGGGR	7.8199
SDMA	FUS	GR*GGPMGR*GGYGGGGSGGGGR@GGFPSGGGGGGGQQR	5.83628
SDMA	FUS	GGR@GGYDR@GGYR	5.65031
SDMA	FUS	GGR@GGYDRGGYR@	5.65031
SDMA	FUS	GR@GGDR@GGFR@GGR@GGGDR	2.89297
SDMA	FUS	GGR*GR@GGSGGGGGGGGGGYNR	2.19544
SDMA	FUS	GGR@GR*GGSGGGGGGGGGGYNR	2.19544
SDMA	FUS	GR@GGSGGGGGGGGGGYNR*SSGGYEPR*	5.04591
SDMA	FUS	GR*GGSGGGGGGGGGGYNR@SSGGYEPR	4.32837
SDMA	FUS	GR@GGSGGGGGGGGGGYNR*SSGGYEPR	8.1878
SDMA	FUS	GR@GGSGGGGGGGGGGYNR	4.41099
SDMA	FUS	GR@GGYGGGGSGGGGR*GGFPSGGGGGGGQQR	10.6855
SDMA	FUS	GR@GGYGGGGSGGGGR@GGFPSGGGGGGGQQR	1.6967
SDMA	FUS	GGYGGGGSGGGGR@GGFPSGGGGGGGQQR	7.16929
SDMA	FUS	GR@GGGR*GGR@GGMGGSDR@GGFNK	3.63007
SDMA	FUS	GR@GGGR@GGR@GGMGGSDR*GGFNK	3.63007
SDMA	FUS	GR*GGGR@GGR*GGMGGSDR	6.8951
SDMA	FUS	GR@GGGR*GGR*GGMGGSDR	8.93798
SDMA	FUS	GR@GGGR*GGR@GGMGGSDR	12.0639
SDMA	FUS	GR@GGGR@GGR*GGMGGSDR	12.0639
SDMA	FUS	GR@GGGR@GGR@GGMGGSDR	10.717
SDMA	FUS	GGR@GGMGGSDR	4.21719
SDMA	FUS	GGGNGR*GGR@GR@GGPMGR*	4.12642
SDMA	FUS	GGGNGR*GGR@GR@GGPMGR@GGYGGGGSGGGGR	6.13606
SDMA	FUS	GGGNGR@GGR*GR@GGPMGR@GGYGGGGSGGGGR	6.13606
SDMA	FUS	GGGNGR@GGR@GR@GGPMGR*	5.79743
SDMA	FUS	GGGNGR@GGR@GR@GGPMGR@GGYGGGGSGGGGR	6.95092
SDMA	FUS	GGGNGR@GGR@GR@GGPM	2.85422
SDMA	FUS	GGR*GR@GGPMGR@GGYGGGGSGGGGR*GGFPSGGGGGGGQQR	7.55859
SDMA	FUS	GGR*GR@GGPMGR@GGYGGGGSGGGGR@GGFPSGGGGGGGQQR	8.19919
SDMA	FUS	GGR@GR@GGPMGR@GGYGGGGSGGGGR*GGFPSGGGGGGGQQR	8.19919
SDMA	FUS	GGR@GR@GGPMGR@GGYGGGGSGGGGR@GGFPSGGGGGGGQQR	8.64047
SDMA	FUS	GGR*GR@GGPMGR*GGYGGGGSGGGGR	7.8199
SDMA	FUS	GGR@GR@GGPMGR*GGYGGGGSGGGGR	7.06244
SDMA	FUS	GGR@GR@GGPMGR@GGYGGGGSGGGGR	10.0785
SDMA	FUS	GGR@GR@GGPM	3.30561
SDMA	FUS	GR*GGPMGR@GGYGGGGSGGGGR*GGFPSGGGGGGGQQR	5.83628
SDMA	FUS	GR*GGPMGR@GGYGGGGSGGGGR@GGFPSGGGGGGGQQR	9.94237
SDMA	FUS	GR@GGPMGR*GGYGGGGSGGGGR*GGFPSGGGGGGGQQR	5.83628
SDMA	FUS	GR@GGPMGR*GGYGGGGSGGGGR@GGFPSGGGGGGGQQR	9.94237
SDMA	FUS	GR@GGPMGR@GGYGGGGSGGGGR*GGFPSGGGGGGGQQR	7.07228
SDMA	FUS	GR@GGPM#GR@GGYGGGGSGGGGR@GGFPSGGGGGGGQQR	9.20993
SDMA	FUS	GR*GGPM#GR@GGYGGGGSGGGGR	8.54976
SDMA	FUS	GR@GGPMGR*GGYGGGGSGGGGR	10.8338
SDMA	FUS	GR@GGPMGR@GGYGGGGSGGGGR	10.6518
SDMA	FUS	GR@GGPMGR	4.54109
SDMA	FUS	GGR@GGYDR*GGYR*	5.65031
SDMA	FUS	GGR@GGYDR*GGYR	4.87997
SDMA	FUS	GR@GGDR@GGFR*GGR*GGGDR	7.83923
SDMA	FUS	GR@GGDR@GGF	3.02265
SDMA	FXR1	SVSGGR*GR@GGPR	5.64693
SDMA	G3BP1	GGM#VQKPGFGVGR@GLAPR	3.68619
SDMA	GAR1	GGR@GGGGGGFR	5.94705
SDMA	GAR1	GGR@GGGFR*GR*GH	8.6754
SDMA	GAR1	GGR@GGGFR*GR@GH	6.36475
SDMA	GAR1	GGR@GGGFR@GR@GH	6.47523
SDMA	GAR1	GGGR@GGGGR@GGGR@GGGFR	8.17933
SDMA	GAR1	R@GGR@GGGGGGFR	4.25911
SDMA	GAR1	GR@GGFGR	2.15324
SDMA	GAR1	GGR@GGGGGGFR@GGR@GGGFR	7.37575
SDMA	GAR1	GGR@GGGGGGFR*GGR@GGGFR*	7.37575
SDMA	GAR1	GGR@GGGGGFR	6.59089
SDMA	GIGYF1	GAGPPLAGTSR@GR@GSTR	3.47943
SDMA	GIGYF1	SR@GR@GR@GDSCFYQR	2.90335
SDMA	GIGYF1	GR@GR*GDSCFYQR	4.69594
SDMA	GIGYF1	GR@GR@GDSCFYQR	5.77965
SDMA	GIGYF1	SR*GR@GR@GDSCFYQR	5.02411
SDMA	GIGYF1	GR*GR@GDSCFYQR	4.69594
SDMA	GIGYF2	LTGR*GGGGTVVGAPR@GR*	4.09874
SDMA	GIGYF2	LTGR@GGGGTVVGAPR@GR*	5.34287
SDMA	GIGYF2	LTGR@GGGGTVVGAPR*	4.9544
SDMA	GIGYF2	LTGR@GGGGTVVGAPR	5.66453
SDMA	GIGYF2	GGGGTVVGAPR@GR*	2.22766
SDMA	GIGYF2	GGGGTVVGAPR@GR@	2.04433
SDMA	GIGYF2	SSSR@GR*GR@GR@GECGFYQR	2.62946
SDMA	GIGYF2	SSSR@GR@GR@GR@GECGFYQR	3.28163
SDMA	GIGYF2	GR@GR@GR@GECGFYQR	9.0329
SDMA	GRIN2A	R@STASYCSRDSR	1.73836
SDMA	HNRNPA1	SGSGNFGGGR@GGGFGGNDNFGR*GGNFSGR*GGF	5.40507
SDMA	HNRNPA1	SGSGNFGGGR@GGGFGGNDNFGR@GGNFSGRGGFGGSR*	4.00281
SDMA	HNRNPA1	FGGGR@GGGFGGNDNFGRGGNFSGR@GGFGGSR*	3.44224
SDMA	HNRNPA1	SGSGNFGGGRGGGFGGNDNFGR@GGNFSGR@GGFGGSR	9.22769
SDMA	HNRNPA1	GGGFGGNDNFGR*GGNFSGRGGFGGSR@	7.7588
SDMA	HNRNPA1	SGSGNFGGGR@GGGFGGNDNFGR*GGNFSGR*GGFGGSR*	4.00281
SDMA	HNRNPA1	GR*SGSGNFGGGR@GGGFGGNDNFGR*GGNFSGR@GGFGGSR	1.47288
SDMA	HNRNPA1	SGSGNFGGGR@GGGFGGNDNFGR*GGNFSGR@GGF	3.96538
SDMA	HNRNPA1	SGSGNFGGGR@GGGFGGNDNFGR@GGNFSGR*	2.75568
SDMA	HNRNPA1	SGSGNFGGGR@GGGFGGNDNFGR*GGNFSGR	8.32215
SDMA	HNRNPA1	SGSGNFGGGR@GGGFGGNDNFGR@GGNFSGR	7.71232
SDMA	HNRNPA1	SGSGNFGGGR@GGGFGGNDNFGR	4.59569
SDMA	HNRNPA1	GGGFGGNDNFGR*GGNFSGR@GGFGGSR	7.7588
SDMA	HNRNPA1	GGGFGGNDNFGR@GGNFSGR*GGFGGSR	7.7588
SDMA	HNRNPA1	GGGFGGNDNFGRGGNFSGR*GGFGGSR@	7.7588
SDMA	HNRNPA1	GGNFSGR@GGFGGSR	2.85212
SDMA	HNRNPA1	GR*SGSGNFGGGR@GGGFGGNDNFGR	5.59288
SDMA	HNRNPA3	MGR@GGNFGGGGGNFGR*GGNFGGR*GGYGGGGGGSR*	9.81339
SDMA	HNRNPA3	GGGSGNFMGR@GGNFGGGGGNFGR*GGNFGGRGGYGGGGGGSR@	4.93471
SDMA	HNRNPA3	QEMQSAGSQR@GR@GGGSGNFMGR*	3.11113
SDMA	HNRNPA3	QEMQSAGSQR@GRGGGSGNFMGR	6.52139
SDMA	HNRNPA3	GGGSGNFMGR*GGNFGGGGGNFGR@GGNFGGR*GGYGGGGGGSR*	4.93471
SDMA	HNRNPA3	GGGSGNFMGR*GGNFGGGGGNFGR@GGNFGGR*GGYGGGGGGSR	2.38272
SDMA	HNRNPA3	GGGSGNFM#GR@GGNFGGGGGNFGRGGNFGGR@GGYGGGGGGSR*	5.91746
SDMA	HNRNPA3	GGGSGNFMGR*GGNFGGGGGNFGR@GGNFGGR@GGYGGGGGGSR	4.93471
SDMA	HNRNPA3	MGR@GGNFGGGGGNFGR*GGNFGGR@GGYGGGGGGSR	9.81339
SDMA	HNRNPA3	GGGSGNFMGR@GGNFGGGGGNFGR@GGNFGGR*GGYGGGGGGSR	4.93471
SDMA	HNRNPA3	GGGSGNFMGR*GGNFGGGGGNFGR@GGNFGGRGGYGGGGGGSR@	4.93471
SDMA	HNRNPA3	GGNFGGGGGNFGR@GGNFGGR*GGYGGGGGGSR*	6.69451
SDMA	HNRNPA3	GGNFGGGGGNFGR@GGNFGGR@GGYGGGGGGSR*GSYGGGDGGYNGFGGDGGNYGGGPGYSSR	4.06751
SDMA	HNRNPA3	GGGSGNFM#GR@GGNFGGGGGNFGR@GGNFGGRGGYGGGGGGSR@	1.33159
SDMA	HNRNPA3	M#GR@GGNFGGGGGNFGR@GGNFGGRGGYGGGGGGSR*	6.96673
SDMA	HNRNPA3	GGGSGNFMGR*GGNFGGGGGNFGR@GGNFGGR	3.57885
SDMA	HNRNPA3	GGNFGGGGGNFGR@GGNFGGRGGYGGGGGGSR*	10.7675
SDMA	HNRNPA3	GGGSGNFMGR@GGNFGGGGGNFGR*	6.2801
SDMA	HNRNPA3	GGNFGGGGGNFGRGGNFGGR*GGYGGGGGGSR@	10.7675
SDMA	HNRNPA3	GGNFGGGGGNFGRGGNFGGR@GGYGGGGGGSR@	6.69451
SDMA	HNRNPA3	GGGSGNFMGR*GGNFGGGGGNFGRGGNFGGR@GGYGGGGGGSR@	4.93471
SDMA	HNRNPA3	GGGSGNFMGR*GGNFGGGGGNFGRGGNFGGR@	3.57885
SDMA	HNRNPA3	GGGSGNFMGR@GGNFGGGGGNFGR	3.11029
SDMA	HNRNPA3	GGNFGGGGGNFGR*GGNFGGR@GGYGGGGGGSR*	6.69451
SDMA	HNRNPA3	GR*GGGSGNFMGR@GGNFGGGGGNFGR*GGNFGGR*	8.49005
SDMA	HNRNPA3	GGNFGGGGGNFGR*GGNFGGR*GGYGGGGGGSR@	6.69451
SDMA	HNRNPA3	GGNFGGGGGNFGR*GGNFGGR@GGYGGGGGGSR	10.7675
SDMA	HNRNPA3	GGNFGGGGGNFGR@GGNFGGR*GGYGGGGGGSR	10.7675
SDMA	HNRNPA3	GGNFGGGGGNFGR*GGNFGGRGGYGGGGGGSR@	10.7675
SDMA	HNRNPA3	GR@GGGSGNFMGR*GGNFGGGGGNFGR@GGNFGGR*	4.15592
SDMA	HNRNPA3	GGNFGGGGGNFGR@GGNFGGR	8.01059
SDMA	HNRNPA3	GGNFGGR@GGYGGGGGGSR	6.39181
SDMA	HNRNPA3	GR*GGGSGNFMGR*GGNFGGGGGNFGR*GGNFGGR@GGYGGGGGGSR	5.0902
SDMA	HNRNPA3	GR*GGGSGNFMGR@GGNFGGGGGNFGR@GGNFGGRGGYGGGGGGSR@	4.59974
SDMA	HNRNPA3	GR*GGGSGNFMGR*GGNFGGGGGNFGR@GGNFGGR*GGYGGGGGGSR	5.0902
SDMA	HNRNPA3	GR*GGGSGNFMGR*GGNFGGGGGNFGR@GGNFGGR@GGYGGGGGGSR	10.4908
SDMA	HNRNPA3	GR*GGGSGNFMGR@GGNFGGGGGNFGR*GGNFGGR@GGYGGGGGGSR	10.4908
SDMA	HNRNPA3	GR*GGGSGNFMGR@GGNFGGGGGNFGR@GGNFGGR*	4.15592
SDMA	HNRNPA3	GR*GGGSGNFMGR@GGNFGGGGGNFGR@GGNFGGR@GGYGGGGGGSR	4.59974
SDMA	HNRNPA3	GR@GGGSGNFMGR*GGNFGGGGGNFGR*GGNFGGR@GGYGGGGGGSR	10.4908
SDMA	HNRNPA3	GR@GGGSGNFMGR*GGNFGGGGGNFGR@GGNFGGR@GGYGGGGGGSR	4.59974
SDMA	HNRNPA3	GR@GGGSGNFMGR@GGNFGGGGGNFGR*GGNFGGR*	4.15592
SDMA	HNRNPA3	GR*GGGSGNFMGR@GGNFGGGGGNFGRGGNFGGR@GGYGGGGGGSR@	4.59974
SDMA	HNRNPA3	GR@GGGSGNFMGR@GGNFGGGGGNFGR*GGNFGGR@GGYGGGGGGSR	4.59974
SDMA	HNRNPA3	GR@GGGSGNFMGR@GGNFGGGGGNFGR@GGNFGGRGGYGGGGGGSR*	4.59974
SDMA	HNRNPA3	GR*GGGSGNFMGR*GGNFGGGGGNFGR@GGNFGGR	8.73233
SDMA	HNRNPA3	GR*GGGSGNFMGR@GGNFGGGGGNFGR*GGNFGGR	8.73233
SDMA	HNRNPA3	GR*GGGSGNFMGR@GGNFGGGGGNFGR@GGNFGGR	8.49005
SDMA	HNRNPA3	GR@GGGSGNFM#GRGGNFGGGGGNFGR@GGNFGGR	6.38813
SDMA	HNRNPA3	GR@GGGSGNFMGR*GGNFGGGGGNFGR*GGN	8.85676
SDMA	HNRNPA3	GR@GGGSGNFMGR*GGNFGGGGGNFGR@GGNFGGR	8.49005
SDMA	HNRNPA3	GR@GGGSGNFMGR@GGNFGGGGGNFGR*	4.95071
SDMA	HNRNPA3	GR*GGGSGNFMGR*GGNFGGGGGNFGRGGNFGGR@GGYGGGGGGSR*	5.0902
SDMA	HNRNPA3	GR*GGGSGNFM#GR@GGNFGGGGGNFGRGGNFGGR@	3.40015
SDMA	HNRNPA3	GR*GGGSGNFMGR@GGNFGGGGGNFGR	5.45291
SDMA	HNRNPA3	GR@GGGSGNFM#GR*GGNFGGGGGNFGR	12.008
SDMA	HNRNPA3	GR@GGGSGNFMGR@GGNFGGGGGNFGR	3.99844
SDMA	HNRNPA3	GR@GGGSGNFM#GRGGNFGGGGGNFGR@GGNFGGR@GGYGGGGGGSR	5.65313
SDMA	HNRNPA3	GR@GGGSGNFM#GR	8.16333
SDMA	HNRNPD	AR*GR@GGDQQSGYGK	5.03212
SDMA	HNRNPD	AR@GR*GGDQQSGYGK	5.03212
SDMA	HNRNPD	AR@GR@GGDQQSGYGK	1.4523
SDMA	HNRNPD	GR@GGDQQSGYGK	4.50527
SDMA	HNRNPD	GGFAGR@AR@GR@GGGPSQNWNQGYSNYWNQGYGNY	5.58093
SDMA	HNRNPD	AR*GR@GGGPSQNWNQGYSNY	4.02331
SDMA	HNRNPD	AR@GR*GGGPSQNWNQGY	2.79778
SDMA	HNRNPD	AR@GR@GGGPSQNWNQGYSNYWNQGYGNY	4.63502
SDMA	HNRNPD	EQYQQQQQWGSR@GGFAGR	2.90757
SDMA	HNRNPDL	GGTR@GR@GR*GQGQNWNQGFNNYYDQGYGNYN	2.0259
SDMA	HNRNPDL	GGTR*GR@GR@GQGQNWNQGFNNYYDQGYGNYNSAY	7.00626
SDMA	HNRNPDL	GGTR@GR@GR@GQGQNWNQGFNNYYDQGYGNYNSAY	2.47928
SDMA	HNRNPDL	GR@GR@GQGQNWNQGFNNYYDQGYGNYNSAY	7.94416
SDMA	HNRNPH3	LLGQRPGPYDR*PIGGRGGYYGAGR@GSMYDR	5.38774
SDMA	HNRNPH3	PGPYDRPIGGRGGYYGAGR@GSMYDR*	5.25345
SDMA	HNRNPH3	YGAGR@GSYGGFDDYGGYNNYGYGNDGFDDR	2.39448
SDMA	HNRNPH3	PGPYDR@PIGGRGGYYGAGR*GSYGGFDDYGGYNNYGYGNDGFDDR	2.36153
SDMA	HNRNPH3	PGPYDR@PIGGR*GGYYGAGRGSYGGFDDYGGYNNYGYGNDGFDDR	2.36153
SDMA	HNRNPH3	LLGQRPGPYDRPIGGR*GGYYGAGR@GSYGGFDDYGGYNNYGYGNDGFDDR	3.50834
SDMA	HNRNPH3	PIGGR*GGYYGAGR@GSMYDR	4.26323
SDMA	HNRNPH3	YGAGR@GSMYDR	2.39376
SDMA	HNRNPK	RGPPPPPPGR*GGR@GGSR*	3.06695
SDMA	HNRNPK	RGPPPPPPGR@GGRGGSR@	3.06695
SDMA	HNRNPK	RGPPPPPPGRGGR*GGSR@	3.78912
SDMA	HNRNPK	GRPVGFPMR@GR	3.37303
SDMA	HNRNPK	RGPPPPPPGR*GGR*GGSR@	3.65939
SDMA	HNRNPK	RGPPPPPPGR@GGR@GGSR	3.06695
SDMA	HNRNPK	RGPPPPPPGR*GGR@GGSR	3.78912
SDMA	HNRNPK	RGPPPPPPGR@GGR*GGSR	3.78912
SDMA	HNRNPK	RGPPPPPPGRGGR@GGSR@	3.06695
SDMA	HNRNPR	GGYEDPYYGYDDGYAVR@GR@GGGR*GGR*	4.58328
SDMA	HNRNPR	GGYEDPYYGYDDGYAVR@GR*GGGR@	5.05286
SDMA	HNRNPR	GGYEDPYYGYDDGYAVR@GRGGGR@GGR@GAPPPPR@	1.71561
SDMA	HNRNPR	GGYEDPYYGYDDGYAVRGR@GGGR@GGR*GAPPPPR@	2.56961
SDMA	HNRNPR	GGYEDPYYGYDDGYAVRGR@GGGR@GGR@GAPPPPR@	1.71561
SDMA	HNRNPR	GR*GGGR@GGR@GAPPPPR	4.24219
SDMA	HNRNPR	GR@GAPPPR*GR@AGYSQR@GAPLGPPR	3.74038
SDMA	HNRNPR	GGYEDPYYGYDDGYAVR*GR@GGGR@GGR@	7.12631
SDMA	HNRNPR	GGYEDPYYGYDDGYAVR@GR@GGGR*GGR@	7.12631
SDMA	HNRNPR	GGYEDPYYGYDDGYAVR@GR@GGGR@GGR*	3.68802
SDMA	HNRNPR	GGYEDPYYGYDDGYAVR@GR@GGGR@GGR@GAPPPPR	1.71561
SDMA	HNRNPR	GGYEDPYYGYDDGYAVR@GR@GGGR*	5.05286
SDMA	HNRNPR	GGYEDPYYGYDDGYAVR@GR@GGGRGGR@GAPPPPR@	1.71561
SDMA	HNRNPR	GGYEDPYYGYDDGYAVR@GR*	9.04244
SDMA	HNRNPR	GR@GGGR@GGR@GAPPPPR	5.28958
SDMA	HNRNPR	GR@GGGR*GGR@GAPPPPR	4.24219
SDMA	HNRNPR	GR@GAPPPR@GR@AGYSQR@GAPLGPPR	5.78049
SDMA	HNRNPR	GR@GAPPPR*GR@AGY	2.77288
SDMA	HNRNPR	GR@GAPPPR@GR@AGY	6.35055
SDMA	HNRNPR	GR@GAPPPR@GR	3.99989
SDMA	HNRNPU	GR@GGFNMR*GGNFR	7.09598
SDMA	HNRNPU	GR@GGFNMR@GGNFR	1.85918
SDMA	HNRNPUL1	GGGGFR*GR@GGGGGFQR	6.88167
SDMA	HNRNPUL1	GR@GGGGGFQR	8.46772
SDMA	ILF3	PHNPGFGMGGPM#HNEVPPPPNLR@GR*	1.95011
SDMA	ILF3	PHNPGFGMGGPMHNEVPPPPNLR*GR@	7.31533
SDMA	ILF3	PHNPGFGMGGPMHNEVPPPPNLR@GR	2.72897
SDMA	ILF3	PHNPGFGMGGPMHNEVPPPPNLRGR@	5.71406
SDMA	ILF3	GR*GR@GFGGANHGGYMNAGAGYGSYGYGGN	5.47151
SDMA	ILF3	GR@GR*GFGGANHGGYMNAGAGYGSYGYGGN	5.47151
SDMA	ILF3	GR@GR@GFGGANHGGYMNAGAGYGSYGYGGNSATAGY	4.83891
SDMA	ILF3	GR@GFGGANHGGYMNAGAGYGSY	4.3462
SDMA	KHDRBS1	GR@GVPVR@GR	2.67646
SDMA	KHDRBS1	GR@GVGPPR*GALVR	3.07758
SDMA	KHDRBS1	GR@GVPVR*GR*	2.67646
SDMA	KHDRBS1	GR@GVGPPR	8.86804
SDMA	KHDRBS1	GR@GAAPPPPPVPR*GR@GVGPPR*	5.702
SDMA	KHDRBS1	GR@GAAPPPPPVPR@GR*GVGPPR*	5.702
SDMA	KHDRBS1	GR@GAAPPPPPVPR*	4.91657
SDMA	KHDRBS1	GR@GAAPPPPPVPR	3.41801
SDMA	KIAA1429	GR@GGLGPSWASANSGSGGSR	6.19047
SDMA	KIAA1429	GR@GGLGPSWASANSGSGGSR*GK	5.07531
SDMA	KIAA1429	GR*GR@GGFGQGIRPHDIFR	6.72369
SDMA	KIAA1429	GR@GR*GGFGQGIRPHDIFR	6.72369
SDMA	KIAA1429	GR@GR@GGFGQGIRPHDIFR	3.61003
SDMA	KIF1C	LQGLQGSGGR@GGGLR	2.60045
SDMA	KIF1C	LQGLQGSGGRGGGLR@	2.60045
SDMA	KLHL29	QEMQTPRTR@P	4.14674
SDMA	LSM14A	LNAETFGIPLR*PNR*GR@GGY	2.09686
SDMA	LSM14A	LNAETFGIPLR@PNR*GR*GGY	2.09686
SDMA	LSM14A	LNAETFGIPLRPNR@GR@GGY	2.09686
SDMA	LSM14A	GR@GGYR@GR@GGLGFR	3.23528
SDMA	LSM14A	GGR@GR*GGGR@GGTFTAPR@GF	6.71995
SDMA	LSM14A	GGR@GR@GGGR@GGTFTAPR*	9.41487
SDMA	LSM14A	GGR@GR@GGGR*GGTFTAPR	5.24351
SDMA	LSM14A	GGR@GR@GGGR@GGTFTAPR	4.09355
SDMA	LSM14A	GR@GGGR*GGTFTAPR	6.73155
SDMA	LSM14A	GR@GGGR@GGTFTAPR	5.43513
SDMA	LSM14A	GGTFTAPR@GF	9.51901
SDMA	LSM14A	LNAETFGIPLR*PNR@GR*GGY	2.09686
SDMA	LSM14A	LNAETFGIPLR@PNRGR@GGY	2.09686
SDMA	LSM14A	GGR*GR@GGGR@GGTFTAPR@GF	6.71995
SDMA	LSM4	GVFGGR*GR@GGIPGTGR*	4.68714
SDMA	LSM4	GVFGGR@GR*GGIPGTGR*	4.68714
SDMA	LSM4	GR@GGIPGTGR*GQPEK	1.31113
SDMA	LSM4	GR@GMGGAGR@GVFGGR	1.84842
SDMA	LSM4	GR*GMGGAGR@GVFGGR*	1.84842
SDMA	LSM4	GR@GMGGAGR*GVFGGR*	1.84842
SDMA	LSM4	GR@GMGGAGR*GVFGGR@G	3.44034
SDMA	MBD2	QAGR@GGGVCGR@GR*	4.8866
SDMA	MBD2	QAGR@GGGVCGR*	6.76719
SDMA	MBD2	GR@GR*GR@GR*PPSGGSGLGGDGGGCGGGGSGGGGAPR	8.21404
SDMA	MBD2	GR@GR@GR*GR*PPSGGSGLGGDGGGCGGGGSGGGGAPR	8.21404
SDMA	MBD2	GR@GR@GR@GRPPSGGSGLGGDGGGCGGGGSGGGGAPR	7.38419
SDMA	MBD2	GR*GR*GR@PPSGGSGLGGDGGGCGGGGSGGGGAPR	9.4927
SDMA	MBD2	GRGR@GR@GR@PPSGGSGLGGDGGGCGGGGSGGGGAPR	8.21404
SDMA	MBD2	GR@GR@GRPPSGGSGLGGDGGGCGGGGSGGGGAPR	9.4927
SDMA	MBD2	GR@GRGR@PPSGGSGLGGDGGGCGGGGSGGGGAPR	9.4927
SDMA	MBD2	GRGR@GR@PPSGGSGLGGDGGGCGGGGSGGGGAPR	9.36001
SDMA	MBD2	GR@GRPPSGGSGLGGDGGGCGGGGSGGGGAPR	7.03749
SDMA	MBD2	GRGR@PPSGGSGLGGDGGGCGGGGSGGGGAPR	5.82648
SDMA	MBD2	GR*GR@GR@GR*PPSGGSGLGGDGGGCGGGGSGGGGAPR	8.21404
SDMA	MBD2	GR*GR@GR*PPSGGSGLGGDGGGCGGGGSGGGGAPR	9.4927
SDMA	MBD2	GR@GRGR*PPSGGSGLGGDGGGCGGGGSGGGGAPR	2.26034
SDMA	METTL14	GGR@GGAHR*GGFPPR	4.89153
SDMA	NCL	GGGR@GGFGGR@GGGR*	6.01637
SDMA	NCL	GGR@GGFGGR@GR@GGFGGRGGFR@	5.58355
SDMA	NCL	GEGGFGGR*GGGR@GGFGGR	4.41968
SDMA	NCL	GEGGFGGR@GGGR@GGFGGR	7.05812
SDMA	NCL	GEGGFGGR*GGGR@GGFGGR*	7.05812
SDMA	NCL	GEGGFGGR@GGGR*GGFGGR@GGGR	9.86913
SDMA	NCL	GGGR@GGFGGR	9.52051
SDMA	NCL	GGGR@GGFGGR*	5.14747
SDMA	NCL	GGGR@GGFGGR@GGGR	6.6831
SDMA	NCL	GGR@GGFGGR@GR@GGFGGR	9.06106
SDMA	NCL	GGR@GGFGGR*GR*GGFGGR@	9.06106
SDMA	NCL	GGR@GGFGGR@GR*GGFGGR@GGFR	2.3857
SDMA	NCL	GGR@GGFGGR@GR@GGFGGR*	9.33863
SDMA	NCL	GGR@GGFGGR@GR@GGFGGR@GGFR	5.58355
SDMA	NCL	GR*GGFGGR@GGFR	11.3586
SDMA	NCL	GR@GGFGGR*GGFR	11.3586
SDMA	NCL	GR@GGFGGR@GGFR	6.09809
SDMA	NCL	GR@GGFGGR@GGFR*GGR	5.78586
SDMA	NCL	GGFGGR@GGFR	1.49238
SDMA	PAIP1	RAPGAGR@GR*	4.35008
SDMA	PLRG1	PGASDR@PQPTAM#NSIVMETGNTK	5.22321
SDMA	POLR3GL	GR@GQLTFNVEAVGIGK	2.29387
SDMA	POLR3GL	GGGR@GR@GR@GQLTFNVEAVGIGK	6.03374
SDMA	PPP1R10	GR*GGR@GGNEPPPPPPPFR	5.0754
SDMA	PPP1R10	GR@GGR*GGNEPPPPPPPFR	5.0754
SDMA	PPP1R10	GR@GGR@GGNEPPPPPPPFR	2.06056
SDMA	PRRC2A	GR@GR*GEYFAR*	5.47808
SDMA	PRRC2A	GR@GR*GEYFAR	6.00428
SDMA	PRRC2A	GR@GR@GEYFAR*	9.92213
SDMA	PRRC2A	GR@GR@GEYFAR	5.47808
SDMA	PRRC2A	GR@GFR*GTY	6.56452
SDMA	PRRC2C	ERDWFPDQGYR*GR*GR@GEYYSR@	4.33203
SDMA	PRRC2C	ERDWFPDQGYR@GR*GR@GEYYSR	9.39675
SDMA	PRRC2C	ERDWFPDQGYR@GR@GR@GEYYSR	4.33203
SDMA	PRRC2C	ERDWFPDQGYR@GR	1.73897
SDMA	PRRC2C	SYR@GSYGGR*GR@GGR@GHTR	3.00312
SDMA	PRRC2C	SYR@GSYGGR@GR@GGR@GH	1.74683
SDMA	PRRC2C	SYR*GSYGGR@GR@GGR	4.5684
SDMA	PRRC2C	ERDWFPDQGYRGR*GR@GEYYSR@	9.39675
SDMA	PRRC2C	ERDWFPDQGYRGR@GR*GEYYSR@	9.39675
SDMA	PRRC2C	GR@GR@GEYYSR@GR	2.28039
SDMA	PRRC2C	SYR@GSYGGR@GR@GGR*GHTR	3.00312
SDMA	PRRC2C	SYR@GSYGGR@GR@GGR	1.90183
SDMA	PRRC2C	SYR@GSYGGR@GRGGR@	1.90183
SDMA	PRRC2C	SYR@GSYGGR*	4.91866
SDMA	PRRC2C	SYR@GSYGGRGR@GGR@	1.90183
SDMA	RBM26	GILSSGR@GR@GIHSR	4.63745
SDMA	RBM26	GR@GAVHGR*	2.1889
SDMA	RBM27	GGR*GR@GSLNHMVVDHRPK	4.86826
SDMA	RBM27	GGR@GR*GSLNHMVVDHRPK	4.46583
SDMA	RBM27	GR@GSLNHMVVDHRPK	5.87018
SDMA	RBM3	GTR@GGGFGAHGRGR@	3.55831
SDMA	RBM3	SAR@GTRGGGFGAHGR@GR@SY	1.73145
SDMA	RBM3	GTR@GGGFGAHGR@GR	3.55831
SDMA	RBM3	GTR*GGGFGAHGR@GR*	3.55831
SDMA	RBM3	GTR*GGGFGAHGR@GR@SY	7.72168
SDMA	RBM3	GGGFGAHGR*GR@	3.92399
SDMA	RBM3	GGGFGAHGR@GR*	3.92399
SDMA	RBM3	GGGFGAHGR@GR@SY	4.33642
SDMA	RBM33	GR@GVAGPMGR@GR	1.32567
SDMA	RBM33	GR@GVAGPMGRGR@	1.32567
SDMA	REXO1	ENGYPFPHPER*PGGAIIFTAEEKR@PKDSSCR@	1.85039
SDMA	RRAD	GSGAGGSR@GGGQERER	3.06184
SDMA	RTEL1	VPGVGAACPAAGAGCTR*SGR@	2.20437
SDMA	SCEL	VNAR@M#NK	2.31118
SDMA	SERBP1	ANDITSQLEINFGDLGRPGR*GGR@	5.45872
SDMA	SERBP1	GEGGEFSVDR*PIIDRPIR@GR	4.97092
SDMA	SERBP1	ANDITSQLEINFGDLGR@PGR*GGR	5.45872
SDMA	SERBP1	SVDRPIIDRPIR*GR@	6.87641
SDMA	SERBP1	RPIIDRPIR@GR*	4.91193
SDMA	SERBP1	GEGGEFSVDRPIIDRPIR@GR	8.53702
SDMA	SERBP1	GEGGEFSVDRPIIDRPIRGR@	8.53702
SDMA	SERBP1	GR@GMGR@GDGFDSR*GK	4.07373
SDMA	SERBP1	GR*GMGR@GDGFDSR	6.64004
SDMA	SERBP1	GR@GMGR*GDGFDSR	5.14264
SDMA	SERBP1	GR@GM#GR@GDGFDSR	8.21883
SDMA	SERBP1	GR@GDGFDSR	2.39371
SDMA	SERBP1	ANDITSQLEINFGDLGRPGR@GGR*	5.45872
SDMA	SERBP1	ANDITSQLEINFGDLGRPGR@GGR	3.94797
SDMA	SERBP1	GEGGEFSVDRPIIDR*PIR@GR	5.59083
SDMA	SERBP1	GEGGEFSVDRPIIDR@PIR*GR	5.59083
SDMA	SERBP1	SVDRPIIDR*PIRGR@	6.87641
SDMA	SERBP1	GEGGEFSVDRPIIDR@PIRGR	8.53702
SDMA	SERBP1	GGR*GR@GMGR@GDGFDSR	9.51132
SDMA	SERBP1	GGR*GR@GMGR*GDGFDSR	6.65677
SDMA	SERBP1	GGR@GR*GM#GR@GDGFDSR	4.11409
SDMA	SERBP1	GGR@GR*GMGR*GDGFDSR	7.06931
SDMA	SERBP1	GGR@GR@GMGR*GDGFDSR	9.51132
SDMA	SERBP1	GGR*GR@GMGR	5.46576
SDMA	SERBP1	ANDITSQLEINFGDLGR*PGR@GGR	5.45872
SDMA	SFPQ	R*GGGGGR@GGLHDFR	12.1134
SDMA	SFPQ	R@GGGGGR*GGLHDFR	11.2396
SDMA	SFPQ	R@GGGGGR@GGLHDFR	2.60255
SDMA	SFPQ	GGGGGR@GGLHDFR	8.98605
SDMA	SIPA1L2	SNDLVLSCPYFR@NETGGEGDRR*IALSR*ANSSSFSSGE	3.54291
SDMA	SND1	GNR*EVLPSTR@LGTLSPAFSTR	3.89744
SDMA	SRRT	GAGR@GNYDAFR*GQGGYPGKPR	8.24954
SDMA	SSPO	ADSTWAVHLTPGDR*CPQPGHCQR@	2.2573
SDMA	STRBP	GR@GR@GTLTR	8.31884
SDMA	SUPT5H	GGFGSPGGGSGGMSR@GR@GR	2.60261
SDMA	SYNCRIP	GAR@GGR@GGNVGGK	4.75267
SDMA	SYNCRIP	NQM#YDDYYYYGPPHMPPPTR@GR*GR@GGR	3.7783
SDMA	SYNCRIP	NQMYDDYYYYGPPHMPPPTR*GR@GR@GGR	3.43052
SDMA	SYNCRIP	NQM#YDDYYYYGPPHMPPPTR*GR@GRGGR@	3.7783
SDMA	SYNCRIP	NQM#YDDYYYYGPPHMPPPTR@GR*GRGGR@	3.7783
SDMA	SYNCRIP	NQM#YDDYYYYGPPHM#PPPTR@GR@GRGGR	5.75351
SDMA	SYNCRIP	GGYEDPYYGYEDFQVGAR*GR@GGR@GAR*	6.68876
SDMA	SYNCRIP	GGYEDPYYGYEDFQVGAR@GR*GGR@GAR@	6.04947
SDMA	SYNCRIP	GGYEDPYYGYEDFQVGAR*GR*GGR@	6.25977
SDMA	SYNCRIP	GGYEDPYYGYEDFQVGAR@GR@GGRGAR@	4.61091
SDMA	SYNCRIP	GGYEDPYYGYEDFQVGARGR@GGR@GAR@	4.61091
SDMA	SYNCRIP	GAAPSR@GR@GAAPPR*GR@AGY	3.77258
SDMA	SYNCRIP	GAAPSR@GR@GAAPPR@GR*	2.29288
SDMA	SYNCRIP	GR@AGYSQR*GGPGSAR*	2.9834
SDMA	SYNCRIP	NQM#YDDYYYYGPPHMPPPTR@GR@GR*GGR	2.69713
SDMA	SYNCRIP	NQM#YDDYYYYGPPHMPPPTR@GR@GR@GGR	6.68372
SDMA	SYNCRIP	NQMYDDYYYYGPPHM#PPPTR@GR@GRGGR*	3.7783
SDMA	SYNCRIP	NQM#YDDYYYYGPPHMPPPTR@GR@GRGGR@	6.68372
SDMA	SYNCRIP	NQM#YDDYYYYGPPHMPPPTR*GR@	4.78094
SDMA	SYNCRIP	NQM#YDDYYYYGPPHM#PPPTR@GR*	5.49775
SDMA	SYNCRIP	NQM#YDDYYYYGPPHMPPPTR@GRGR@GGR@	6.68372
SDMA	SYNCRIP	NQM#YDDYYYYGPPHMPPPTRGR@GR@GGR@	6.68372
SDMA	SYNCRIP	GGYEDPYYGYEDFQVGAR*GR*GGR@GAR@	4.61091
SDMA	SYNCRIP	GGYEDPYYGYEDFQVGAR*GR@GGR@GAR@	6.04947
SDMA	SYNCRIP	GGYEDPYYGYEDFQVGAR@GR@GGR*GAR*	6.68876
SDMA	SYNCRIP	GGYEDPYYGYEDFQVGAR@GR@GGR*GAR@	5.39204
SDMA	SYNCRIP	GGYEDPYYGYEDFQVGAR@GR@GGR@GAR*	6.04947
SDMA	SYNCRIP	GGYEDPYYGYEDFQVGAR*GR@GGR*	6.25977
SDMA	SYNCRIP	GGYEDPYYGYEDFQVGAR*GR@GGR@GAR	8.68443
SDMA	SYNCRIP	GGYEDPYYGYEDFQVGAR@GR*GGR*	6.25977
SDMA	SYNCRIP	GGYEDPYYGYEDFQVGAR@GR@GGR*	6.84861
SDMA	SYNCRIP	GGYEDPYYGYEDFQVGAR@GR@GGR@GA	1.40959
SDMA	SYNCRIP	GGYEDPYYGYEDFQVGAR@GR@GGR	6.25977
SDMA	SYNCRIP	GGYEDPYYGYEDFQVGAR@GRGGR@	6.25977
SDMA	SYNCRIP	GAR@GAAPSR@GR@GAAPPR	8.79034
SDMA	SYNCRIP	GAAPSR@GR@GAAPPR	9.21364
SDMA	SYNCRIP	GAR@GGAQQQR@GR@GQGK	2.14216
SDMA	TAF15	GYGGSQGGGR*GR@GGYDK	1.4615
SDMA	TAF15	GYGGSQGGGR@GR*GGYDK	1.4615
SDMA	TDRKH	ASATVAYILYR@R@YR*ESR	2.77805
SDMA	THRAP3	AR*GR@GWGR*GNYSGNNNNNSNNDFQK	4.61076
SDMA	THRAP3	GR*GR@GAFPR	2.63785
SDMA	THRAP3	GR@GR@GAFPR	7.75015
SDMA	THRAP3	GR@GR@GAFPR*	9.60186
SDMA	THRAP3	GFYPWGQYNRGGYGNYR@	6.16274
SDMA	THRAP3	GFYPWGQYNR@GGYGNYR	6.16274
SDMA	THRAP3	AR*GR@GWGR@GNYSGNNNNNSNNDFQK	7.19729
SDMA	THRAP3	AR@GR*GWGR@GNYSGNNNNNSNNDFQK	7.19729
SDMA	THRAP3	AR@GR@GWGR*GNYSGNNNNNSNNDFQK	7.19729
SDMA	THRAP3	AR@GR@GWGR@GNYSGNNNNNSNNDFQK	6.00236
SDMA	THRAP3	GR*GWGR@GNYSGNNNNNSNNDFQK	9.24778
SDMA	THRAP3	GR@GWGR*GNYSGNNNNNSNNDFQK	9.24778
SDMA	THRAP3	GR@GWGR@GNYSGNNNNNSNNDFQK	12.0264
SDMA	THRAP3	GR@GNYSGNNNNNSNNDFQK	6.26414
SDMA	THRAP3	EGEGSDKWVSR@GR@GR*	4.96761
SDMA	THRAP3	GR@GR*GAFPR	2.63785
SDMA	TPR	QR*GVSHAMGGR@GGINR	8.86153
SDMA	UBAP2L	SGGPSGR@GTER*	9.51069
SDMA	UBAP2L	SGGPSGR@GTER@GR	3.16903
SDMA	ZC3H4	GR@GR@GSM#GGDHPEDEEDFYEEEMDYGESEEPM#GDDDYDEYSK	8.4876
SDMA	ZNF219	RYSNGPAVSAGSLGMGAVSWSESR@AGER@	7.36479
SDMA	ZNF326	NYDAFGGPSTGR*GR@GRGHM#GDFGSIHR@PGIVVDYQNK	1.76746
SDMA	ZNF326	NYDAFGGPSTGR@GR@GRGHM#GDFGSIHR@PGIVVDYQNK	1.43455
SDMA	ZNF326	NYDAFGGPSTGR@GR@GR	2.94217
SDMA	ZNF326	NYDAFGGPSTGR@GR@GR*	1.79389
SDMA	ZNF326	GR@GR@GHMGDFGSIHRPGIVVDYQNK	2.23182

## Sheet: MMA
Data File 1. MMA Up. Arginine Methylation Changes by Type I PRMTi (GSK3368712)
	Donor 1	Donor 2	Donor 3	Donor 4		Common
	ADAMTS20	ADAMTS20	ADAMTS20	AAMDC		ADAMTS20
	ADAR	ADCY4	ADAR	ADAMTS20		ALOX15B
	AGTR1	ADGB	AKAP8L	ADAR		ALYREF
	AHDC1	AGTR1	ALOX15B	ADCY4		ANKRD54
	AKT1S1	AHDC1	ALYREF	AGTR1		API5
	ALOX15B	AKAP8L	AMER2	AKAP8L		AQP9
	ALYREF	ALOX15B	ANKRD54	AKT1S1		ARHGAP27
	ANKRD54	ALYREF	API5	ALOX15B		ARHGEF35
	API5	AMER2	AQP9	ALYREF		ATF7IP
	AQP9	ANKRD54	ARHGAP27	ANKRD54		ATXN2L
	ARHGAP27	API5	ARHGEF35	API5		AVEN
	ARHGEF35	AQP9	ARSK	APOBEC3B		BCLAF1
	ASXL2	ARHGAP27	ASXL2	AQP9		BIN3
	ATF7IP	ARHGEF17	ATF7IP	ARHGAP27		BIRC6
	ATXN2L	ARHGEF35	ATP1A3	ARHGEF35		BRD9
	AVEN	ARID1B	ATXN2L	ASH1L		BTF3
	B2M	ARSK	AVEN	ATF7IP		C20orf194
	BCLAF1	ASXL2	BCLAF1	ATXN2L		C2CD4D
	BIN3	ATF7IP	BCOR	AVEN		CACNA1H
	BIRC6	ATXN2L	BIN3	AVL9		CACNA1S
	BPTF	AVEN	BIRC6	B2M		CAPRIN1
	BRD9	AVL9	BRD9	BAG4		CCDC9
	BTF3	B2M	BTF3	BCL11B		CDK9
	C20orf194	BCLAF1	C20orf194	BCLAF1		CECR1
	C2CD4D	BCOR	C2CD4D	BCOR		CFAP43
	CACNA1H	BIN3	CACNA1H	BIN3		CFAP61
	CACNA1S	BIRC6	CACNA1S	BIRC6		CHD2
	CAPRIN1	BRD9	CAPRIN1	BPTF		CHTOP
	CCDC9	BTF3	CCDC69	BRD9		CIRBP
	CDK9	C20orf194	CCDC9	BTF3		CKMT1A
	CECR1	C2CD4D	CDK9	C15orf27		CNBP
	CELSR3	CACNA1H	CECR1	C20orf194		COIL
	CFAP43	CACNA1S	CFAP43	C2CD4D		COL24A1
	CFAP61	CAPRIN1	CFAP61	CACNA1H		COL27A1
	CHD2	CCDC69	CFD	CACNA1S		CPSF6
	CHMP2B	CCDC9	CHD2	CAPRIN1		CRTC3
	CHTOP	CDK9	CHMP2B	CARD6		CYP27C1
	CIRBP	CECR1	CHTF8	CCDC69		DDX5
	CITED4	CFAP43	CHTOP	CCDC9		DHX36
	CKMT1A	CFAP61	CIRBP	CD3EAP		DHX9
	CNBP	CFD	CITED4	CDC42EP1		DONSON
	COIL	CHD2	CKMT1A	CDK9		EIF4ENIF1
	COL14A1	CHMP2B	CNBP	CECR1		EIF4H
	COL24A1	CHTF8	COIL	CFAP43		EP300
	COL27A1	CHTOP	COL14A1	CFAP61		EWSR1
	CPSF6	CIRBP	COL24A1	CFD		FAM117A
	CRTC3	CKMT1A	COL27A1	CHD2		FAM120A
	CYP27C1	CNBP	COL4A3	CHD7		FAM90A20P
	DDX5	COIL	CPSF6	CHTF8		FAM98A
	DHX36	COL14A1	CRAT	CHTOP		FAM98B
	DHX9	COL24A1	CRTC3	CIC		FBL
	DOCK9	COL27A1	CYP27C1	CIRBP		FBLL1
	DONSON	COL4A3	DDX5	CKMT1A		FBXO7
	DUOX2	CPSF6	DDX60	CNBP		FIGN
	EIF4ENIF1	CRTC3	DHX36	CNOT4		FLG
	EIF4G1	CYP27C1	DHX9	COIL		FUBP1
	EIF4H	DAZAP1	DOCK9	COL24A1		FUS
	EP300	DDX43	DONSON	COL27A1		G3BP1
	EWSR1	DDX5	DUOX2	COL4A3		GAR1
	FAM104A	DDX60	EIF4ENIF1	CPSF6		GCSH
	FAM117A	DHX36	EIF4H	CRAT		GIGYF1
	FAM120A	DHX9	EP300	CRTC3		GIGYF2
	FAM25D	DIP2B	EWSR1	CSTF2T		GNAO1
	FAM90A20P	DISC1	FAM117A	CYP27C1		GNN
	FAM98A	DONSON	FAM120A	DDX5		HAPLN4
	FAM98B	DUOX2	FAM25D	DDX60		HEBP1
	FBL	EIF4ENIF1	FAM90A20P	DHX36		HLA-H
	FBLL1	EIF4G1	FAM98A	DHX9		HMHA1
	FBXO7	EIF4H	FAM98B	DIAPH3		HNRNPA0
	FIGN	EP300	FBL	DOCK9		HNRNPA1
	FLG	EWSR1	FBLL1	DONSON		HNRNPA1L2
	FUBP1	FAM104A	FBXO7	DUSP27		HNRNPA2B1
	FUS	FAM117A	FIGN	EGR2		HNRNPA3
	G3BP1	FAM120A	FLG	EIF4ENIF1		HNRNPAB
	GAR1	FAM25D	FUBP1	EIF4G1		HNRNPD
	GCSH	FAM90A20P	FUS	EIF4H		HNRNPDL
	GIGYF1	FAM98A	G3BP1	ELAVL1		HNRNPH3
	GIGYF2	FAM98B	GAR1	EP300		HNRNPK
	GNAO1	FBL	GATAD2B	EWSR1		HNRNPR
	GNN	FBLL1	GCSH	FAM117A		HNRNPU
	HAPLN4	FBXO7	GIGYF1	FAM120A		HNRNPUL1
	HEBP1	FGF21	GIGYF2	FAM21A		ILF2
	HLA-H	FIGN	GIMAP8	FAM90A20P		ILF3
	HMHA1	FLG	GNAO1	FAM98A		INPP5E
	HNRNPA0	FUBP1	GNN	FAM98B		ITGA11
	HNRNPA1	FUS	GPBP1L1	FBL		KCMF1
	HNRNPA1L2	G3BP1	HAPLN4	FBLL1		KCNC4
	HNRNPA2B1	GAR1	HCFC1	FBXO7		KCNT1
	HNRNPA3	GCSH	HEBP1	FGF21		KHDRBS1
	HNRNPAB	GIGYF1	HLA-H	FIGN		KIAA1429
	HNRNPD	GIGYF2	HMHA1	FLG		KIAA1522
	HNRNPDL	GIMAP8	HNRNPA0	FUBP1		KIF1C
	HNRNPH1	GNAO1	HNRNPA1	FUS		KLK9
	HNRNPH3	GNN	HNRNPA1L2	G3BP1		KMT2B
	HNRNPK	HAPLN4	HNRNPA2B1	GAR1		KRT2
	HNRNPR	HCFC1	HNRNPA3	GATAD2B		KRT76
	HNRNPU	HEBP1	HNRNPAB	GCSH		KRT77
	HNRNPUL1	HEPHL1	HNRNPD	GIGYF1		LINC00473
	IGHG4	HIST1H3A	HNRNPDL	GIGYF2		LMO7
	ILF2	HLA-H	HNRNPH3	GIMAP8		LRRN3
	ILF3	HMHA1	HNRNPK	GLP1R		LSM14A
	INPP5E	HNRNPA0	HNRNPL	GMIP		LSM4
	ITFG3	HNRNPA1	HNRNPR	GNAO1		LSR
	ITGA11	HNRNPA1L2	HNRNPU	GNN		LYST
	ITSN2	HNRNPA2B1	HNRNPUL1	GPBP1L1		MARK3
	KCMF1	HNRNPA3	HNRNPUL2	GRAMD1A		MAST2
	KCNC4	HNRNPAB	ILF2	GRIN2B		MBD2
	KCNT1	HNRNPD	ILF3	HAPLN4		MED6
	KHDRBS1	HNRNPDL	INHBC	HCAR1		MRE11A
	KIAA1429	HNRNPH1	INPP5E	HCFC1		MUC16
	KIAA1522	HNRNPH3	ITGA11	HEBP1		NAF1
	KIF1C	HNRNPK	KCMF1	HLA-H		NCL
	KLK9	HNRNPL	KCNC4	HMHA1		NFATC2IP
	KMT2B	HNRNPR	KCNT1	HNRNPA0		NFIX
	KRT2	HNRNPU	KHDRBS1	HNRNPA1		NPAS4
	KRT76	HNRNPUL1	KIAA1429	HNRNPA1L2		NRXN1
	KRT77	ILF2	KIAA1522	HNRNPA2B1		NUFIP2
	KRTAP19-3	ILF3	KIF1C	HNRNPA3		NUMBL
	KRTAP20-2	INPP5E	KLK9	HNRNPAB		OR2T1
	LAMB1	ITGA11	KMT2B	HNRNPD		OSBPL10
	LINC00473	ITK	KRT2	HNRNPDL		OTUD4
	LMO7	ITSN2	KRT76	HNRNPH1		PABPN1
	LPCAT2	KCMF1	KRT77	HNRNPH3		PALM
	LRRN3	KCNC4	LENG1	HNRNPK		PDK2
	LSG1	KCNT1	LINC00473	HNRNPL		PELI1
	LSM14A	KHDRBS1	LMO7	HNRNPM		PHLPP1
	LSM4	KIAA0355	LRRN3	HNRNPR		PIK3C2B
	LSR	KIAA0930	LSM14A	HNRNPU		POLR2A
	LYST	KIAA1429	LSM14B	HNRNPUL1		POLR3GL
	MARK3	KIAA1522	LSM4	HNRNPUL2		PPP1R10
	MAST2	KIF1C	LSR	HSPA9		PRKDC
	MBD2	KLF13	LYST	ILF2		PROX1
	MED6	KLK9	MARK3	ILF3		PRR3
	MRE11A	KMT2B	MAST2	INPP5E		PRRC2A
	MUC16	KRI1	MBD2	ITGA11		PRRC2C
	NAF1	KRT2	MED15	ITSN2		PRTFDC1
	NCL	KRT76	MED6	JKAMP		PTPN22
	NFATC2IP	KRT77	MRE11A	KCMF1		RBFOX2
	NFIX	KRTAP20-2	MUC16	KCNC4		RBM26
	NPAS4	LENG1	MYPN	KCNT1		RBM3
	NRXN1	LINC00473	MYT1L	KHDRBS1		RBM33
	NUFIP2	LMO7	NA	KHSRP		RBMX
	NUMBL	LRRN3	NAF1	KIAA1429		RBMXL1
	OR2T1	LSM14A	NCL	KIAA1522		RBMXL2
	OSBPL10	LSM4	NFATC2IP	KIAA2018		RPL3
	OTUD4	LSR	NFIX	KIF1C		RPS2
	PABPN1	LYST	NPAS4	KLK9		RTL1
	PALM	MARK3	NRXN1	KMT2B		SAFB
	PAX3	MAST2	NUFIP2	KMT2C		SAFB2
	PDE4B	MATR3	NUMBL	KRI1		SBF2
	PDK2	MBD2	OR2T1	KRT1		SCAF11
	PDS5B	MED6	OSBPL10	KRT2		SCRT2
	PELI1	MRE11A	OTUD4	KRT76		SEC24D
	PHLPP1	MTCL1	PABPN1	KRT77		SERBP1
	PIK3C2B	MUC16	PALM	KRTAP19-3		SFPQ
	PKHD1L1	MYO1D	PDK2	KRTAP20-2		SHROOM3
	POLR2A	MYPN	PELI1	LENG1		SLC14A2
	POLR3GL	NAF1	PHLPP1	LINC00473		SLC25A6
	POM121	NCL	PIK3C2B	LMO7		SLC35A2
	PPP1R10	NCOR2	POLR2A	LRRN3		SLC45A3
	PRKDC	NFATC2IP	POLR3GL	LSM14A		SMG1
	PROX1	NFIX	PPEF2	LSM4		SNRPF
	PRR3	NPAS4	PPP1R10	LSR		SON
	PRRC2A	NRXN1	PRDM2	LYST		SRRT
	PRRC2C	NUFIP2	PRKDC	MACROD1		SRSF9
	PRTFDC1	NUMBL	PROX1	MAP7D2		ST5
	PTPN22	OR2T1	PRR3	MARK3		STRBP
	RBFOX2	OSBPL10	PRRC2A	MAST2		SUN3
	RBM26	OTUD4	PRRC2C	MAVS		SUPT5H
	RBM3	PABPN1	PRTFDC1	MBD2		SYNCRIP
	RBM33	PALM	PTPN22	MCM4		TAF15
	RBMX	PAPD7	RASSF1	MED15		TAF4
	RBMXL1	PAX3	RBFOX2	MED6		THBS1
	RBMXL2	PDK2	RBM26	MRE11A		THRAP3
	RPL3	PELI1	RBM3	MRPL22		TIMELESS
	RPS2	PHLPP1	RBM33	MSN		TNFSF15
	RTL1	PIK3C2B	RBMX	MTCL1		TPR
	SAFB	PKHD1L1	RBMXL1	MUC16		TRIP6
	SAFB2	PML	RBMXL2	NA		TRO
	SBF2	POLR2A	RCC2	NAF1		TSC1
	SCAF11	POLR3GL	RPL3	NAV1		TXLNG
	SCRT2	PPP1R10	RPS2	NCL		UBAP2L
	SEC24D	PRDM2	RTL1	NCOA6		VPS13D
	SERBP1	PRKDC	SAFB	NCOR1		VSIG4
	SFPQ	PROX1	SAFB2	NCOR2		VWDE
	SHROOM3	PRR3	SBF2	NFATC2IP		WAS
	SLC14A2	PRRC2A	SCAF11	NFIX		WDR33
	SLC25A6	PRRC2B	SCRT2	NPAS4		XYLT1
	SLC35A2	PRRC2C	SEC14L1	NRXN1		YBX1
	SLC45A3	PRSS16	SEC24D	NUFIP2		ZC3H13
	SMG1	PRTFDC1	SERBP1	NUMBL		ZFPM1
	SMG6	PSD4	SFPQ	NYX		ZNF142
	SMG7	PTPN22	SHROOM3	OPRM1		ZNF207
	SNRPF	PTPRB	SLC14A2	OR2T1		ZNF326
	SON	RASSF1	SLC25A6	OSBPL10		ZNF350
	SPATS2	RBFOX2	SLC35A2	OTUD4		ZNF568
	SRRT	RBM26	SLC45A3	PABPC1		ZNF784
	SRSF9	RBM3	SMG1	PABPC3		ZSCAN5D
	ST5	RBM33	SNRPF	PABPC4
	STARD8	RBMX	SON	PABPN1
	STRBP	RBMXL1	SRRT	PALM
	SUN3	RBMXL2	SRSF9	PATL1
	SUPT5H	RCC2	ST5	PAX3
	SYNCRIP	RPL3	STAU1	PDK2
	TAF15	RPS2	STRBP	PDS5B
	TAF4	RSBN1	SUN3	PELI1
	TBC1D2	RTL1	SUPT5H	PHLPP1
	THBS1	SAFB	SYN3	PIK3C2B
	THRAP3	SAFB2	SYNCRIP	PKHD1L1
	TIMELESS	SBF2	TAF15	PLCB4
	TNFSF15	SCAF11	TAF4	POLR2A
	TPR	SCRT2	TCAF2	POLR3GL
	TRIP6	SEC24D	THBS1	PPP1R10
	TRO	SERBP1	THRAP3	PPP1R13L
	TSC1	SFPQ	TIMELESS	PPP1R16A
	TTYH1	SHROOM3	TMEM214	PPP1R3E
	TXLNG	SLC14A2	TNFSF15	PRDM2
	UBAP2L	SLC25A6	TNRC6B	PRKDC
	VPS13D	SLC35A2	TPR	PRMT2
	VSIG4	SLC45A3	TRIP6	PRMT7
	VWDE	SMG1	TRO	PROX1
	WAS	SMG6	TSC1	PRR3
	WDR24	SNRPF	TWF1	PRRC2A
	WDR33	SON	TXLNG	PRRC2C
	WNK2	SPATS2	UBAP2L	PRSS16
	XRN1	SRRM2	VPS13D	PRTFDC1
	XYLT1	SRRT	VSIG4	PTPN22
	YBX1	SRSF9	VWDE	RANBP2
	YLPM1	ST5	WAS	RASSF1
	ZC3H13	STARD8	WDR24	RB1
	ZFPM1	STAU1	WDR33	RBBP6
	ZNF142	STRBP	WNK2	RBFOX2
	ZNF207	SUN3	XYLT1	RBM26
	ZNF326	SUPT5H	YBX1	RBM3
	ZNF350	SYN3	ZAK	RBM33
	ZNF568	SYNCRIP	ZC3H13	RBMX
	ZNF784	TAF15	ZFPM1	RBMXL1
	ZSCAN5D	TAF4	ZNF142	RBMXL2
		TBC1D2	ZNF207	RCC2
		TCAF2	ZNF280D	RHOA
		THBS1	ZNF326	RNASEH1
		THRAP3	ZNF350	RPIA
		TIMELESS	ZNF416	RPL3
		TNFSF15	ZNF568	RPS2
		TNRC6B	ZNF784	RTL1
		TPR	ZSCAN5D	SAFB
		TRIP6		SAFB2
		TRO		SBF2
		TSC1		SCAF11
		TWF1		SCRT2
		TXLNG		SEC24D
		UBAP2		SERBP1
		UBAP2L		SETD1B
		USP51		SF3B2
		VPS13D		SFPQ
		VSIG4		SH2B1
		VWDE		SHROOM3
		WAS		SIRPA
		WDR33		SLC14A2
		XYLT1		SLC25A6
		YBX1		SLC30A6
		YLPM1		SLC35A2
		ZC3H12D		SLC45A3
		ZC3H13		SLTM
		ZC3HAV1		SMARCD1
		ZFPM1		SMG1
		ZMIZ2		SMG6
		ZNF142		SNRPA
		ZNF207		SNRPF
		ZNF302		SON
		ZNF326		SP8
		ZNF350		SRRM2
		ZNF568		SRRT
		ZNF784		SRSF9
		ZSCAN5D		ST5
				STARD8
				STAU1
				STRBP
				SUN3
				SUPT5H
				SVIL
				SYN2
				SYN3
				SYNCRIP
				SYT15
				TAF15
				TAF4
				TBC1D2
				TCAF2
				TFEB
				THBS1
				THRAP3
				TIMELESS
				TNFSF15
				TNRC6B
				TOE1
				TPR
				TPRA1
				TRIM33
				TRIP6
				TRMT61A
				TRO
				TSC1
				TTC31
				TTN
				TWF1
				TXLNG
				UBAP2L
				VPS13D
				VSIG4
				VWDE
				WAS
				WASL
				WBP11
				WDR24
				WDR33
				WDTC1
				WIPF1
				XYLT1
				YBX1
				YLPM1
				ZC3H12D
				ZC3H13
				ZDHHC5
				ZFPM1
				ZMIZ2
				ZNF142
				ZNF207
				ZNF326
				ZNF350
				ZNF568
				ZNF598
				ZNF638
				ZNF784
				ZSCAN5D

## Sheet: ADMA
Data File 1. ADMA Up. Arginine Methylation Changes by Type I PRMTi (GSK3368712)
	Donor 1	Donor 2	Donor 3	Donor 4		Common
	ACIN1	ACIN1	ACIN1	ACIN1		ACIN1
	AKAP3	AKAP3	AKAP3	AKAP3		AKAP3
	AKNA	AKNA	AKNA	AKNA		AKNA
	ALYREF	ALYREF	ALYREF	ALYREF		ALYREF
	AMBRA1	AMBRA1	AMBRA1	AMBRA1		AMBRA1
	ANGEL2	ANGEL2	ANGEL2	ANGEL2		ANGEL2
	API5	APCDD1L	BCL9L	BCL9L		BCL9L
	BCL9L	API5	BCLAF1	C7orf55		CAPRIN1
	BCLAF1	BCL9L	C7orf55	CAPRIN1		CHTOP
	CAPRIN1	BCLAF1	CAPRIN1	CHTF8		CIRBP
	CHTOP	BOC	CHTF8	CHTOP		CMPK2
	CIRBP	C16orf71	CHTOP	CIRBP		DDX5
	CMPK2	CAPRIN1	CIRBP	CMPK2		DHX9
	DDX5	CHTF8	CMPK2	CNBP		DIDO1
	DHX9	CHTOP	CNBP	CNKSR2		EIF4H
	DIDO1	CIRBP	CNKSR2	CNTNAP3		EWSR1
	EIF4H	CMPK2	CNTNAP3	COL1A2		FBXO44
	ETFDH	CNBP	COL5A3	COL5A3		FOXRED1
	EWSR1	CNKSR2	COQ10B	COQ10B		FPGS
	FBL	CNOT4	DDX5	DDX5		FRMPD1
	FBXO44	CNTNAP3	DHX9	DHX9		FUS
	FOXRED1	COL5A3	DIDO1	DIDO1		G3BP1
	FPGS	COQ10B	EIF4H	EIF4H		GATAD2A
	FRMPD1	CSTF2T	ENTPD7	ENTPD7		HNRNPA0
	FUS	DDX17	ERCC6L2	ERCC6L2		HNRNPA1
	G3BP1	DDX5	EWSR1	EWSR1		HNRNPAB
	GATAD2A	DHX9	FBXO44	FAM195A		HNRNPH3
	GIPC1	DIDO1	FOXRED1	FBXO44		HNRNPU
	HNRNPA0	EIF4H	FPGS	FMNL1		HNRNPUL1
	HNRNPA1	ENTPD7	FRMPD1	FOXRED1		KHDRBS1
	HNRNPAB	ERCC6L2	FUS	FPGS		KIAA1429
	HNRNPH3	EWSR1	FXR2	FRMPD1		KIF1C
	HNRNPU	FAM98B	G3BP1	FUS		LIX1L
	HNRNPUL1	FBXO44	GATAD2A	G3BP1		LSG1
	ILF2	FKBP15	GIPC1	GALT		LSM14A
	KHDRBS1	FMNL1	GLB1	GATAD2A		PABPN1
	KIAA1429	FOXRED1	GMIP	GVINP1		PCED1B
	KIF1C	FPGS	GVINP1	HNRNPA0		PML
	LIX1L	FRMPD1	HNRNPA0	HNRNPA1		PNN
	LSG1	FUS	HNRNPA1	HNRNPAB		RBM27
	LSM14A	FXR2	HNRNPAB	HNRNPH3		RBM3
	PABPN1	G3BP1	HNRNPH3	HNRNPU		RBM33
	PCED1B	GATAD2A	HNRNPU	HNRNPUL1		RBM47
	PCF11	GIPC1	HNRNPUL1	ILF2		SFPQ
	PML	GMIP	KHDRBS1	KHDRBS1		TAF6L
	PNN	HIF3A	KIAA1429	KIAA1429		CHTF8
	PRRC2C	HNRNPA0	KIF1C	KIF1C		CNTNAP3
	RBM27	HNRNPA1	KRT5	KRT8		TPR
	RBM3	HNRNPA2B1	KRT8	LINC01465		PAGE3
	RBM33	HNRNPAB	LIX1L	LIX1L		ZNF207
	RBM47	HNRNPH3	LRP4	LRP4		ENTPD7
	SAFB	HNRNPU	LSG1	LSG1		ZBTB4
	SERBP1	HNRNPUL1	LSM14A	LSM14A		THRAP3
	SFPQ	ILF2	MAN1A2	MED12		CNBP
	GALT	KHDRBS1	NPPA	NCL		WWC3
	NCOA5	KIAA1429	OXLD1	NCOA5		TRA2B
	TULP4	KIF1C	PABPN1	NPPA		UBAP2L
	TAF6L	KRT5	PAGE3	OXLD1		UBOX5
	ATAD1	LIX1L	PCED1B	PABPN1		WDR33
	NCL	LMTK3	PHLPP1	PAGE3		NPPA
	FMNL1	LRP4	PLEKHG6	PARP4		CNKSR2
	EFNB2	LSG1	PML	PCED1B		COQ10B
	TBXA2R	LSM14A	PNN	PHLPP1		ZNF605
	CHTF8	MC5R	PRRC2C	PML		RNF126
	STRBP	MED12	RBM27	PNN		ZAK
	GVINP1	NCL	RBM3	PRRC2C		ERCC6L2
	RNF115	NCOA5	RBM33	RBM27		LRP4
	BOC	NPPA	RBM47	RBM3		ZFC3H1
	HNRNPA2B1	OXLD1	RNF115	RBM33		OXLD1
	CNTNAP3	PABPN1	RNF126	RBM47		ZNF408
	TPR	PAGE3	SFPQ	RNF126		ZNF638
	TAF15	PCED1B	SON	SAFB		ZNF74
	PAGE3	PLEKHG6	SYNCRIP	SERBP1
	ZNF207	PML	TAF15	SFPQ
	CECR1	PNN	TAF6L	SON
	ENTPD7	RBM27	THRAP3	SSBP3
	ZBTB4	RBM3	TPR	STRBP
	C7orf55	RBM33	TRA2B	TAF6L
	THRAP3	RBM47	UBAP2L	TBXA2R
	CNBP	RNF115	UBOX5	THRAP3
	WWC3	RNF126	WDR33	TPR
	TRA2B	SAFB	WWC3	TRA2B
	PHLPP1	SERBP1	ZAK	UBAP2L
	UBAP2L	SFPQ	ZBTB4	UBOX5
	UBOX5	SIPA1	ZFC3H1	WDR33
	SON	SMARCD2	ZNF207	WWC3
	WDR33	STRBP	ZNF408	YBX3
	FXR2	SYNCRIP	ZNF605	YLPM1
	NPPA	TAF15	ZNF638	ZAK
	CNKSR2	TAF4	ZNF74	ZBTB4
	COQ10B	TAF6L		ZFC3H1
	ZNF605	TBXA2R		ZNF207
	RNF126	THRAP3		ZNF408
	YLPM1	TPR		ZNF605
	ZAK	TRA2B		ZNF638
	ERCC6L2	TTN		ZNF74
	LRP4	UBAP2L
	ZFC3H1	UBOX5
	OXLD1	WDR33
	ZNF408	WWC3
	ZNF638	YBX3
	ZNF74	YLPM1
		ZAK
		ZBTB4
		ZFC3H1
		ZNF207
		ZNF408
		ZNF605
		ZNF638
		ZNF74

## Sheet: SDMA
Data File 1. SDMA Up. Arginine Methylation Changes by Type I PRMTi (GSK3368712)
	Donor 1	Donor 2	Donor 3	Donor 4		Common
	AKAP8	ALYREF	ACTRT3	AKAP8		ALYREF
	ALYREF	CAPRIN1	ALYREF	ALYREF		CAPRIN1
	SCEL	CCDC9	ANKRD54	ANKRD54		PRRC2C
	ANKRD54	CDK13	BCAM	BCAM		CCDC9
	BCL3	CHTOP	CAPRIN1	CAPRIN1		CHTOP
	CAPRIN1	CIRBP	CCDC9	CCDC9		CIRBP
	PRRC2C	CLEC11A	CDK13	CDK13		CNBP
	CCDC9	CMBL	CHTOP	CHRDL2		COIL
	CHTOP	CNBP	CIRBP	CHTOP		DHX36
	CIRBP	COIL	CMBL	CIRBP		DHX9
	CNBP	COL3A1	CNBP	CLEC11A		FUS
	COIL	CPEB2	COIL	CMBL		EIF4H
	CPSF6	DHX36	CPEB2	CNBP		EWSR1
	DHX36	DHX9	CPSF6	COIL		NCL
	DHX9	DROSHA	DHX36	CPEB2		FAM120A
	FUS	EIF4H	DHX9	CPSF6		FAM98A
	DROSHA	EWSR1	EIF4H	DHX36		FAM98B
	EIF4H	FAM110D	EWSR1	DHX9		METTL14
	EWSR1	FAM120A	FAM120A	DROSHA		REXO1
	NCL	FAM98A	FAM98A	EIF4H		RRAD
	FAM120A	FAM98B	FAM98B	EWSR1		CDK13
	FAM98A	FBL	FBL	FAM120A		GRIN2A
	FAM98B	FUS	FMR1	FAM98A		FBL
	RTEL1	FXR1	FUS	FAM98B		G3BP1
	ADCY4	G3BP1	FXR1	FBL		GAR1
	GMPS	GAR1	G3BP1	FMR1		GIGYF1
	HS6ST1	GIGYF1	GAR1	FUS		GIGYF2
	METTL14	GIGYF2	GARNL3	FXR1		HNRNPA1
	REXO1	GIMAP4	GIGYF1	G3BP1		HNRNPA3
	RRAD	GRIN2A	GIGYF2	GAR1		HNRNPDL
	MYO10	HAP1	GRIN2A	GIGYF1		HNRNPD
	CDK13	HNRNPA1	HNRNPA1	GIGYF2		HNRNPH3
	GRIN2A	HNRNPA3	HNRNPA3	GRIN2A		HNRNPK
	GRIN3B	HNRNPD	HNRNPD	HNRNPA1		HNRNPR
	MFSD6	HNRNPDL	HNRNPDL	HNRNPA3		KHDRBS1
	FBL	HNRNPH3	HNRNPH3	HNRNPD		HNRNPU
	FMR1	HNRNPK	HNRNPK	HNRNPDL		HNRNPUL1
	G3BP1	HNRNPR	HNRNPR	HNRNPH3		PRRC2A
	GAR1	HNRNPU	HNRNPU	HNRNPK		ILF3
	GIGYF1	HNRNPUL1	HNRNPUL1	HNRNPR		RBM3
	GIGYF2	HS6ST1	HRNR	HNRNPU		KIAA1429
	HNRNPA1	ILF3	ILF3	HNRNPUL1		LSM14A
	HNRNPA3	KHDRBS1	INTS3	ILF3		SERBP1
	HNRNPDL	KHDRBS2	KCP	KHDRBS1		LSM4
	HNRNPD	KHSRP	KHDRBS1	KIAA1429		MBD2
	HNRNPH3	KIAA1429	KHDRBS2	KIF1C		SYNCRIP
	HNRNPK	KLHL29	KIAA1429	KLHL29		PLRG1
	HNRNPR	KRT15	KIF1C	LSM14A		POLR3GL
	KHDRBS1	LSM14A	KLHL29	LSM4		PPP1R10
	HNRNPU	LSM4	LARP1B	MBD2		THRAP3
	HNRNPUL1	MBD2	LSM14A	METTL14		RBM26
	PRRC2A	METTL14	LSM4	NCL		ZNF326
	ILF3	NCL	MBD2	PAIP1		RBM27
	RBM3	NLRP1	METTL14	PLRG1		CPEB2
	KHDRBS2	OSGIN1	NCL	POLR3GL		FXR1
	KIAA1429	PAIP1	NCOA6	PPP1R10		UBAP2L
	KIF1C	PAPD5	PAPD5	PRRC2A		SFPQ
	LARP1B	PLRG1	PER3	PRRC2C		SRRT
	LSM14A	POLR3GL	PLRG1	RBM26		STRBP
	SERBP1	PPP1R10	POLR3GL	RBM27		KLHL29
	LSM4	PRRC2A	PPP1R10	RBM3		TPR
	MBD2	PRRC2C	PRRC2A	RBM33		ZC3H4
	SYNCRIP	RBM26	PRRC2C	REXO1		ZNF219
	KCP	RBM27	RBM26	RRAD		SIPA1L2
	PLRG1	RBM3	RBM27	RTEL1
	SND1	REXO1	RBM3	SCEL
	POLR3GL	RRAD	RBM33	SERBP1
	PPP1R10	RTEL1	REXO1	SFPQ
	THRAP3	SCEL	RRAD	SIPA1L2
	RBM26	SERBP1	SAMD4B	SND1
	ZNF326	SFPQ	SERBP1	SRRT
	RBM27	SIPA1L2	SFPQ	SSPO
	CPEB2	SNRPB	SIPA1L2	STRBP
	RBM33	SRRT	SND1	SUPT5H
	FXR1	STRBP	SNRPB	SYNCRIP
	UBAP2L	SYNCRIP	SRRT	TAF15
	UBQLN1	THRAP3	STRBP	TDRKH
	C9orf173	TPR	SUPT5H	THRAP3
	SFPQ	UBAP2L	SYNCRIP	TPR
	SNRPB	UBQLN1	THRAP3	UBAP2L
	SRRT	UBQLN4	TPR	ZC3H4
	STRBP	ZC3H4	UBAP2L	ZNF219
	SUPT5H	ZNF219	UBQLN1	ZNF326
	KLHL29	ZNF326	ZC3H4
	TPR		ZNF219
	VPS9D1		ZNF326
	ZC3H4
	ZNF219
	NA
	SIPA1L2
	TDRKH

## Sheet: Common Proteins
Data File 1. Common Proteins Across All Donors. Arginine Methylation Changes by Type I PRMTi (GSK3368712)
	MMA (up)	ADMA (down)	SDMA (up)		Common across all 3 marks
	ALYREF	ACIN1	ALYREF		ALYREF
	API5	AKAP3	CAPRIN1		CAPRIN1
	AQP9	AKNA	PRRC2C		CHTOP
	ATF7IP	AMBRA1	CCDC9		CIRBP
	ATXN2L	ANGEL2	CHTOP		CNBP
	AVEN	BCL9L	CIRBP		DHX9
	BCLAF1	CAPRIN1	CNBP		EIF4H
	BIN3	CHTOP	COIL		EWSR1
	BTF3	CIRBP	DHX36		FUS
	CACNA1S	CMPK2	DHX9		G3BP1
	CAPRIN1	DDX5	FUS		HNRNPA1
	CCDC9	DHX9	EIF4H		HNRNPH3
	CDK9	DIDO1	EWSR1		HNRNPU
	CECR1	EIF4H	NCL		HNRNPUL1
	CHTOP	EWSR1	FAM120A		KHDRBS1
	CIRBP	FBXO44	FAM98A		KIAA1429
	CNBP	FOXRED1	FAM98B		LSM14A
	COIL	FPGS	METTL14		RBM3
	COL24A1	FRMPD1	REXO1		SFPQ
	COL27A1	FUS	RRAD		THRAP3
	CPSF6	G3BP1	CDK13		TPR
	CYP27C1	GATAD2A	GRIN2A		UBAP2L
	DHX36	HNRNPA0	FBL
	DHX9	HNRNPA1	G3BP1
	DONSON	HNRNPAB	GAR1
	EIF4H	HNRNPH3	GIGYF1
	EWSR1	HNRNPU	GIGYF2
	FAM117A	HNRNPUL1	HNRNPA1
	FAM120A	KHDRBS1	HNRNPA3
	FAM98A	KIAA1429	HNRNPDL
	FAM98B	KIF1C	HNRNPD
	FBL	LIX1L	HNRNPH3
	FBXO7	LSG1	HNRNPK
	FIGN	LSM14A	HNRNPR
	FUBP1	PABPN1	KHDRBS1
	FUS	PCED1B	HNRNPU
	G3BP1	PML	HNRNPUL1
	GAR1	PNN	PRRC2A
	GCSH	RBM27	ILF3
	GIGYF1	RBM33	RBM3
	GIGYF2	RBM47	KIAA1429
	GNN	SFPQ	LSM14A
	HAPLN4	TAF6L	SERBP1
	HLA-H	THRAP3	LSM4
	HMHA1	TPR	MBD2
	HNRNPA0	TRA2B	SYNCRIP
	HNRNPA1	UBAP2L	PLRG1
	HNRNPA1L2	UBOX5	POLR3GL
	HNRNPA2B1	WDR33	PPP1R10
	HNRNPA3	WWC3	THRAP3
	HNRNPD	ZAK	RBM26
	HNRNPDL	ZFC3H1	ZNF326
	HNRNPH3	ZNF408	RBM27
	HNRNPK	ZNF638	CPEB2
	HNRNPR	ZNF74	FXR1
	HNRNPU		UBAP2L
	HNRNPUL1		SFPQ
	ILF2		SRRT
	ILF3		STRBP
	INPP5E		KLHL29
	KCMF1		TPR
	KHDRBS1		ZC3H4
	KIAA1429		ZNF219
	KIF1C		SIPA1L2
	KLK9
	KMT2B
	KRT2
	KRT76
	LINC00473
	LSM14A
	LSM4
	LSR
	MAST2
	MBD2
	MED6
	NAF1
	NCL
	NFATC2IP
	NFIX
	NUFIP2
	OSBPL10
	OTUD4
	PABPN1
	PHLPP1
	POLR3GL
	PPP1R10
	PROX1
	PRR3
	PRRC2A
	PRRC2C
	RBM26
	RBM3
	RBM33
	RBMX
	RBMXL1
	RBMXL2
	RPL3
	RPS2
	SAFB
	SAFB2
	SCAF11
	SCRT2
	SERBP1
	SFPQ
	SLC14A2
	SLC45A3
	SRRT
	STRBP
	SUN3
	SUPT5H
	SYNCRIP
	TAF15
	THRAP3
	TIMELESS
	TPR
	TRIP6
	UBAP2L
	WAS
	WDR33
	XYLT1
	YBX1
	ZFPM1
	ZNF142
	ZNF326
	ZNF350
	ZSCAN5D
