# Supplementary material for: Identification of hnRNP-A1 as a pharmacodynamic biomarker of type I PRMT inhibition in blood and tumor tissues
Source: Sci Rep. 2020 Dec 17;10:22155. doi: 10.1038/s41598-020-78800-6 (PMC7746746; doi:10.1038/s41598-020-78800-6)
Supplement: Supplementary file 2 — Supplementary Data File 2. [file 41598_2020_78800_MOESM2_ESM.xlsx]

## Sheet: IHC Results
Tumor type	Case #	Pathologic Diagnosis	Total hnRNP-A1 Nuclear Tumor Cell Staining								Total hnRNP-A1 Cytoplasmic Tumor Cell Staining								Total hnRNP-A1 Staining in Non-Tumor		ADMA-R225 Nuclear Tumor Cell Staining								ADMA-R225 Cytoplasmic Tumor Cell Staining								ADMA-R225 Staining in Non-Tumor		Comments
			% at Differential Intensities				% Staining ≥1+	% Staining ≥2+	% Staining ≥3+	H-Score	% at Differential Intensities				% Staining ≥1+	% Staining ≥2+	% Staining ≥3+	H-Score	Abundance of Non-Tumor	% of Non-Tumor Staining	% at Differential Intensities				% Staining ≥1+	% Staining ≥2+	% Staining ≥3+	H-Score	% at Differential Intensities				% Staining ≥1+	% Staining ≥2+	% Staining ≥3+	H-Score	Abundance of Non-Tumor	% of Non-Tumor Staining
			0	1+	2+	3+					0	1+	2+	3+							0	1+	2+	3+					0	1+	2+	3+
Bladder cancer	1	Transitional Cell CA, Grade III, some squamous diff	0	0	5	95	100	100	95	295	95	5	0	0	5	0	0	5	1	70	0	0	15	85	100	100	85	285	30	70	0	0	70	0	0	70	1	75
	2	Transitional. Cell CA, Grade III, 75, F	0	0	15	85	100	100	85	285	95	5	0	0	5	0	0	5	2	70	0	0	70	30	100	100	30	230	97	3	0	0	3	0	0	3	2	70
	3	Transitional. Cell CA with necrosis, Grade III	0	0	10	90	100	100	90	290	97	3	0	0	3	0	0	3	1	85	0	0	20	80	100	100	80	280	98	2	0	0	2	0	0	2	1	95	Area with fixation artifact not scored.
	4	Papillary Transitional cell CA, Grade IV	5	5	50	40	95	90	40	225	97	3	0	0	3	0	0	3	1	60	15	5	40	40	85	80	40	205	0	30	70	0	100	70	0	170	1	55
Breast cancer	1	Infiltrating Ductal Breast CA	0	0	5	95	100	100	95	295	90	10	0	0	10	0	0	10	2	95	0	5	65	30	100	95	30	225	100	0	0	0	0	0	0	0	2	90
	2	Infiltrating Ductal Breast CA	0	0	3	97	100	100	97	297	60	40	0	0	40	0	0	40	1	90	0	25	65	10	100	75	10	185	80	20	0	0	20	0	0	20	1	70
	3	Infiltrating Ductal Breast CA	0	0	60	40	100	100	40	240	80	20	0	0	20	0	0	20	2	95	0	50	50	0	100	50	0	150	95	5	0	0	5	0	0	5	2	60
	4	Infiltrating Ductal Breast CA	0	0	35	65	100	100	65	265	90	10	0	0	10	0	0	10	1	65	0	5	90	5	100	95	5	200	100	0	0	0	0	0	0	0	1	75	Areas of minor fixation and crush artifact not scored.
Colorectal cancer	1	Colorectal CA, Grade II	15	5	50	30	85	80	30	195	60	40	0	0	40	0	0	40	1	75	10	10	70	10	90	80	10	180	70	30	0	0	30	0	0	30	1	75
	2	Colorectal CA, Grade I	10	10	70	10	90	80	10	180	70	30	0	0	30	0	0	30	2	70	10	80	5	5	90	10	5	105	95	5	0	0	5	0	0	5	2	75	Low expresser. Appears to be appropriately fixed.
	3	Colorectal CA, Grade I-II	10	10	60	20	90	80	20	190	60	40	0	0	40	0	0	40	2	75	15	75	8	2	85	10	2	97	90	10	0	0	10	0	0	10	2	80	Area with fixation artifact not scored.
	4	Colorectal CA, Grade I-II	0	0	60	40	100	100	40	240	50	40	10	0	50	10	0	60	2	65	0	15	85	0	100	85	0	185	60	40	0	0	40	0	0	40	2	40	Area with fixation artifact not scored.
DLBCL	1	Diffuse Large B-cell Lymphoma, diffuse histiocytic type, High grade lymphoproliferative process	0	0	15	85	100	100	85	285	99	1	0	0	1	0	0	1	1	85	1	0	4	95	99	99	95	293	97	3	0	0	3	0	0	3	1	90	Area with fixation artifact not scored.
	2	Diffuse Large B-Cell Lymphoma arising in LN terminal ileum. High grade lymphoproliferative process	0	0	25	75	100	100	75	275	95	5	0	0	5	0	0	5	3	50	5	5	40	50	95	90	50	235	96	4	0	0	4	0	0	4	3	45
	3	Diffuse Large B-cell Lymphoma, small cleaved follicular center, cardiac. High grade lymphoproliferative process.	0	0	20	80	100	100	80	280	90	10	0	0	10	0	0	10	1	85	5	5	10	80	95	90	80	265	98	2	0	0	2	0	0	2	1	90	Area with fixation artifact was not scored.
	4	Diffuse Large B Cell Lymphoma arising in lymph node. High grade lymphoproliferative process.	0	0	70	30	100	100	30	230	95	5	0	0	5	0	0	5	1	95	5	5	80	10	95	90	10	195	99	1	0	0	1	0	0	1	1	95
Melanoma	1	Melanoma from right arm	0	5	80	15	100	95	15	210	90	10	0	0	10	0	0	10	2	70	5	20	65	10	95	75	10	180	99	1	0	0	1	0	0	1	2	80	Crush artifact not scored.
	2	Melanoma from left deltoid	0	10	60	30	100	90	30	220	-	-	-	-	-	-	-	-	2	45	5	5	80	10	95	90	10	195	-	-	-	-	-	-	-	-	2	50	Cytoplasm not evaluable due to excessive melanin pigment.
	3	Melanoma from flank	0	5	85	10	100	95	10	205	90	10	0	0	10	0	0	10	1	85	0	60	40	0	100	40	0	140	99	1	0	0	1	0	0	1	1	95
	4	Melanoma from leg	0	5	60	35	100	95	35	230	99	1	0	0	1	0	0	1	2	75	10	35	55	0	90	55	0	145	100	0	0	0	0	0	0	0	2	90
NSCLC-Adeno	1	Adenocarcinoma of lung	5	5	15	75	95	90	75	260	60	40	0	0	40	0	0	40	3	50	5	5	20	70	95	90	70	255	15	75	10	0	85	10	0	95	3	45	Chronic inflammatory infiltrate (thus, increased neg stroma).
	2	Adenoca of lung, well differentiated, Grade II-III	2	3	95	0	98	95	0	193	95	5	0	0	5	0	0	5	1	85	5	50	40	5	95	45	5	145	70	25	5	0	30	5	0	35	1	85
	3	Adenoca of lung, moderately diff, Grade III	0	5	65	30	100	95	30	225	95	5	0	0	5	0	0	5	2	50	5	10	75	10	95	85	10	190	95	5	0	0	5	0	0	5	2	45	Mucin present and not scored as cytoplasmic.
	4	Alveolar Cell, Adenocarcinoma of lung	0	10	70	20	100	90	20	210	95	5	0	0	5	0	0	5	1	25	5	50	35	10	95	45	10	150	97	3	0	0	3	0	0	3	1	30
NSCLC-SCC	1	Squamous Cell CA, moderately differentiated	5	10	10	75	95	85	75	255	85	15	0	0	15	0	0	15	2	70	0	10	60	30	100	90	30	220	95	5	0	0	5	0	0	5	2	70
	2	Squamous Cell CA, moderately well differentiated	0	30	70	0	100	70	0	170	95	5	0	0	5	0	0	5	3	75	0	5	85	10	100	95	10	205	90	10	0	0	10	0	0	10	3	70
	3	Squamous Cell CA, poorly differentiated	10	10	30	50	90	80	50	220	90	10	0	0	10	0	0	10	1	60	10	20	45	25	90	70	25	185	95	5	0	0	5	0	0	5	1	10	Extensive necrosis present.
	4	Squamous Cell CA, poorly differentiated	0	10	60	30	100	90	30	220	98	2	0	0	2	0	0	2	1	90	20	10	45	25	80	70	25	175	98	2	0	0	2	0	0	2	1	85
Pancreatic CA	1	Adenocarcinoma, high grade	0	5	95	0	100	95	0	195	100	0	0	0	0	0	0	0	1	85	0	85	15	0	100	15	0	115	99	1	0	0	1	0	0	1	1	90
	2	Ductal Adenocarcinoma, moderate to poorly diff	0	0	35	65	100	100	65	265	98	1	1	0	2	1	0	3	3	70	0	0	95	5	100	100	5	205	99	1	0	0	1	0	0	1	3	90
	3	Ductal Adenocarcinoma, pancreas	0	0	2	98	100	100	98	298	95	5	0	0	5	0	0	5	3	100	0	15	85	0	100	85	0	185	99	1	0	0	1	0	0	1	3	95	Area with fixation artifact not scored.
	4	Ductal Adenocarcinoma, pancreas	0	5	85	10	100	95	10	205	100	0	0	0	0	0	0	0	3	75	0	5	90	5	100	95	5	200	99	1	0	0	1	0	0	1	3	85
			0=0	1-33=1	34-66=2	67-100=3
